# Supplementary material for: Characterization of the transactivation and nuclear localization functions of Pichia pastoris zinc finger transcription factor Mxr1p
Source: J Biol Chem. 2021 Sep 25;297(4):101247. doi: 10.1016/j.jbc.2021.101247 (PMC8526985; doi:10.1016/j.jbc.2021.101247)
Supplement: Supporting information 2 [file mmc2.xlsx]

## Sheet: Read_Me
Suppporting information 2: RNA-Seq analysis of GS115 and Dmxr1 cultured in YNBE
Column Header	Description
Id	unique feature identifier (GeneID) retrieved from NCBI genbank annotation
GeneID	Gene ID retrieved from NCBI genbank annotation
Protein_name	Functional description of protein
GS115_1	Normalized expression value of GS115_1
GS115_2	Normalized expression value of GS115_2
Dmxr1_1	Normalized expression value of Dmxr1_1
Dmxr1_2	Normalized expression value of Dmxr1_2
baseMean	The mean of normalized counts for all samples (normalized for sequencing depth)
FoldChange	fold change of expression, calculated as 2log2(FC)
log2FoldChange	log2(FC) as estimated by the GLM model. It reflects the differential expression between Test and Ref and can be interpreted as log2(Test/Ref). If this value is: around 0: the feature expression is similar in both. positive: the feature is up-regulated (Test>Ref) conditions. negative: the feature is down-regulated (Test<Ref)
lfcSE	Standard error estimate for the log2 fold change estimate.
stat	Wald statistic (the log2FoldChange divided by lfcSE, which is compared to a standard Normal distribution to generate a two-tailed pvalue)
pvalue	Wald test p-value (DESeq2 performs for each gene a hypothesis test to see whether evidence is sufficient to decide against the null hypothesis that there is no effect of the treatment on the gene and that the observed difference between treatment and control was merely caused by experimental variability (i. e., the type of variability that you can just as well expect between different samples in …
padj	BH adjusted p-values (adjusted p-value for multiple testing calculated using Benjamin-Hochberg correction method)
Locus_tag	Locus Tag retrieved from NCBI genbank annotation
Protein_product	Protein_Id retrieved from NCBI genbank annotation
gene_biotype	Bio-type of the gene (Protein or misc RNA)
UniRef100_Hit	protein sequences annotated against the Uniref100 protein database using BLASTp module of Diamond
UniRef100_KO_Description	description of UniRef100_Hit
UniProtKB Entry name	Entry names generated by submitting UniRef100 Ids to UniProtKB
Gene names (primary )	gene names used in heat maps; retrieved from UniProtKB
Gene ontology IDs	Gene ontology IDs
Gene ontology (GO)	Gene ontology
Gene ontology (biological process)	Gene ontology for biological process
Gene ontology (molecular function)	Gene ontology for molecular function
Gene ontology (cellular component)	Gene ontology for cellular component

## Sheet: Sheet1
Id	GeneID	Protein_name	GS115_1	GS115_2	Dmxr1_1	Dmxr1_2	baseMean	FoldChange	log2FoldChange	lfcSE	stat	pvalue	padj	Locus_tag	Protein_product	gene_biotype	UniRef100_Hit	UniRef100_KO_Description	UniProtKB Entry name	Gene ontology IDs	Gene ontology (GO)	Gene ontology (biological process)	Gene ontology (molecular function)	Gene ontology (cellular component)	Gene names (primary )
gene0	ACIB2EUKG767780	Conserved predicted protein	9.93822	23.8749	11.8636	6.64982	13.0816	0.53609	-0.899465	0.741361	-1.21326	0.22503	0.421902	BQ9382_C1-0005	SOP78685.1	protein_coding	F2QL95	UniRef100_F2QL95 Uncharacterized protein n=2 Tax=Komagataella phaffii TaxID=460519 RepID=F2QL95_KOMPC	F2QL95_KOMPC	NA	NA	NA	NA	NA	PP7435_Chr1-0001
gene1	ACIB2EUKG767781	Hexose transporter with moderate affinity for glucose	244.729	290.762	420.17	436.988	348.162	1.59678	0.675167	0.22454	3.00689	0.00263932	0.0198131	BQ9382_C1-0010	SOP78686.1	protein_coding	C4QUZ0	UniRef100_C4QUZ0 Hexose transporter with moderate affinity for glucose n=2 Tax=Komagataella phaffii TaxID=460519 RepID=C4QUZ0_KOMPG	NA	NA	NA	NA	NA	NA	NA
gene10	ACIB2EUKG767790	NAD(P)-binding Rossmann-fold domains	736.671	808.335	3582.82	1951.25	1769.77	3.58041	1.84012	0.260189	7.07225	1.52446e-12	2.58396e-10	BQ9382_C1-0055	SOP78695.1	protein_coding	F2QLA5	UniRef100_F2QLA5 Uncharacterized protein n=2 Tax=Komagataella phaffii TaxID=460519 RepID=F2QLA5_KOMPC	F2QLA5_KOMPC	GO:0016491	oxidoreductase activity [GO:0016491]	NA	oxidoreductase activity [GO:0016491]	NA	PP7435_Chr1-0011
gene100	ACIB2EUKG767875	Genomic scaffold, Kuraishia_capsulata_scaffold_4	4858.55	4022.07	2622.85	3944.29	3861.94	0.73965	-0.435084	0.227293	-1.9142	0.0555949	0.170462	BQ9382_C1-0505	SOP78778.1	protein_coding	F2QLX6	UniRef100_F2QLX6 mRNA stability protein n=2 Tax=Komagataella phaffii TaxID=460519 RepID=F2QLX6_KOMPC	F2QLX6_KOMPC	NA	NA	NA	NA	NA	IGO2
gene1000	ACIB2EUKG768743	Mitochondrial outer membrane protein IML2	1771.49	2278.35	2629.77	2370.19	2262.45	1.23383	0.303142	0.202137	1.49969	0.133696	0.305399	BQ9382_C1-5005	SOP79646.1	protein_coding	F2QLJ1	UniRef100_F2QLJ1 Uncharacterized protein n=2 Tax=Komagataella phaffii TaxID=460519 RepID=F2QLJ1_KOMPC	F2QLJ1_KOMPC	NA	NA	NA	NA	NA	PP7435_Chr1-0949
gene1001	ACIB2EUKG768744	Mitochondrial inner membrane localized ATP-dependent DNA helicase	2597.6	1556.98	1867.53	1373.66	1848.95	0.78069	-0.357178	0.255349	-1.39878	0.161878	0.344188	BQ9382_C1-5010	SOP79647.1	protein_coding	F2QLJ2	UniRef100_F2QLJ2 ATP-dependent DNA helicase HMI1, mitochondrial n=2 Tax=Komagataella phaffii TaxID=460519 RepID=F2QLJ2_KOMPC	F2QLJ2_KOMPC	GO:0003677; GO:0003678; GO:0005524	ATP binding [GO:0005524]; DNA binding [GO:0003677]; DNA helicase activity [GO:0003678]	NA	ATP binding [GO:0005524]; DNA binding [GO:0003677]; DNA helicase activity [GO:0003678]	NA	HMI1
gene1002	ACIB2EUKG768745	Ribonucleases P/MRP protein subunit POP3.6kDa subunit	2879.6	1837.51	1665.85	1241.62	1906.15	0.61672	-0.697321	0.245019	-2.84599	0.0044274	0.0290377	BQ9382_C1-5015	SOP79648.1	protein_coding	F2QLJ3	UniRef100_F2QLJ3 RNase MRP and nuclear RNase P subunit n=2 Tax=Komagataella phaffii TaxID=460519 RepID=F2QLJ3_KOMPC	F2QLJ3_KOMPC	GO:0006364; GO:0008033	rRNA processing [GO:0006364]; tRNA processing [GO:0008033]	rRNA processing [GO:0006364]; tRNA processing [GO:0008033]	NA	NA	POP3
gene1003	ACIB2EUKG768746	Myosin-9, non-muscle IIa|, type A	1463.4	1339.55	1205.15	1015.52	1255.91	0.79246	-0.335593	0.197438	-1.69974	0.0891807	0.232556	BQ9382_C1-5020	SOP79649.1	protein_coding	F2QLJ4	UniRef100_F2QLJ4 Uncharacterized protein n=2 Tax=Komagataella phaffii TaxID=460519 RepID=F2QLJ4_KOMPC	F2QLJ4_KOMPC	NA	NA	NA	NA	NA	PP7435_Chr1-0952
gene1004	ACIB2EUKG768747	Conserved predicted protein	3274.64	3997.34	2247.17	3108.32	3156.87	0.73632	-0.441598	0.216754	-2.03732	0.0416179	0.140383	BQ9382_C1-5025	SOP79650.1	protein_coding	F2QLJ5	UniRef100_F2QLJ5 Uncharacterized protein n=1 Tax=Komagataella phaffii (strain ATCC 76273 / CBS 7435 / CECT 11047 / NRRL Y-11430 / Wegner 21-1) TaxID=981350 RepID=F2QLJ5_KOMPC	F2QLJ5_KOMPC	NA	NA	NA	NA	NA	PP7435_Chr1-0953
gene1005	ACIB2EUKG768748	Vacuolar protein that presumably functions within the endosomal-vacuolar trafficking pathway	4059.76	4016.95	2939.21	3081.72	3524.41	0.74549	-0.423744	0.179103	-2.36592	0.0179854	0.0795701	BQ9382_C1-5030	SOP79651.1	protein_coding	A0A1G4KPE4	UniRef100_A0A1G4KPE4 Cell wall chitin deposition n=2 Tax=Komagataella phaffii TaxID=460519 RepID=A0A1G4KPE4_KOMPC	A0A1G4KPE4_KOMPC	NA	NA	NA	NA	NA	RCR1
gene1006	ACIB2EUKG768749	Meiosis-specific protein that initiates meiotic recombination	944.131	1128.94	741.477	818.878	908.357	0.75208	-0.411033	0.203068	-2.02412	0.0429583	0.14295	BQ9382_C1-5035	SOP79652.1	protein_coding	C4QXP0	UniRef100_C4QXP0 Meiosis-specific protein that initiates meiotic recombination n=1 Tax=Komagataella phaffii (strain GS115 / ATCC 20864) TaxID=644223 RepID=C4QXP0_KOMPG	NA	NA	NA	NA	NA	NA	NA
gene1007	ACIB2EUKG768750	Nicotinic acid mononucleotide adenylyltransferase, involved in pathwaysof NAD biosynthesis	6694.64	6494.82	4858.16	4241.64	5572.31	0.68994	-0.535465	0.183065	-2.925	0.00344455	0.0239836	BQ9382_C1-5040	SOP79653.1	protein_coding	F2QLJ8	UniRef100_F2QLJ8 Nicotinamide-nucleotide adenylyltransferase n=2 Tax=Komagataella phaffii TaxID=460519 RepID=F2QLJ8_KOMPC	F2QLJ8_KOMPC	GO:0000309; GO:0005524; GO:0009435	ATP binding [GO:0005524]; nicotinamide-nucleotide adenylyltransferase activity [GO:0000309]; NAD biosynthetic process [GO:0009435]	NAD biosynthetic process [GO:0009435]	ATP binding [GO:0005524]; nicotinamide-nucleotide adenylyltransferase activity [GO:0000309]	NA	NMA1
gene1008	ACIB2EUKG768751	Transcription initiation factor TFIID subunit 10	1570.24	1157.08	819.579	819.828	1091.68	0.60171	-0.732865	0.213299	-3.43585	0.000590692	0.00635698	BQ9382_C1-5045	SOP79654.1	protein_coding	F2QLJ9	UniRef100_F2QLJ9 Transcription initiation factor TFIID subunit 10 n=2 Tax=Komagataella phaffii TaxID=460519 RepID=F2QLJ9_KOMPC	F2QLJ9_KOMPC	GO:0003743; GO:0005634; GO:0006352	nucleus [GO:0005634]; translation initiation factor activity [GO:0003743]; DNA-templated transcription, initiation [GO:0006352]	DNA-templated transcription, initiation [GO:0006352]	translation initiation factor activity [GO:0003743]	nucleus [GO:0005634]	TAF10
gene1009	ACIB2EUKG768752	Tata-box binding protein	7862.38	6586.06	6261.03	7005.11	6928.64	0.91831	-0.122953	0.190057	-0.646926	0.51768	0.694558	BQ9382_C1-5050	SOP79655.1	protein_coding	F2QLK0	UniRef100_F2QLK0 General transcription factor n=2 Tax=Komagataella phaffii TaxID=460519 RepID=F2QLK0_KOMPC	F2QLK0_KOMPC	GO:0003677; GO:0005634; GO:0006352	nucleus [GO:0005634]; DNA binding [GO:0003677]; DNA-templated transcription, initiation [GO:0006352]	DNA-templated transcription, initiation [GO:0006352]	DNA binding [GO:0003677]	nucleus [GO:0005634]	SPT15
gene101	ACIB2EUKG767876	Nsg1p	2413.75	2157.27	2055.37	2105.14	2182.88	0.91047	-0.135323	0.185471	-0.729621	0.465622	0.656665	BQ9382_C1-0510	SOP78779.1	protein_coding	F2QLX7	UniRef100_F2QLX7 Protein involved in regulation of sterol biosynthesis n=2 Tax=Komagataella phaffii TaxID=460519 RepID=F2QLX7_KOMPC	F2QLX7_KOMPC	GO:0005789; GO:0016021	endoplasmic reticulum membrane [GO:0005789]; integral component of membrane [GO:0016021]	NA	NA	endoplasmic reticulum membrane [GO:0005789]; integral component of membrane [GO:0016021]	NSG2
gene1010	ACIB2EUKG768753	Conserved predicted protein	921.77	862.054	846.272	914.825	886.23	0.9877	-0.0178543	0.194992	-0.0915646	0.927044	0.959132	BQ9382_C1-5055	SOP79656.1	protein_coding	F2QLK1	UniRef100_F2QLK1 Uncharacterized protein n=1 Tax=Komagataella phaffii (strain ATCC 76273 / CBS 7435 / CECT 11047 / NRRL Y-11430 / Wegner 21-1) TaxID=981350 RepID=F2QLK1_KOMPC	F2QLK1_KOMPC	NA	NA	NA	NA	NA	PP7435_Chr1-0959
gene1011	ACIB2EUKG768754	Positive regulator of genes in multi plenitrogen degradation pathways	1915.59	1846.04	1812.17	1966.45	1885.06	1.00466	0.00670357	0.185	0.0362355	0.971095	0.982506	BQ9382_C1-5060	SOP79657.1	protein_coding	F2QLK2	UniRef100_F2QLK2 Transcriptional activator n=2 Tax=Komagataella phaffii TaxID=460519 RepID=F2QLK2_KOMPC	F2QLK2_KOMPC	GO:0000981; GO:0003677; GO:0006351; GO:0008270	DNA binding [GO:0003677]; DNA-binding transcription factor activity, RNA polymerase II-specific [GO:0000981]; zinc ion binding [GO:0008270]; transcription, DNA-templated [GO:0006351]	transcription, DNA-templated [GO:0006351]	DNA binding [GO:0003677]; DNA-binding transcription factor activity, RNA polymerase II-specific [GO:0000981]; zinc ion binding [GO:0008270]	NA	DAL81
gene1012	ACIB2EUKG768755	ARP2/3 complex 20 kDa subunit (ARPC4)	1993.86	1924.49	2065.26	2092.79	2019.1	1.0613	0.0858293	0.182274	0.470882	0.637725	0.78476	BQ9382_C1-5065	SOP79658.1	protein_coding	F2QLK3	UniRef100_F2QLK3 Actin-related protein 2/3 complex subunit 4 n=2 Tax=Komagataella phaffii TaxID=460519 RepID=F2QLK3_KOMPC	F2QLK3_KOMPC	GO:0003779; GO:0005885; GO:0030041; GO:0030479; GO:0034314	actin cortical patch [GO:0030479]; Arp2/3 protein complex [GO:0005885]; actin binding [GO:0003779]; actin filament polymerization [GO:0030041]; Arp2/3 complex-mediated actin nucleation [GO:0034314]	actin filament polymerization [GO:0030041]; Arp2/3 complex-mediated actin nucleation [GO:0034314]	actin binding [GO:0003779]	actin cortical patch [GO:0030479]; Arp2/3 protein complex [GO:0005885]	ARC19
gene1013	ACIB2EUKG768756	U1 snRNP protein involved in splicing	1655.96	1904.02	1991.11	1815.4	1841.62	1.06876	0.0959387	0.191234	0.501682	0.615891	0.768306	BQ9382_C1-5070	SOP79659.1	protein_coding	F2QLK4	UniRef100_F2QLK4 U1 snRNP protein involved in splicing n=2 Tax=Komagataella phaffii TaxID=460519 RepID=F2QLK4_KOMPC	F2QLK4_KOMPC	GO:0005634; GO:0045292	nucleus [GO:0005634]; mRNA cis splicing, via spliceosome [GO:0045292]	mRNA cis splicing, via spliceosome [GO:0045292]	NA	nucleus [GO:0005634]	PRP40
gene1014	ACIB2EUKG768757	Catalytic subunit of the Signal Peptidase Complex (SPC)	1072.09	1176.69	1327.74	1370.81	1236.83	1.19947	0.262397	0.189906	1.38172	0.167058	0.350666	BQ9382_C1-5075	SOP79660.1	protein_coding	C4QXP7	UniRef100_C4QXP7 Signal peptidase complex catalytic subunit SEC11 n=2 Tax=Komagataella phaffii TaxID=460519 RepID=SEC11_KOMPG	NA	NA	NA	NA	NA	NA	NA
gene1015	ACIB2EUKG768758	Nitric oxide oxidoreductase, flavo hemoglobin involved in nitric oxide detoxification	5659.82	5698.42	9155.76	7738.49	7063.12	1.48737	0.572766	0.18539	3.08952	0.00200481	0.0159444	BQ9382_C1-5080	SOP79661.1	protein_coding	F2QLK6	UniRef100_F2QLK6 Nitric oxide oxidoreductase n=2 Tax=Komagataella phaffii TaxID=460519 RepID=F2QLK6_KOMPC	F2QLK6_KOMPC	GO:0008941; GO:0019825; GO:0020037; GO:0046872; GO:0051409; GO:0071949	FAD binding [GO:0071949]; heme binding [GO:0020037]; metal ion binding [GO:0046872]; nitric oxide dioxygenase activity [GO:0008941]; oxygen binding [GO:0019825]; response to nitrosative stress [GO:0051409]	response to nitrosative stress [GO:0051409]	FAD binding [GO:0071949]; heme binding [GO:0020037]; metal ion binding [GO:0046872]; nitric oxide dioxygenase activity [GO:0008941]; oxygen binding [GO:0019825]	NA	YHB1
gene1016	ACIB2EUKG768759	Triacylglycerol lipase	506.849	625.863	701.931	540.535	593.795	1.09512	0.131083	0.226166	0.579586	0.562194	0.728796	BQ9382_C1-5085	SOP79662.1	protein_coding	C4QXP9	UniRef100_C4QXP9 Uncharacterized protein n=2 Tax=Komagataella phaffii TaxID=460519 RepID=C4QXP9_KOMPG	NA	NA	NA	NA	NA	NA	NA
gene1017	ACIB2EUKG768760	Membrane transporter	2529.28	2987.77	2195.76	3133.97	2711.69	0.96585	-0.050122	0.219285	-0.22857	0.819203	0.90533	BQ9382_C1-5090	SOP79663.1	protein_coding	F2QLK8	UniRef100_F2QLK8 Uncharacterized protein n=2 Tax=Komagataella phaffii TaxID=460519 RepID=F2QLK8_KOMPC	F2QLK8_KOMPC	GO:0016021; GO:0022857	integral component of membrane [GO:0016021]; transmembrane transporter activity [GO:0022857]	NA	transmembrane transporter activity [GO:0022857]	integral component of membrane [GO:0016021]	PP7435_Chr1-0966
gene1018	ACIB2EUKG768761	ATP-dependent RNA helicase, component of the mitochondrial degradosome along with the RNase Dss1p	506.849	778.492	689.079	603.234	644.414	1.00305	0.00439838	0.24065	0.0182771	0.985418	0.991902	BQ9382_C1-5095	SOP79664.1	protein_coding	F2QLK9	UniRef100_F2QLK9 RNA helicase n=2 Tax=Komagataella phaffii TaxID=460519 RepID=F2QLK9_KOMPC	F2QLK9_KOMPC	GO:0003724; GO:0005524	ATP binding [GO:0005524]; RNA helicase activity [GO:0003724]	NA	ATP binding [GO:0005524]; RNA helicase activity [GO:0003724]	NA	SUV3
gene1019	ACIB2EUKG768762	Protein kinase-like (PK-like)	729.217	917.478	736.534	738.13	780.34	0.89437	-0.16106	0.208054	-0.774125	0.438857	0.636971	BQ9382_C1-5100	SOP79665.1	protein_coding	C4QXQ2	UniRef100_C4QXQ2 DDK (Dbf4-dependent kinase) catalytic subunit n=2 Tax=Komagataella phaffii TaxID=460519 RepID=C4QXQ2_KOMPG	NA	NA	NA	NA	NA	NA	NA
gene102	ACIB2EUKG767877	DNA binding component of the SBF complex(Swi4p-Swi6p), a transcriptional activator	2997.62	2958.78	3449.35	3055.12	3115.22	1.09202	0.126997	0.183876	0.690665	0.489776	0.674272	BQ9382_C1-0515	SOP78780.1	protein_coding	F2QLX8	UniRef100_F2QLX8 Transcriptional activator n=2 Tax=Komagataella phaffii TaxID=460519 RepID=F2QLX8_KOMPC	F2QLX8_KOMPC	GO:0000083; GO:0003677; GO:0030907	MBF transcription complex [GO:0030907]; DNA binding [GO:0003677]; regulation of transcription involved in G1/S transition of mitotic cell cycle [GO:0000083]	regulation of transcription involved in G1/S transition of mitotic cell cycle [GO:0000083]	DNA binding [GO:0003677]	MBF transcription complex [GO:0030907]	SWI4
gene1020	ACIB2EUKG768763	Signal transducing adapter molecule 2	1642.29	1373.66	1220.97	1185.57	1355.62	0.79843	-0.324767	0.195501	-1.6612	0.0966731	0.245599	BQ9382_C1-5105	SOP79666.1	protein_coding	F2QLL1	UniRef100_F2QLL1 Bud site selection protein 14 n=2 Tax=Komagataella phaffii TaxID=460519 RepID=F2QLL1_KOMPC	F2QLL1_KOMPC	NA	NA	NA	NA	NA	BUD14
gene1021	ACIB2EUKG768764	Polyamine transporter that recognizes spermine, putrescine, and spermidine	12010.3	6184.45	3183.41	4646.32	6506.13	0.43042	-1.21619	0.281001	-4.32808	1.50417e-05	0.00033437	BQ9382_C1-5110	SOP79667.1	protein_coding	F2QLL2	UniRef100_F2QLL2 Polyamine transporter 1 n=2 Tax=Komagataella phaffii TaxID=460519 RepID=F2QLL2_KOMPC	F2QLL2_KOMPC	GO:0016021; GO:0022857	integral component of membrane [GO:0016021]; transmembrane transporter activity [GO:0022857]	NA	transmembrane transporter activity [GO:0022857]	integral component of membrane [GO:0016021]	TPO1
gene1022	ACIB2EUKG768765	High affinity sulfate transporter 2	3693.29	3555.65	3061.8	2973.42	3321.04	0.83262	-0.264277	0.179356	-1.47348	0.140622	0.315896	BQ9382_C1-5115	SOP79668.1	protein_coding	F2QLL3	UniRef100_F2QLL3 Putative sulfate permease n=1 Tax=Komagataella phaffii (strain ATCC 76273 / CBS 7435 / CECT 11047 / NRRL Y-11430 / Wegner 21-1) TaxID=981350 RepID=F2QLL3_KOMPC	F2QLL3_KOMPC	GO:0008271; GO:0016021	integral component of membrane [GO:0016021]; secondary active sulfate transmembrane transporter activity [GO:0008271]	NA	secondary active sulfate transmembrane transporter activity [GO:0008271]	integral component of membrane [GO:0016021]	PP7435_Chr1-0971
gene1023	ACIB2EUKG768766	YVTN repeat-like/Quinoprotein amine dehydrogenase	1808.76	1522.88	1216.02	1243.52	1447.79	0.73866	-0.437024	0.194131	-2.25118	0.0243743	0.0980823	BQ9382_C1-5120	SOP79669.1	protein_coding	F2QLL4	UniRef100_F2QLL4 Phosphatidylinositol 3,5-bisphosphate-binding protein n=2 Tax=Komagataella phaffii TaxID=460519 RepID=F2QLL4_KOMPC	F2QLL4_KOMPC	NA	NA	NA	NA	NA	HSV2
gene1024	ACIB2EUKG768767	Subunit of the anaphase-promoting complex/cyclosome (APC/C)	718.037	761.438	715.772	632.683	706.983	0.911	-0.13448	0.201382	-0.667786	0.50427	0.684475	BQ9382_C1-5125	SOP79670.1	protein_coding	C4QXQ7	UniRef100_C4QXQ7 Subunit of the anaphase-promoting complex/cyclosome (APC/C) n=2 Tax=Komagataella phaffii TaxID=460519 RepID=C4QXQ7_KOMPG	NA	NA	NA	NA	NA	NA	NA
gene1025	ACIB2EUKG768768	Pantothenate synthase, also known as pantoate-beta-alanine ligase	6474.75	5521.92	6107.79	6085.54	6047.5	1.01655	0.0236841	0.184739	0.128203	0.897989	0.9465	BQ9382_C1-5130	SOP79671.1	protein_coding	F2QLL6	UniRef100_F2QLL6 Pantothenate synthase n=2 Tax=Komagataella phaffii TaxID=460519 RepID=F2QLL6_KOMPC	F2QLL6_KOMPC	GO:0004592; GO:0005524; GO:0015940	ATP binding [GO:0005524]; pantoate-beta-alanine ligase activity [GO:0004592]; pantothenate biosynthetic process [GO:0015940]	pantothenate biosynthetic process [GO:0015940]	ATP binding [GO:0005524]; pantoate-beta-alanine ligase activity [GO:0004592]	NA	PAN6
gene1026	ACIB2EUKG768769	54S ribosomal protein L20	2037.34	1145.99	1375.19	1403.11	1490.41	0.87375	-0.19471	0.252687	-0.770558	0.440969	0.638328	BQ9382_C1-5135	SOP79672.1	protein_coding	F2QLL7	UniRef100_F2QLL7 54S ribosomal protein L20, mitochondrial n=2 Tax=Komagataella phaffii TaxID=460519 RepID=F2QLL7_KOMPC	F2QLL7_KOMPC	GO:0005840	ribosome [GO:0005840]	NA	NA	ribosome [GO:0005840]	MRPL20
gene1027	ACIB2EUKG768770	Conserved predicted protein	936.678	949.879	1368.27	909.125	1040.99	1.20694	0.27135	0.228703	1.18647	0.235435	0.436431	BQ9382_C1-5140	SOP79673.1	protein_coding	C4QXR0	UniRef100_C4QXR0 Uncharacterized protein n=1 Tax=Komagataella phaffii (strain GS115 / ATCC 20864) TaxID=644223 RepID=C4QXR0_KOMPG	NA	NA	NA	NA	NA	NA	NA
gene1028	ACIB2EUKG768771	YVTN repeat-like/Quinoprotein amine dehydrogenase	4887.12	3906.95	2001.99	2867.97	3416.01	0.55392	-0.852239	0.223375	-3.81528	0.000136031	0.00194678	BQ9382_C1-5145	SOP79674.1	protein_coding	F2QLL8	UniRef100_F2QLL8 Set3C histone deacetylase complex subunit n=2 Tax=Komagataella phaffii TaxID=460519 RepID=F2QLL8_KOMPC	F2QLL8_KOMPC	NA	NA	NA	NA	NA	SIF2
gene1029	ACIB2EUKG768772	Mitochondrial protein involved in protein import into the mitochondrial matrix	5314.47	5137.36	3394.98	3702.05	4387.21	0.67906	-0.558389	0.18035	-3.09613	0.00196064	0.0158016	BQ9382_C1-5150	SOP79675.1	protein_coding	F2QLL9	UniRef100_F2QLL9 Phosphatidate cytidylyltransferase, mitochondrial n=2 Tax=Komagataella phaffii TaxID=460519 RepID=F2QLL9_KOMPC	F2QLL9_KOMPC	GO:0004605; GO:0005743; GO:0016024; GO:0032049	mitochondrial inner membrane [GO:0005743]; phosphatidate cytidylyltransferase activity [GO:0004605]; cardiolipin biosynthetic process [GO:0032049]; CDP-diacylglycerol biosynthetic process [GO:0016024]	cardiolipin biosynthetic process [GO:0032049]; CDP-diacylglycerol biosynthetic process [GO:0016024]	phosphatidate cytidylyltransferase activity [GO:0004605]	mitochondrial inner membrane [GO:0005743]	TAM41
gene103	ACIB2EUKG767878	Conserved predicted protein	1341.66	972.902	825.511	1006.97	1036.76	0.79267	-0.3352	0.223896	-1.49712	0.134361	0.306465	BQ9382_C1-0520	SOP78781.1	protein_coding	C4QV85	UniRef100_C4QV85 Uncharacterized protein n=1 Tax=Komagataella phaffii (strain GS115 / ATCC 20864) TaxID=644223 RepID=C4QV85_KOMPG	NA	NA	NA	NA	NA	NA	NA
gene1030	ACIB2EUKG768773	Component of the evolutionarily conserved kinetochore-associated Ndc80 complex	2305.67	2123.16	1168.57	1274.87	1718.07	0.55185	-0.857646	0.188054	-4.56064	5.09991e-06	0.000140416	BQ9382_C1-5155	SOP79676.1	protein_coding	C4QXR3	UniRef100_C4QXR3 Component of the evolutionarily conserved kinetochore-associated Ndc80 complex n=2 Tax=Komagataella phaffii TaxID=460519 RepID=C4QXR3_KOMPG	NA	NA	NA	NA	NA	NA	NA
gene1031	ACIB2EUKG768774	DNA repair helicase RAD25	4448.6	4606.15	4538.83	4235.94	4457.38	0.96902	-0.0453979	0.179347	-0.253129	0.800169	0.893028	BQ9382_C1-5160	SOP79677.1	protein_coding	F2QLM1	UniRef100_F2QLM1 RNA polymerase transcription factor TFIIH holoenzyme component n=2 Tax=Komagataella phaffii TaxID=460519 RepID=F2QLM1_KOMPC	F2QLM1_KOMPC	GO:0003677; GO:0003678; GO:0005524; GO:0006289; GO:0006367	ATP binding [GO:0005524]; DNA binding [GO:0003677]; DNA helicase activity [GO:0003678]; nucleotide-excision repair [GO:0006289]; transcription initiation from RNA polymerase II promoter [GO:0006367]	nucleotide-excision repair [GO:0006289]; transcription initiation from RNA polymerase II promoter [GO:0006367]	ATP binding [GO:0005524]; DNA binding [GO:0003677]; DNA helicase activity [GO:0003678]	NA	SSL2
gene1032	ACIB2EUKG768775	Phosphatidylinositol 3-kinase Catalytic Subunit| Chain A| domain 1	2908.17	2451.44	3857.66	3241.31	3114.65	1.32494	0.405923	0.196875	2.06183	0.0392242	0.134483	BQ9382_C1-5165	SOP79678.1	protein_coding	F2QLM2	UniRef100_F2QLM2 Ubiquitin-like protein n=2 Tax=Komagataella phaffii TaxID=460519 RepID=F2QLM2_KOMPC	F2QLM2_KOMPC	NA	NA	NA	NA	NA	SMT3
gene1033	ACIB2EUKG768776	Midasin	1627.38	1634.58	1807.23	1792.6	1715.45	1.10356	0.142161	0.183288	0.775617	0.437975	0.636201	BQ9382_C1-5170	SOP79679.1	protein_coding	F2QLM3	UniRef100_F2QLM3 Preribosome assembly or transport protein n=2 Tax=Komagataella phaffii TaxID=460519 RepID=F2QLM3_KOMPC	F2QLM3_KOMPC	NA	NA	NA	NA	NA	SRP40
gene1034	ACIB2EUKG768777	alpha/beta-Hydrolases	709.341	607.957	521.011	415.139	563.362	0.71122	-0.491623	0.219535	-2.23938	0.0251313	0.0998622	BQ9382_C1-5175	SOP79680.1	protein_coding	F2QLM4	UniRef100_F2QLM4 Peroxisomal matrix localized lipase n=2 Tax=Komagataella phaffii TaxID=460519 RepID=F2QLM4_KOMPC	F2QLM4_KOMPC	NA	NA	NA	NA	NA	LPX1
gene1035	ACIB2EUKG768778	monothiol glutaredoxin, Grx4 family	2147.9	1484.51	2785.98	2378.74	2199.28	1.42299	0.508921	0.221544	2.29716	0.0216096	0.0902314	BQ9382_C1-5180	SOP79681.1	protein_coding	F2QLM5	UniRef100_F2QLM5 Monothiol glutaredoxin-5 n=2 Tax=Komagataella phaffii TaxID=460519 RepID=F2QLM5_KOMPC	F2QLM5_KOMPC	GO:0015035; GO:0046872; GO:0051536	iron-sulfur cluster binding [GO:0051536]; metal ion binding [GO:0046872]; protein disulfide oxidoreductase activity [GO:0015035]	NA	iron-sulfur cluster binding [GO:0051536]; metal ion binding [GO:0046872]; protein disulfide oxidoreductase activity [GO:0015035]	NA	GRX5
gene1036	ACIB2EUKG768779	P-loop containing nucleosidetriphosphatehydrolases	941.647	979.723	1170.54	1101.97	1048.47	1.18245	0.241783	0.19086	1.26681	0.205223	0.399213	BQ9382_C1-5185	SOP79682.1	protein_coding	A0A1G4KPE6	UniRef100_A0A1G4KPE6 RNA helicase involved in splicing n=2 Tax=Komagataella phaffii TaxID=460519 RepID=A0A1G4KPE6_KOMPC	A0A1G4KPE6_KOMPC	GO:0003676; GO:0004386; GO:0005524	ATP binding [GO:0005524]; helicase activity [GO:0004386]; nucleic acid binding [GO:0003676]	NA	ATP binding [GO:0005524]; helicase activity [GO:0004386]; nucleic acid binding [GO:0003676]	NA	PRP16
gene1037	ACIB2EUKG768780	NAD(P)-binding Rossmann-fold domains	2706.92	2532.44	2657.45	3474.06	2842.72	1.17048	0.227095	0.201629	1.1263	0.260038	0.466109	BQ9382_C1-5190	SOP79683.1	protein_coding	A0A1G4KPE3	UniRef100_A0A1G4KPE3 Uncharacterized protein n=1 Tax=Komagataella phaffii (strain ATCC 76273 / CBS 7435 / CECT 11047 / NRRL Y-11430 / Wegner 21-1) TaxID=981350 RepID=A0A1G4KPE3_KOMPC	A0A1G4KPE3_KOMPC	NA	NA	NA	NA	NA	PP7435_Chr1-2775
gene1038	ACIB2EUKG768781	Transferase(Phosphotransferase) domain 1	772.697	772.523	835.397	841.677	805.574	1.08534	0.118144	0.193744	0.609793	0.541999	0.714412	BQ9382_C1-5195	SOP79684.1	protein_coding	F2QLM7	UniRef100_F2QLM7 Aurora kinase subunit of the conserved chromosomal passenger complex n=1 Tax=Komagataella phaffii (strain ATCC 76273 / CBS 7435 / CECT 11047 / NRRL Y-11430 / Wegner 21-1) TaxID=981350 RepID=F2QLM7_KOMPC	F2QLM7_KOMPC	GO:0000777; GO:0005524; GO:0005819; GO:0007059; GO:0106310; GO:0106311	condensed chromosome kinetochore [GO:0000777]; spindle [GO:0005819]; ATP binding [GO:0005524]; protein serine kinase activity [GO:0106310]; protein threonine kinase activity [GO:0106311]; chromosome segregation [GO:0007059]	chromosome segregation [GO:0007059]	ATP binding [GO:0005524]; protein serine kinase activity [GO:0106310]; protein threonine kinase activity [GO:0106311]	condensed chromosome kinetochore [GO:0000777]; spindle [GO:0005819]	IPL1
gene1039	ACIB2EUKG768782	P-loop containing nucleosidetriphosphatehydrolases	532.937	615.631	809.693	693.481	662.936	1.30712	0.386389	0.209376	1.84543	0.0649756	0.189514	BQ9382_C1-5200	SOP79685.1	protein_coding	F2QLM8	UniRef100_F2QLM8 RNA helicase n=2 Tax=Komagataella phaffii TaxID=460519 RepID=F2QLM8_KOMPC	F2QLM8_KOMPC	GO:0003676; GO:0004386; GO:0005524	ATP binding [GO:0005524]; helicase activity [GO:0004386]; nucleic acid binding [GO:0003676]	NA	ATP binding [GO:0005524]; helicase activity [GO:0004386]; nucleic acid binding [GO:0003676]	NA	MRH4
gene104	ACIB2EUKG767879	Transcription factor that activates transcription of genes	2653.51	2559.73	2508.17	2295.14	2504.14	0.92142	-0.118062	0.183262	-0.644227	0.519428	0.695992	BQ9382_C1-0525	SOP78782.1	protein_coding	F2QLY0	UniRef100_F2QLY0 Transcriptional factor n=2 Tax=Komagataella phaffii TaxID=460519 RepID=F2QLY0_KOMPC	F2QLY0_KOMPC	NA	NA	NA	NA	NA	SWI5
gene1040	ACIB2EUKG768783	Signal recognition particle subunit SRP72	1966.53	2207.57	3028.19	2702.68	2476.24	1.3725	0.456804	0.188735	2.42035	0.0155057	0.0727606	BQ9382_C1-5205	SOP79686.1	protein_coding	C4QXS3	UniRef100_C4QXS3 Signal recognition particle subunit SRP72 n=2 Tax=Komagataella phaffii TaxID=460519 RepID=C4QXS3_KOMPG	NA	NA	NA	NA	NA	NA	NA
gene1041	ACIB2EUKG768784	60S ribosome subunit biogenesis protein NIP7	503.123	483.466	656.454	535.786	544.707	1.20869	0.273448	0.213371	1.28156	0.199997	0.392974	BQ9382_C1-5210	SOP79687.1	protein_coding	F2QLN0	UniRef100_F2QLN0 60S ribosome subunit biogenesis protein NIP7 n=3 Tax=Komagataella TaxID=460517 RepID=F2QLN0_KOMPC	F2QLN0_KOMPC	GO:0003723; GO:0005730; GO:0042255	nucleolus [GO:0005730]; RNA binding [GO:0003723]; ribosome assembly [GO:0042255]	ribosome assembly [GO:0042255]	RNA binding [GO:0003723]	nucleolus [GO:0005730]	NIP7
gene1042	ACIB2EUKG768785	tRNA:pseudouridine synthase,introduces pseudouridines at positions 26-28, 34-36, 65,and 67 oftRNA	1233.58	1435.05	1888.29	1613.06	1542.5	1.31122	0.390908	0.198285	1.97145	0.0486727	0.155937	BQ9382_C1-5215	SOP79688.1	protein_coding	F2QLN1	UniRef100_F2QLN1 tRNA pseudouridine synthase 1 n=1 Tax=Komagataella phaffii (strain ATCC 76273 / CBS 7435 / CECT 11047 / NRRL Y-11430 / Wegner 21-1) TaxID=981350 RepID=F2QLN1_KOMPC	F2QLN1_KOMPC	GO:0003723; GO:0009982; GO:0031119	pseudouridine synthase activity [GO:0009982]; RNA binding [GO:0003723]; tRNA pseudouridine synthesis [GO:0031119]	tRNA pseudouridine synthesis [GO:0031119]	pseudouridine synthase activity [GO:0009982]; RNA binding [GO:0003723]	NA	PUS1
gene1043	-	-	203.734	151.776	285.716	194.745	208.993	1.35659	0.439984	0.279119	1.57633	0.114949	0.274059	BQ9382_C1-5220;part=1/2	-	misc_RNA	-	-	NA	NA	NA	NA	NA	NA	NA
gene1044	ACIB2EUKG768786	Genomic scaffold, Kuraishia_capsulata_scaffold_4	8508.36	9538.02	10473.6	8471.87	9247.96	1.04974	0.0700284	0.193526	0.361854	0.717461	0.839592	BQ9382_C1-5225	SOP79689.1	protein_coding	F2QLN2	UniRef100_F2QLN2 Uncharacterized protein n=2 Tax=Komagataella phaffii TaxID=460519 RepID=F2QLN2_KOMPC	F2QLN2_KOMPC	GO:0008168	methyltransferase activity [GO:0008168]	NA	methyltransferase activity [GO:0008168]	NA	PP7435_Chr1-0991
gene1045	ACIB2EUKG768787	Amino-acid acetyltransferase	2344.18	2106.96	2066.25	1998.75	2129.03	0.9135	-0.130527	0.18543	-0.703912	0.481487	0.668438	BQ9382_C1-5230	SOP79690.1	protein_coding	Q595W7	UniRef100_Q595W7 Amino-acid acetyltransferase, mitochondrial n=3 Tax=Komagataella TaxID=460517 RepID=NAGS_PICPA	NA	NA	NA	NA	NA	NA	NA
gene1046	ACIB2EUKG768788	DNA replication complex GINS protein PSF2	241.002	218.285	305.488	258.393	255.792	1.22932	0.297862	0.238559	1.24859	0.211816	0.40712	BQ9382_C1-5235	SOP79691.1	protein_coding	F2QLN4	UniRef100_F2QLN4 DNA replication complex GINS protein PSF2 n=2 Tax=Komagataella phaffii TaxID=460519 RepID=F2QLN4_KOMPC	F2QLN4_KOMPC	GO:0005634; GO:0006260	nucleus [GO:0005634]; DNA replication [GO:0006260]	DNA replication [GO:0006260]	NA	nucleus [GO:0005634]	PSF2
gene1047	ACIB2EUKG768789	S-adenosylmethionine-dependent methyltransferase of the seven beta-strand family	718.037	801.514	1188.34	1036.42	936.078	1.46294	0.548873	0.199926	2.74539	0.00604398	0.0363443	BQ9382_C1-5240	SOP79692.1	protein_coding	F2QLN5	UniRef100_F2QLN5 S-adenosylmethionine-dependent methyltransferase n=2 Tax=Komagataella phaffii TaxID=460519 RepID=F2QLN5_KOMPC	F2QLN5_KOMPC	GO:0008168; GO:0032259	methyltransferase activity [GO:0008168]; methylation [GO:0032259]	methylation [GO:0032259]	methyltransferase activity [GO:0008168]	NA	EFM2
gene1048	-	-	108.078	95.4995	83.0454	115.897	100.63	0.98035	-0.0286296	0.313021	-0.0914623	0.927125	0.959132	BQ9382_C1-5245	-	misc_RNA	-	-	NA	NA	NA	NA	NA	NA	NA
gene1049	ACIB2EUKG768790	One of two S. cerevisiae homologs (Sds23p and Sds24p) of the Schizo saccharomyces pombe Sds23 protein	3459.74	3507.05	3914.01	4047.84	3732.16	1.14281	0.192581	0.178467	1.07909	0.28055	0.487568	BQ9382_C1-5250	SOP79693.1	protein_coding	F2QLN7	UniRef100_F2QLN7 APC/cyclosome regulation protein n=2 Tax=Komagataella phaffii TaxID=460519 RepID=F2QLN7_KOMPC	F2QLN7_KOMPC	GO:0005737; GO:0030071; GO:0042149	cytoplasm [GO:0005737]; cellular response to glucose starvation [GO:0042149]; regulation of mitotic metaphase/anaphase transition [GO:0030071]	cellular response to glucose starvation [GO:0042149]; regulation of mitotic metaphase/anaphase transition [GO:0030071]	NA	cytoplasm [GO:0005737]	SDS23
gene105	ACIB2EUKG767880	STT4 phosphatidylinositol-4-kinase that functions in the Pkc1p protein kinase pathway	3828.7	3866.88	2687.11	3015.22	3349.48	0.74099	-0.432466	0.183021	-2.36293	0.0181313	0.0797324	BQ9382_C1-0530	SOP78783.1	protein_coding	F2QLY1	UniRef100_F2QLY1 Phosphatidylinositol 4-kinase n=2 Tax=Komagataella phaffii TaxID=460519 RepID=F2QLY1_KOMPC	F2QLY1_KOMPC	GO:0016301; GO:0046854; GO:0048015	kinase activity [GO:0016301]; phosphatidylinositol phosphorylation [GO:0046854]; phosphatidylinositol-mediated signaling [GO:0048015]	phosphatidylinositol-mediated signaling [GO:0048015]; phosphatidylinositol phosphorylation [GO:0046854]	kinase activity [GO:0016301]	NA	STT4
gene1050	ACIB2EUKG768791	Protein involved in transcription initiation at TATA-containing promoters	25979.8	19383.9	13040.1	14283.8	18171.9	0.60237	-0.731274	0.202189	-3.61679	0.000298283	0.00371237	BQ9382_C1-5255	SOP79694.1	protein_coding	F2QLN8	UniRef100_F2QLN8 Protein involved in transcription initiation at TATA-containing promoters n=2 Tax=Komagataella phaffii TaxID=460519 RepID=F2QLN8_KOMPC	F2QLN8_KOMPC	NA	NA	NA	NA	NA	BDF1
gene1051	ACIB2EUKG768792	Bifunctional dehydrogenase and ferrochelatase, involved in the biosynthesis of siroheme	2300.7	2111.22	1419.68	1686.2	1879.45	0.70417	-0.506012	0.193649	-2.61304	0.00897414	0.0496185	BQ9382_C1-5260	SOP79695.1	protein_coding	F2QLN9	UniRef100_F2QLN9 Bifunctional dehydrogenase and ferrochelatase n=2 Tax=Komagataella phaffii TaxID=460519 RepID=F2QLN9_KOMPC	F2QLN9_KOMPC	GO:0004325; GO:0019354; GO:0043115	ferrochelatase activity [GO:0004325]; precorrin-2 dehydrogenase activity [GO:0043115]; siroheme biosynthetic process [GO:0019354]	siroheme biosynthetic process [GO:0019354]	ferrochelatase activity [GO:0004325]; precorrin-2 dehydrogenase activity [GO:0043115]	NA	MET8
gene1052	ACIB2EUKG768793	RNA-binding domain, RBD	1749.13	1669.54	1125.07	1344.21	1471.99	0.72245	-0.469021	0.194869	-2.40685	0.0160907	0.0741544	BQ9382_C1-5265	SOP79696.1	protein_coding	F2QLP0	UniRef100_F2QLP0 Growth rate negative regulator n=2 Tax=Komagataella phaffii TaxID=460519 RepID=F2QLP0_KOMPC	F2QLP0_KOMPC	GO:0003723	RNA binding [GO:0003723]	NA	RNA binding [GO:0003723]	NA	NGR1
gene1053	ACIB2EUKG768794	Conserved predicted protein	941.647	1105.92	654.477	836.927	884.742	0.72798	-0.458039	0.213851	-2.14186	0.0322051	0.117551	BQ9382_C1-5270	SOP79697.1	protein_coding	C4QXT5	UniRef100_C4QXT5 Uncharacterized protein n=1 Tax=Komagataella phaffii (strain GS115 / ATCC 20864) TaxID=644223 RepID=C4QXT5_KOMPG	NA	NA	NA	NA	NA	NA	NA
gene1054	ACIB2EUKG768795	ER-derived vesicles protein ERV14	1990.13	2158.12	1319.83	1826.8	1823.72	0.75848	-0.398817	0.212353	-1.87809	0.0603693	0.179603	BQ9382_C1-5275	SOP79698.1	protein_coding	F2QLP2	UniRef100_F2QLP2 COPII-coated vesicle protein n=1 Tax=Komagataella phaffii (strain ATCC 76273 / CBS 7435 / CECT 11047 / NRRL Y-11430 / Wegner 21-1) TaxID=981350 RepID=F2QLP2_KOMPC	F2QLP2_KOMPC	GO:0016021; GO:0016192	integral component of membrane [GO:0016021]; vesicle-mediated transport [GO:0016192]	vesicle-mediated transport [GO:0016192]	NA	integral component of membrane [GO:0016021]	ERV14
gene1055	-	-	711.825	764.849	427.091	611.783	628.887	0.70344	-0.507503	0.228839	-2.21773	0.0265732	0.103321	BQ9382_C1-5280;part=1/2	-	misc_RNA	-	-	NA	NA	NA	NA	NA	NA	NA
gene1056	ACIB2EUKG768796	GST C-terminal domain-like	4495.8	3941.06	5525.49	5437.65	4850	1.29968	0.378151	0.182916	2.06735	0.0387016	0.133535	BQ9382_C1-5285	SOP79699.1	protein_coding	F2QLP3	UniRef100_F2QLP3 Uncharacterized protein n=2 Tax=Komagataella phaffii TaxID=460519 RepID=F2QLP3_KOMPC	F2QLP3_KOMPC	GO:0006749	glutathione metabolic process [GO:0006749]	glutathione metabolic process [GO:0006749]	NA	NA	PP7435_Chr1-1005
gene1057	ACIB2EUKG768797	2-enoyl-CoA Hydratase| Chain A| domain 1	2581.45	2530.74	1066.74	1055.42	1808.59	0.41513	-1.26835	0.183636	-6.90686	4.95516e-12	7.26399e-10	BQ9382_C1-5290	SOP79700.1	protein_coding	F2QLP4	UniRef100_F2QLP4 3,2-trans-enoyl-CoA isomerase, involved in beta-oxidation of unsaturated fatty acids n=2 Tax=Komagataella phaffii TaxID=460519 RepID=F2QLP4_KOMPC	F2QLP4_KOMPC	GO:0016853	isomerase activity [GO:0016853]	NA	isomerase activity [GO:0016853]	NA	ECI1
gene1058	ACIB2EUKG768798	Coiled-coil domain-containing protein90A, mitochondrial	819.903	978.87	525.954	562.385	721.778	0.6045	-0.726177	0.20594	-3.52616	0.000421633	0.00489709	BQ9382_C1-5295	SOP79701.1	protein_coding	A0A1G4KPF2	UniRef100_A0A1G4KPF2 Uncharacterized protein n=2 Tax=Komagataella phaffii TaxID=460519 RepID=A0A1G4KPF2_KOMPC	A0A1G4KPF2_KOMPC	GO:0005739; GO:0016021	integral component of membrane [GO:0016021]; mitochondrion [GO:0005739]	NA	NA	integral component of membrane [GO:0016021]; mitochondrion [GO:0005739]	PP7435_Chr1-1007
gene1059	ACIB2EUKG768799	Small nuclear ribonucleo protein Sm D2	690.707	869.728	581.318	741.93	720.921	0.8471	-0.239387	0.222585	-1.07549	0.282157	0.489422	BQ9382_C1-5300	SOP79702.1	protein_coding	F2QLP6	UniRef100_F2QLP6 Core Sm protein Sm D2, spliceosomal U1, U2, U4, and U5 snRNPs component n=1 Tax=Komagataella phaffii (strain ATCC 76273 / CBS 7435 / CECT 11047 / NRRL Y-11430 / Wegner 21-1) TaxID=981350 RepID=F2QLP6_KOMPC	F2QLP6_KOMPC	GO:0006397; GO:0008380; GO:0030532	small nuclear ribonucleoprotein complex [GO:0030532]; mRNA processing [GO:0006397]; RNA splicing [GO:0008380]	mRNA processing [GO:0006397]; RNA splicing [GO:0008380]	NA	small nuclear ribonucleoprotein complex [GO:0030532]	SMD2
gene106	ACIB2EUKG767881	Eukaryotic translation initiation factor 6	11788	6483.74	4568.49	5366.4	7051.65	0.54384	-0.878735	0.255259	-3.44252	0.000576324	0.00625196	BQ9382_C1-0535	SOP78784.1	protein_coding	F2QLY2	UniRef100_F2QLY2 Eukaryotic translation initiation factor 6 n=2 Tax=Komagataella phaffii TaxID=460519 RepID=F2QLY2_KOMPC	F2QLY2_KOMPC	GO:0000054; GO:0003743; GO:0005730; GO:0005737; GO:0042256; GO:0042273; GO:0043022; GO:0043023	cytoplasm [GO:0005737]; nucleolus [GO:0005730]; ribosomal large subunit binding [GO:0043023]; ribosome binding [GO:0043022]; translation initiation factor activity [GO:0003743]; mature ribosome assembly [GO:0042256]; ribosomal large subunit biogenesis [GO:0042273]; ribosomal subunit export from nucleus [GO:0000054]	mature ribosome assembly [GO:0042256]; ribosomal large subunit biogenesis [GO:0042273]; ribosomal subunit export from nucleus [GO:0000054]	ribosomal large subunit binding [GO:0043023]; ribosome binding [GO:0043022]; translation initiation factor activity [GO:0003743]	cytoplasm [GO:0005737]; nucleolus [GO:0005730]	TIF6
gene1060	ACIB2EUKG768800	Conserved predicted protein	252.182	245.57	393.477	370.49	315.43	1.53538	0.618592	0.223215	2.77128	0.00558361	0.0342596	BQ9382_C1-5305	SOP79703.1	protein_coding	F2QLP7	UniRef100_F2QLP7 Uncharacterized protein n=2 Tax=Komagataella phaffii TaxID=460519 RepID=F2QLP7_KOMPC	F2QLP7_KOMPC	NA	NA	NA	NA	NA	PP7435_Chr1-1009
gene1061	ACIB2EUKG768801	P-loop containing nucleosidetriphosphatehydrolases	607.474	592.609	725.659	600.384	631.531	1.10502	0.144078	0.208344	0.691538	0.489228	0.674262	BQ9382_C1-5310	SOP79704.1	protein_coding	F2QLP8	UniRef100_F2QLP8 Translation factor GUF1, mitochondrial n=2 Tax=Komagataella phaffii TaxID=460519 RepID=F2QLP8_KOMPC	F2QLP8_KOMPC	GO:0003924; GO:0005525; GO:0005743; GO:0005759; GO:0006412; GO:0043022; GO:0045727	mitochondrial inner membrane [GO:0005743]; mitochondrial matrix [GO:0005759]; GTP binding [GO:0005525]; GTPase activity [GO:0003924]; ribosome binding [GO:0043022]; positive regulation of translation [GO:0045727]; translation [GO:0006412]	positive regulation of translation [GO:0045727]; translation [GO:0006412]	GTPase activity [GO:0003924]; GTP binding [GO:0005525]; ribosome binding [GO:0043022]	mitochondrial inner membrane [GO:0005743]; mitochondrial matrix [GO:0005759]	GUF1
gene1062	-	-	48.4488	56.2765	56.3522	51.2986	53.0941	1.02361	0.0336621	0.377772	0.0891069	0.928997	0.959697	BQ9382_C1-5315;part=1/2	-	misc_RNA	-	-	NA	NA	NA	NA	NA	NA	NA
gene1063	ACIB2EUKG768802	Coiled-coil-helix-coiled-coil-helix domain-containing protein YLR218C	39.7529	39.223	35.5909	20.8994	33.8666	0.71436	-0.485284	0.469213	-1.03425	0.301019	0.508321	BQ9382_C1-5320	SOP79705.1	protein_coding	F2QLP9	UniRef100_F2QLP9 Cytochrome c oxidase organization component n=1 Tax=Komagataella phaffii (strain ATCC 76273 / CBS 7435 / CECT 11047 / NRRL Y-11430 / Wegner 21-1) TaxID=981350 RepID=F2QLP9_KOMPC	F2QLP9_KOMPC	GO:0005758; GO:0033617	mitochondrial intermembrane space [GO:0005758]; mitochondrial cytochrome c oxidase assembly [GO:0033617]	mitochondrial cytochrome c oxidase assembly [GO:0033617]	NA	mitochondrial intermembrane space [GO:0005758]	COA4
gene1064	-	-	26.0878	23.8749	17.7954	11.3997	19.7895	0.58471	-0.774215	0.585202	-1.32299	0.185839	0.377102	BQ9382_C1-5325;part=1/2	-	misc_RNA	-	-	NA	NA	NA	NA	NA	NA	NA
gene1065	ACIB2EUKG768803	Essential phosphoprotein component (P150) of the COPII coat of secretory pathway vesicles	3925.6	5170.62	4139.42	4020.29	4313.98	0.89677	-0.157193	0.200101	-0.785569	0.43212	0.630843	BQ9382_C1-5330	SOP79706.1	protein_coding	F2QLQ0	UniRef100_F2QLQ0 COPII vesicle coat component n=2 Tax=Komagataella phaffii TaxID=460519 RepID=F2QLQ0_KOMPC	F2QLQ0_KOMPC	GO:0005789; GO:0006888; GO:0012507	endoplasmic reticulum membrane [GO:0005789]; ER to Golgi transport vesicle membrane [GO:0012507]; endoplasmic reticulum to Golgi vesicle-mediated transport [GO:0006888]	endoplasmic reticulum to Golgi vesicle-mediated transport [GO:0006888]	NA	endoplasmic reticulum membrane [GO:0005789]; ER to Golgi transport vesicle membrane [GO:0012507]	SEC31
gene1066	ACIB2EUKG768804	Xenotropic and polytropic retrovirus receptor1	2673.38	3299.85	3349.5	3480.71	3200.86	1.14304	0.192875	0.192927	0.999733	0.31744	0.52366	BQ9382_C1-5335	SOP79707.1	protein_coding	F2QLQ1	UniRef100_F2QLQ1 Uncharacterized protein n=2 Tax=Komagataella phaffii TaxID=460519 RepID=F2QLQ1_KOMPC	F2QLQ1_KOMPC	GO:0016021	integral component of membrane [GO:0016021]	NA	NA	integral component of membrane [GO:0016021]	PP7435_Chr1-1013
gene1067	ACIB2EUKG768805	phospholipid-translocating P-type ATPase, flippase	2370.27	2830.88	2187.85	2471.83	2465.21	0.89559	-0.159084	0.19447	-0.818039	0.413335	0.614227	BQ9382_C1-5340	SOP79708.1	protein_coding	F2QLQ2	UniRef100_F2QLQ2 Phospholipid-transporting ATPase n=2 Tax=Komagataella phaffii TaxID=460519 RepID=F2QLQ2_KOMPC	F2QLQ2_KOMPC	GO:0000287; GO:0005524; GO:0015914; GO:0016021; GO:0140326	integral component of membrane [GO:0016021]; ATP binding [GO:0005524]; ATPase-coupled intramembrane lipid transporter activity [GO:0140326]; magnesium ion binding [GO:0000287]; phospholipid transport [GO:0015914]	phospholipid transport [GO:0015914]	ATPase-coupled intramembrane lipid transporter activity [GO:0140326]; ATP binding [GO:0005524]; magnesium ion binding [GO:0000287]	integral component of membrane [GO:0016021]	NEO1
gene1068	ACIB2EUKG768806	ATP phosphoribosyl transferase (Hexamericenzyme) catalyzes the first step in histidine biosynthesis	1870.87	1483.65	3488.9	2582.03	2356.36	1.81075	0.856589	0.218152	3.92657	8.61656e-05	0.00137459	BQ9382_C1-5345	SOP79709.1	protein_coding	F2QLQ3	UniRef100_F2QLQ3 ATP phosphoribosyltransferase n=3 Tax=Komagataella TaxID=460517 RepID=F2QLQ3_KOMPC	F2QLQ3_KOMPC	GO:0000105; GO:0000287; GO:0003879; GO:0005737	cytoplasm [GO:0005737]; ATP phosphoribosyltransferase activity [GO:0003879]; magnesium ion binding [GO:0000287]; histidine biosynthetic process [GO:0000105]	histidine biosynthetic process [GO:0000105]	ATP phosphoribosyltransferase activity [GO:0003879]; magnesium ion binding [GO:0000287]	cytoplasm [GO:0005737]	HIS1
gene1069	ACIB2EUKG768807	40S ribosomal protein S28	1918.08	1335.29	2285.73	2191.59	1932.67	1.37751	0.462061	0.216372	2.1355	0.0327205	0.118575	BQ9382_C1-5350	SOP79710.1	protein_coding	C4QXU7	UniRef100_C4QXU7 Protein component of the small (40S) ribosomal subunit n=4 Tax=Saccharomycetales TaxID=4892 RepID=C4QXU7_KOMPG	NA	NA	NA	NA	NA	NA	NA
gene107	ACIB2EUKG767882	P-loop containing nucleosidetriphosphate hydrolases	837488	453310	370311	345294	501601	0.55439	-0.851023	0.253499	-3.35711	0.000787628	0.00783871	BQ9382_C1-0540	SOP78785.1	protein_coding	F2QLY3	UniRef100_F2QLY3 Heat shock protein n=2 Tax=Komagataella phaffii TaxID=460519 RepID=F2QLY3_KOMPC	F2QLY3_KOMPC	GO:0005524; GO:0016887	ATP binding [GO:0005524]; ATPase activity [GO:0016887]	NA	ATPase activity [GO:0016887]; ATP binding [GO:0005524]	NA	HSP104
gene1070	ACIB2EUKG768808	Pho85p cyclin of the Pho80p subfamily, forms a functional kinase complex with Pho85p	2099.45	1742.87	1430.56	1406.91	1669.95	0.73886	-0.436628	0.194143	-2.249	0.0245126	0.0981759	BQ9382_C1-5355	SOP79711.1	protein_coding	F2QLQ5	UniRef100_F2QLQ5 PHO85 interacting cyclin n=2 Tax=Komagataella phaffii TaxID=460519 RepID=F2QLQ5_KOMPC	F2QLQ5_KOMPC	GO:0000079; GO:0019901	protein kinase binding [GO:0019901]; regulation of cyclin-dependent protein serine/threonine kinase activity [GO:0000079]	regulation of cyclin-dependent protein serine/threonine kinase activity [GO:0000079]	protein kinase binding [GO:0019901]	NA	PCL7
gene1071	ACIB2EUKG768809	Genomics caffold, Kuraishia_capsulata_scaffold_1	392.56	266.887	400.397	337.241	349.271	1.12257	0.166803	0.250594	0.665633	0.505646	0.685827	BQ9382_C1-5360	SOP79712.1	protein_coding	A0A1G4KPF4	UniRef100_A0A1G4KPF4 Cytochrome c oxidase assembly protein n=2 Tax=Komagataella phaffii TaxID=460519 RepID=A0A1G4KPF4_KOMPC	A0A1G4KPF4_KOMPC	GO:0005739	mitochondrion [GO:0005739]	NA	NA	mitochondrion [GO:0005739]	PET117
gene1072	ACIB2EUKG768810	YjgF-like	3259.74	3851.53	3046.98	3982.29	3535.13	0.98828	-0.0170019	0.206339	-0.0823977	0.93433	0.962547	BQ9382_C1-5365	SOP79713.1	protein_coding	A0A1G4KPF5	UniRef100_A0A1G4KPF5 Isoleucine transamination n=2 Tax=Komagataella phaffii TaxID=460519 RepID=A0A1G4KPF5_KOMPC	A0A1G4KPF5_KOMPC	NA	NA	NA	NA	NA	MMF1
gene1073	ACIB2EUKG768811	Protein component of the large (60S) ribosomal subunit, nearly identical to Rpl34Bp	8830.11	7437.03	7498.8	9862.63	8407.14	1.06739	0.0940933	0.205512	0.457847	0.647062	0.792249	BQ9382_C1-5370	SOP79714.1	protein_coding	F2QLQ8	UniRef100_F2QLQ8 60S ribosomal protein L34-A n=1 Tax=Komagataella phaffii (strain ATCC 76273 / CBS 7435 / CECT 11047 / NRRL Y-11430 / Wegner 21-1) TaxID=981350 RepID=F2QLQ8_KOMPC	F2QLQ8_KOMPC	GO:0003735; GO:0005840; GO:0006412	ribosome [GO:0005840]; structural constituent of ribosome [GO:0003735]; translation [GO:0006412]	translation [GO:0006412]	structural constituent of ribosome [GO:0003735]	ribosome [GO:0005840]	RPL34A
gene1074	ACIB2EUKG768812	Altered inheritance rate of mitochondria protein 38	34798.7	16745.7	8653.53	10326.2	17631	0.36825	-1.44124	0.277717	-5.18961	2.10735e-07	1.05836e-05	BQ9382_C1-5375	SOP79715.1	protein_coding	F2QLQ9	UniRef100_F2QLQ9 Cytochrome c oxidase subunit n=2 Tax=Komagataella phaffii TaxID=460519 RepID=F2QLQ9_KOMPC	F2QLQ9_KOMPC	NA	NA	NA	NA	NA	RCF2
gene1075	ACIB2EUKG768813	Dcw1p	6139.34	5116.05	4590.24	5051.01	5224.16	0.85675	-0.223046	0.190281	-1.1722	0.241118	0.44273	BQ9382_C1-5380	SOP79716.1	protein_coding	F2QLR0	UniRef100_F2QLR0 Mannan endo-1,6-alpha-mannosidase n=2 Tax=Komagataella phaffii TaxID=460519 RepID=F2QLR0_KOMPC	F2QLR0_KOMPC	GO:0005886; GO:0008496; GO:0016052	plasma membrane [GO:0005886]; mannan endo-1,6-alpha-mannosidase activity [GO:0008496]; carbohydrate catabolic process [GO:0016052]	carbohydrate catabolic process [GO:0016052]	mannan endo-1,6-alpha-mannosidase activity [GO:0008496]	plasma membrane [GO:0005886]	DCW1
gene1076	ACIB2EUKG768814	Tryptophan synthase beta subunit-like PLP-dependent enzymes	3715.65	2799.33	3582.82	3812.25	3477.51	1.13558	0.183428	0.202608	0.905333	0.365289	0.568498	BQ9382_C1-5385	SOP79717.1	protein_coding	F2QLC1	UniRef100_F2QLC1 Threonine dehydratase n=2 Tax=Komagataella phaffii TaxID=460519 RepID=F2QLC1_KOMPC	F2QLC1_KOMPC	GO:0004794; GO:0009097; GO:0030170	L-threonine ammonia-lyase activity [GO:0004794]; pyridoxal phosphate binding [GO:0030170]; isoleucine biosynthetic process [GO:0009097]	isoleucine biosynthetic process [GO:0009097]	L-threonine ammonia-lyase activity [GO:0004794]; pyridoxal phosphate binding [GO:0030170]	NA	ILV1
gene1077	ACIB2EUKG768815	Epsin-like protein involved in endocytosis and actin patch assembly	2142.93	2290.28	2122.6	2142.19	2174.5	0.96184	-0.0561357	0.182697	-0.307261	0.758645	0.866694	BQ9382_C1-5390	SOP79718.1	protein_coding	F2QLC2	UniRef100_F2QLC2 Clathrin recruitment epsin-like protein n=2 Tax=Komagataella phaffii TaxID=460519 RepID=F2QLC2_KOMPC	F2QLC2_KOMPC	GO:0005737; GO:0008289	cytoplasm [GO:0005737]; lipid binding [GO:0008289]	NA	lipid binding [GO:0008289]	cytoplasm [GO:0005737]	ENT1
gene1078	ACIB2EUKG768816	Component of the core form of RNA polymerase transcription factor TFIIH	1170.23	1230.41	1169.56	1072.52	1160.68	0.93369	-0.0989771	0.190788	-0.518782	0.603913	0.760182	BQ9382_C1-5395	SOP79719.1	protein_coding	F2QLC3	UniRef100_F2QLC3 General transcription and DNA repair factor IIH n=2 Tax=Komagataella phaffii TaxID=460519 RepID=F2QLC3_KOMPC	F2QLC3_KOMPC	GO:0000439; GO:0005675; GO:0006289; GO:0006351; GO:0006357; GO:0008270	transcription factor TFIIH core complex [GO:0000439]; transcription factor TFIIH holo complex [GO:0005675]; zinc ion binding [GO:0008270]; nucleotide-excision repair [GO:0006289]; regulation of transcription by RNA polymerase II [GO:0006357]; transcription, DNA-templated [GO:0006351]	nucleotide-excision repair [GO:0006289]; regulation of transcription by RNA polymerase II [GO:0006357]; transcription, DNA-templated [GO:0006351]	zinc ion binding [GO:0008270]	transcription factor TFIIH core complex [GO:0000439]; transcription factor TFIIH holo complex [GO:0005675]	SSL1
gene1079	ACIB2EUKG768817	Divalent metal ion transporter involved in manganese homeostasis	1098.17	1181.81	997.533	1305.26	1145.69	1.00981	0.0140903	0.208677	0.0675222	0.946166	0.969859	BQ9382_C1-5400	SOP79720.1	protein_coding	C4QXV8	UniRef100_C4QXV8 Divalent metal ion transporter involved in manganese homeostasis n=2 Tax=Komagataella phaffii TaxID=460519 RepID=C4QXV8_KOMPG	NA	NA	NA	NA	NA	NA	NA
gene108	ACIB2EUKG767883	Aconitase family (aconitate hydratase)	107809	107545	149043	154558	129739	1.40978	0.495467	0.174017	2.84723	0.00441008	0.0290295	BQ9382_C1-0545	SOP78786.1	protein_coding	F2QLY4	UniRef100_F2QLY4 Aconitate hydratase, mitochondrial n=2 Tax=Komagataella phaffii TaxID=460519 RepID=F2QLY4_KOMPC	F2QLY4_KOMPC	GO:0003994; GO:0005739; GO:0006099; GO:0046872; GO:0051539	mitochondrion [GO:0005739]; 4 iron, 4 sulfur cluster binding [GO:0051539]; aconitate hydratase activity [GO:0003994]; metal ion binding [GO:0046872]; tricarboxylic acid cycle [GO:0006099]	tricarboxylic acid cycle [GO:0006099]	4 iron, 4 sulfur cluster binding [GO:0051539]; aconitate hydratase activity [GO:0003994]; metal ion binding [GO:0046872]	mitochondrion [GO:0005739]	ACO1
gene1080	ACIB2EUKG768818	tRNA-dihydrouridine(20) synthase	890.713	809.188	773.113	746.68	804.924	0.89456	-0.160755	0.196673	-0.817375	0.413714	0.614454	BQ9382_C1-5405	SOP79721.1	protein_coding	F2QLC5	UniRef100_F2QLC5 Ddihydrouridine synthase n=2 Tax=Komagataella phaffii TaxID=460519 RepID=F2QLC5_KOMPC	F2QLC5_KOMPC	GO:0017150; GO:0050660	flavin adenine dinucleotide binding [GO:0050660]; tRNA dihydrouridine synthase activity [GO:0017150]	NA	flavin adenine dinucleotide binding [GO:0050660]; tRNA dihydrouridine synthase activity [GO:0017150]	NA	SMM1
gene1081	ACIB2EUKG768819	Mitochondrial import inner membrane translocase subunit tim23	2822.46	1781.24	1921.91	2070.94	2149.14	0.86797	-0.204285	0.232285	-0.879457	0.379154	0.583992	BQ9382_C1-5410	SOP79722.1	protein_coding	F2QLC6	UniRef100_F2QLC6 Mitochondrial import inner membrane translocase subunit TIM23 n=2 Tax=Komagataella phaffii TaxID=460519 RepID=F2QLC6_KOMPC	F2QLC6_KOMPC	GO:0005744; GO:0008320; GO:0016021; GO:0030150	integral component of membrane [GO:0016021]; TIM23 mitochondrial import inner membrane translocase complex [GO:0005744]; protein transmembrane transporter activity [GO:0008320]; protein import into mitochondrial matrix [GO:0030150]	protein import into mitochondrial matrix [GO:0030150]	protein transmembrane transporter activity [GO:0008320]	integral component of membrane [GO:0016021]; TIM23 mitochondrial import inner membrane translocase complex [GO:0005744]	TIM23
gene1082	-	-	132.924	130.459	170.045	169.095	150.631	1.28814	0.365285	0.264131	1.38297	0.166674	0.350455	BQ9382_C1-5415	-	misc_RNA	-	-	NA	NA	NA	NA	NA	NA	NA
gene1083	ACIB2EUKG768820	Acetyl-CoA carboxylase, biotin containing enzyme	17404.3	19643.9	34887	34027.1	26490.6	1.86004	0.895335	0.17948	4.98849	6.08545e-07	2.445e-05	BQ9382_C1-5420	SOP79723.1	protein_coding	F2QLC7	UniRef100_F2QLC7 Acetyl-CoA carboxylase n=1 Tax=Komagataella phaffii (strain ATCC 76273 / CBS 7435 / CECT 11047 / NRRL Y-11430 / Wegner 21-1) TaxID=981350 RepID=F2QLC7_KOMPC	F2QLC7_KOMPC	GO:0003989; GO:0004075; GO:0005524; GO:0006633; GO:0046872; GO:2001295	acetyl-CoA carboxylase activity [GO:0003989]; ATP binding [GO:0005524]; biotin carboxylase activity [GO:0004075]; metal ion binding [GO:0046872]; fatty acid biosynthetic process [GO:0006633]; malonyl-CoA biosynthetic process [GO:2001295]	fatty acid biosynthetic process [GO:0006633]; malonyl-CoA biosynthetic process [GO:2001295]	acetyl-CoA carboxylase activity [GO:0003989]; ATP binding [GO:0005524]; biotin carboxylase activity [GO:0004075]; metal ion binding [GO:0046872]	NA	ACC1
gene1084	ACIB2EUKG768821	Subtilisin-like	294.42	247.276	235.295	313.492	272.621	1.01557	0.0222841	0.248689	0.0896062	0.9286	0.959697	BQ9382_C1-5425	SOP79724.1	protein_coding	C4QXW2	UniRef100_C4QXW2 Uncharacterized protein n=2 Tax=Komagataella phaffii TaxID=460519 RepID=C4QXW2_KOMPG	NA	NA	NA	NA	NA	NA	NA
gene1085	ACIB2EUKG768822	Homeobox-leucine zipper protein HOX33	4220.02	4093.69	3652.02	3299.26	3816.25	0.83615	-0.258174	0.181728	-1.42066	0.155414	0.335978	BQ9382_C1-5430	SOP79725.1	protein_coding	F2QLC9	UniRef100_F2QLC9 Uncharacterized protein n=2 Tax=Komagataella phaffii TaxID=460519 RepID=F2QLC9_KOMPC	F2QLC9_KOMPC	NA	NA	NA	NA	NA	PP7435_Chr1-1031
gene1086	ACIB2EUKG768823	Sulfate adenylyltransferase	4144.24	4626.61	7587.78	6477.87	5709.13	1.60343	0.681164	0.188581	3.61205	0.000303791	0.00373642	BQ9382_C1-5435	SOP79726.1	protein_coding	F2QLD0	UniRef100_F2QLD0 Sulfate adenylyltransferase n=2 Tax=Komagataella phaffii TaxID=460519 RepID=F2QLD0_KOMPC	F2QLD0_KOMPC	GO:0000103; GO:0004781; GO:0005524; GO:0005737; GO:0009086; GO:0019344; GO:0070814	cytoplasm [GO:0005737]; ATP binding [GO:0005524]; sulfate adenylyltransferase (ATP) activity [GO:0004781]; cysteine biosynthetic process [GO:0019344]; hydrogen sulfide biosynthetic process [GO:0070814]; methionine biosynthetic process [GO:0009086]; sulfate assimilation [GO:0000103]	cysteine biosynthetic process [GO:0019344]; hydrogen sulfide biosynthetic process [GO:0070814]; methionine biosynthetic process [GO:0009086]; sulfate assimilation [GO:0000103]	ATP binding [GO:0005524]; sulfate adenylyltransferase (ATP) activity [GO:0004781]	cytoplasm [GO:0005737]	MET3
gene1087	ACIB2EUKG768824	Dihydrolipoamide dehydrogenase(E3)-bindingprotein (E3BP) of the mitochondrial pyruvate dehydrogenase (PDH) complex	1742.92	1707.91	1874.45	1810.65	1783.98	1.06796	0.0948509	0.183407	0.517162	0.605043	0.760898	BQ9382_C1-5440	SOP79727.1	protein_coding	F2QLD1	UniRef100_F2QLD1 Pyruvate dehydrogenase complex binding protein n=2 Tax=Komagataella phaffii TaxID=460519 RepID=F2QLD1_KOMPC	F2QLD1_KOMPC	GO:0016746	transferase activity, transferring acyl groups [GO:0016746]	NA	transferase activity, transferring acyl groups [GO:0016746]	NA	PDX1
gene1088	ACIB2EUKG768825	Uncharacterized transcriptionalregulatoryprotein YNR063W	721.763	910.656	1090.47	1014.57	934.364	1.28776	0.364867	0.20669	1.76529	0.0775155	0.212166	BQ9382_C1-5445	SOP79728.1	protein_coding	C4QXW6	UniRef100_C4QXW6 Uncharacterized protein n=2 Tax=Komagataella phaffii TaxID=460519 RepID=C4QXW6_KOMPG	NA	NA	NA	NA	NA	NA	NA
gene1089	ACIB2EUKG768826	Uncharacterized membrane protein YNR062C	382.622	467.266	429.068	507.286	446.56	1.09983	0.137282	0.223674	0.613759	0.539374	0.712163	BQ9382_C1-5450	SOP79729.1	protein_coding	F2QLD3	UniRef100_F2QLD3 Uncharacterized protein n=1 Tax=Komagataella phaffii (strain ATCC 76273 / CBS 7435 / CECT 11047 / NRRL Y-11430 / Wegner 21-1) TaxID=981350 RepID=F2QLD3_KOMPC	F2QLD3_KOMPC	GO:0016021	integral component of membrane [GO:0016021]	NA	NA	integral component of membrane [GO:0016021]	PP7435_Chr1-1035
gene109	ACIB2EUKG767884	RNA-binding domain, RBD	6085.92	6759.15	4603.09	6394.28	5960.61	0.85611	-0.224126	0.209393	-1.07036	0.284457	0.491368	BQ9382_C1-0550	SOP78787.1	protein_coding	F2QLY5	UniRef100_F2QLY5 Putative RNA-binding protein regulating sporulation genes n=1 Tax=Komagataella phaffii (strain ATCC 76273 / CBS 7435 / CECT 11047 / NRRL Y-11430 / Wegner 21-1) TaxID=981350 RepID=F2QLY5_KOMPC	F2QLY5_KOMPC	GO:0003723	RNA binding [GO:0003723]	NA	RNA binding [GO:0003723]	NA	RIM4
gene1090	ACIB2EUKG768827	Transporter MCH1	404.983	448.507	557.591	512.036	480.779	1.2518	0.324008	0.210692	1.53783	0.12409	0.289739	BQ9382_C1-5455	SOP79730.1	protein_coding	C4QXW8	UniRef100_C4QXW8 Protein with similarity to mammalian monocarboxylate permeases n=2 Tax=Komagataella phaffii TaxID=460519 RepID=C4QXW8_KOMPG	NA	NA	NA	NA	NA	NA	NA
gene1091	ACIB2EUKG768828	Conserved predicted protein	301.874	353.86	495.307	496.837	411.969	1.50999	0.594536	0.217271	2.73638	0.00621189	0.0371481	BQ9382_C1-5460	SOP79731.1	protein_coding	A0A1B2J6Q3	UniRef100_A0A1B2J6Q3 BA75_00808T0 n=1 Tax=Komagataella pastoris TaxID=4922 RepID=A0A1B2J6Q3_PICPA	NA	NA	NA	NA	NA	NA	NA
gene1092	ACIB2EUKG768829	Genomic scaffold, Kuraishia_capsulata_scaffold_5	747.851	809.188	851.215	870.176	819.608	1.10498	0.144019	0.195313	0.737376	0.460894	0.652883	BQ9382_C1-5465	SOP79732.1	protein_coding	F2QLD6	UniRef100_F2QLD6 Uncharacterized protein n=2 Tax=Komagataella phaffii TaxID=460519 RepID=F2QLD6_KOMPC	F2QLD6_KOMPC	NA	NA	NA	NA	NA	PP7435_Chr1-1038
gene1093	ACIB2EUKG768830	Conserved predicted protein	1966.53	2053.24	1541.28	2470.88	2007.98	0.99812	-0.00272197	0.233825	-0.0116411	0.990712	0.994431	BQ9382_C1-5470	SOP79733.1	protein_coding	F2QLD7	UniRef100_F2QLD7 Uncharacterized protein n=2 Tax=Komagataella phaffii TaxID=460519 RepID=F2QLD7_KOMPC	F2QLD7_KOMPC	NA	NA	NA	NA	NA	PP7435_Chr1-1039
gene1094	ACIB2EUKG768831	Genomic scaffold, Kuraishia_capsulata_scaffold_4	583.871	601.136	399.409	461.688	511.526	0.7266	-0.460759	0.209866	-2.19549	0.0281282	0.107291	BQ9382_C1-5475	SOP79734.1	protein_coding	F2QLD8	UniRef100_F2QLD8 Uncharacterized protein n=2 Tax=Komagataella phaffii TaxID=460519 RepID=F2QLD8_KOMPC	F2QLD8_KOMPC	NA	NA	NA	NA	NA	PP7435_Chr1-1040
gene1095	ACIB2EUKG768832	Protein kinase-like (PK-like)	1190.1	1408.62	1566.99	1522.81	1422.13	1.18813	0.248695	0.1939	1.28259	0.199635	0.392974	BQ9382_C1-5480	SOP79735.1	protein_coding	F2QLD9	UniRef100_F2QLD9 Casein kinase II subunit alpha n=2 Tax=Komagataella phaffii TaxID=460519 RepID=F2QLD9_KOMPC	F2QLD9_KOMPC	GO:0004674; GO:0005524	ATP binding [GO:0005524]; protein serine/threonine kinase activity [GO:0004674]	NA	ATP binding [GO:0005524]; protein serine/threonine kinase activity [GO:0004674]	NA	CKA2
gene1096	ACIB2EUKG768833	Protein required for maturation of the 25S and 5.8S ribosomal RNAs	1626.14	2164.09	1796.35	2547.83	2033.6	1.14557	0.196063	0.230219	0.851637	0.394416	0.598822	BQ9382_C1-5485	SOP79736.1	protein_coding	F2QLE0	UniRef100_F2QLE0 Uncharacterized protein n=2 Tax=Komagataella phaffii TaxID=460519 RepID=F2QLE0_KOMPC	F2QLE0_KOMPC	GO:0003779; GO:0005509	actin binding [GO:0003779]; calcium ion binding [GO:0005509]	NA	actin binding [GO:0003779]; calcium ion binding [GO:0005509]	NA	PP7435_Chr1-1042
gene1097	ACIB2EUKG768834	Ribosome biogenesis protein ERB1	2039.82	1853.71	1912.02	1924.65	1932.55	0.98568	-0.0208042	0.185146	-0.112366	0.910533	0.952136	BQ9382_C1-5490	SOP79737.1	protein_coding	F2QLE1	UniRef100_F2QLE1 Ribosome biogenesis protein ERB1 n=2 Tax=Komagataella phaffii TaxID=460519 RepID=F2QLE1_KOMPC	F2QLE1_KOMPC	GO:0000463; GO:0000466; GO:0005654; GO:0005730; GO:0030687; GO:0043021	nucleolus [GO:0005730]; nucleoplasm [GO:0005654]; preribosome, large subunit precursor [GO:0030687]; ribonucleoprotein complex binding [GO:0043021]; maturation of 5.8S rRNA from tricistronic rRNA transcript (SSU-rRNA, 5.8S rRNA, LSU-rRNA) [GO:0000466]; maturation of LSU-rRNA from tricistronic rRNA transcript (SSU-rRNA, 5.8S rRNA, LSU-rRNA) [GO:0000463]	maturation of 5.8S rRNA from tricistronic rRNA transcript (SSU-rRNA, 5.8S rRNA, LSU-rRNA) [GO:0000466]; maturation of LSU-rRNA from tricistronic rRNA transcript (SSU-rRNA, 5.8S rRNA, LSU-rRNA) [GO:0000463]	ribonucleoprotein complex binding [GO:0043021]	nucleolus [GO:0005730]; nucleoplasm [GO:0005654]; preribosome, large subunit precursor [GO:0030687]	ERB1
gene1098	ACIB2EUKG768835	Phosphoglucomutase, first 3 domains	13639	12805.5	17278.4	18978.6	15675.4	1.37111	0.455343	0.179052	2.54308	0.0109881	0.057362	BQ9382_C1-5495	SOP79738.1	protein_coding	F2QLE2	UniRef100_F2QLE2 Phosphoglucomutase n=2 Tax=Komagataella phaffii TaxID=460519 RepID=F2QLE2_KOMPC	F2QLE2_KOMPC	GO:0000287; GO:0005975; GO:0016868	intramolecular transferase activity, phosphotransferases [GO:0016868]; magnesium ion binding [GO:0000287]; carbohydrate metabolic process [GO:0005975]	carbohydrate metabolic process [GO:0005975]	intramolecular transferase activity, phosphotransferases [GO:0016868]; magnesium ion binding [GO:0000287]	NA	PGM2
gene1099	ACIB2EUKG768836	Predicted protein	739.155	668.497	1121.11	920.525	862.323	1.45123	0.537275	0.205916	2.60919	0.00907566	0.049976	BQ9382_C1-5500	SOP79739.1	protein_coding	-	-	NA	NA	NA	NA	NA	NA	NA
gene11	ACIB2EUKG767791	Allantoate permease of the major facilitator superfamily	3308.19	3851.53	19083.6	10842.1	9271.35	4.17911	2.06319	0.249397	8.27272	1.30938e-16	3.38195e-14	BQ9382_C1-0060	SOP78696.1	protein_coding	F2QLA6	UniRef100_F2QLA6 High-affinity cysteine-specific transporter n=2 Tax=Komagataella phaffii TaxID=460519 RepID=F2QLA6_KOMPC	F2QLA6_KOMPC	GO:0016021; GO:0022857	integral component of membrane [GO:0016021]; transmembrane transporter activity [GO:0022857]	NA	transmembrane transporter activity [GO:0022857]	integral component of membrane [GO:0016021]	YCT1
gene110	ACIB2EUKG767885	Catalytic subunit of the COP9 signalosome (CSN) complex	1043.51	1063.29	1101.34	989.873	1049.5	0.99245	-0.0109318	0.192694	-0.0567315	0.954759	0.973241	BQ9382_C1-0555	SOP78788.1	protein_coding	F2QLY6	UniRef100_F2QLY6 COP9 signalosome complex subunit n=2 Tax=Komagataella phaffii TaxID=460519 RepID=F2QLY6_KOMPC	F2QLY6_KOMPC	GO:0004222; GO:0008180; GO:0046872; GO:0070122	COP9 signalosome [GO:0008180]; isopeptidase activity [GO:0070122]; metal ion binding [GO:0046872]; metalloendopeptidase activity [GO:0004222]	NA	isopeptidase activity [GO:0070122]; metal ion binding [GO:0046872]; metalloendopeptidase activity [GO:0004222]	COP9 signalosome [GO:0008180]	RRI1
gene1100	ACIB2EUKG768837	Transcription initiation factor TFIID subunit 14	1868.39	1828.99	2406.34	2481.33	2146.26	1.32203	0.40276	0.181858	2.21469	0.0267811	0.103832	BQ9382_C1-5505	SOP79740.1	protein_coding	F2QLE3	UniRef100_F2QLE3 Transcription initiation factor TFIID subunit 14 n=2 Tax=Komagataella phaffii TaxID=460519 RepID=F2QLE3_KOMPC	F2QLE3_KOMPC	GO:0003743; GO:0005634; GO:0006355	nucleus [GO:0005634]; translation initiation factor activity [GO:0003743]; regulation of transcription, DNA-templated [GO:0006355]	regulation of transcription, DNA-templated [GO:0006355]	translation initiation factor activity [GO:0003743]	nucleus [GO:0005634]	TAF14
gene1101	ACIB2EUKG768838	Conserved predicted protein	151.558	164.566	184.875	193.795	173.698	1.19606	0.258286	0.255183	1.01216	0.311462	0.518371	BQ9382_C1-5510	SOP79741.1	protein_coding	A0A1G4KPE7	UniRef100_A0A1G4KPE7 Uncharacterized protein n=2 Tax=Komagataella phaffii TaxID=460519 RepID=A0A1G4KPE7_KOMPC	A0A1G4KPE7_KOMPC	NA	NA	NA	NA	NA	PP7435_Chr1-1046
gene1102	ACIB2EUKG768839	Altered inheritance of mitochondria protein 41	3412.54	3513.02	5955.54	6814.17	4923.82	1.84378	0.882669	0.183501	4.81017	1.50805e-06	5.177e-05	BQ9382_C1-5515	SOP79742.1	protein_coding	C4QXX8	UniRef100_C4QXX8 Altered inheritance of mitochondria protein 41, mitochondrial n=2 Tax=Komagataella phaffii TaxID=460519 RepID=AIM41_KOMPG	NA	NA	NA	NA	NA	NA	NA
gene1103	ACIB2EUKG768840	Golgi matrix protein involved in the structural organization of the cis-Golgi	1311.85	1597.06	1859.62	1460.11	1557.16	1.14045	0.189609	0.210309	0.901571	0.367285	0.571145	BQ9382_C1-5520	SOP79743.1	protein_coding	F2QLE6	UniRef100_F2QLE6 Cis-Golgi structural organization protein n=2 Tax=Komagataella phaffii TaxID=460519 RepID=F2QLE6_KOMPC	F2QLE6_KOMPC	NA	NA	NA	NA	NA	RUD3
gene1104	ACIB2EUKG768841	P-loop containing nucleosidetriphosphatehydrolases	1212.46	1444.43	1454.28	1360.36	1367.89	1.05862	0.0821796	0.195933	0.419426	0.674905	0.811142	BQ9382_C1-5525	SOP79744.1	protein_coding	F2QLE7	UniRef100_F2QLE7 Replication factor C subunit 1 n=2 Tax=Komagataella phaffii TaxID=460519 RepID=F2QLE7_KOMPC	F2QLE7_KOMPC	GO:0003689; GO:0005524; GO:0005634; GO:0005663; GO:0006260; GO:0006281	DNA replication factor C complex [GO:0005663]; nucleus [GO:0005634]; ATP binding [GO:0005524]; DNA clamp loader activity [GO:0003689]; DNA repair [GO:0006281]; DNA replication [GO:0006260]	DNA repair [GO:0006281]; DNA replication [GO:0006260]	ATP binding [GO:0005524]; DNA clamp loader activity [GO:0003689]	DNA replication factor C complex [GO:0005663]; nucleus [GO:0005634]	RFC1
gene1105	ACIB2EUKG768842	Antibiotic biosynthesis monooxygenase	1269.61	865.465	1210.09	1294.81	1159.99	1.17492	0.232563	0.224085	1.03784	0.299346	0.506888	BQ9382_C1-5530	SOP79745.1	protein_coding	F2QLE8	UniRef100_F2QLE8 Uncharacterized protein n=2 Tax=Komagataella phaffii TaxID=460519 RepID=F2QLE8_KOMPC	F2QLE8_KOMPC	NA	NA	NA	NA	NA	PP7435_Chr1-1050
gene1106	ACIB2EUKG768843	Protein kinase-like (PK-like)	2463.44	1742.87	1736.04	1526.61	1867.24	0.77618	-0.365546	0.217618	-1.67976	0.0930045	0.239079	BQ9382_C1-5535	SOP79746.1	protein_coding	C4QXY2	UniRef100_C4QXY2 Mitogen-activated kinase kinase involved in protein kinase C signaling pathway n=2 Tax=Komagataella phaffii TaxID=460519 RepID=C4QXY2_KOMPG	NA	NA	NA	NA	NA	NA	NA
gene1107	ACIB2EUKG768844	Nucleotide Exchange Factor Grpe| ChainA|domain 2	4939.3	3194.12	3804.27	3090.27	3756.99	0.848	-0.237871	0.233046	-1.0207	0.307395	0.514285	BQ9382_C1-5540	SOP79747.1	protein_coding	F2QLF0	UniRef100_F2QLF0 GrpE protein homolog n=1 Tax=Komagataella phaffii (strain ATCC 76273 / CBS 7435 / CECT 11047 / NRRL Y-11430 / Wegner 21-1) TaxID=981350 RepID=F2QLF0_KOMPC	F2QLF0_KOMPC	GO:0000774; GO:0005759; GO:0006457; GO:0042803; GO:0051087	mitochondrial matrix [GO:0005759]; adenyl-nucleotide exchange factor activity [GO:0000774]; chaperone binding [GO:0051087]; protein homodimerization activity [GO:0042803]; protein folding [GO:0006457]	protein folding [GO:0006457]	adenyl-nucleotide exchange factor activity [GO:0000774]; chaperone binding [GO:0051087]; protein homodimerization activity [GO:0042803]	mitochondrial matrix [GO:0005759]	MGE1
gene1108	ACIB2EUKG768845	Transferase (Phosphotransferase) domain 1	5126.88	4188.34	2842.33	3445.56	3900.78	0.67518	-0.566656	0.200745	-2.82276	0.00476117	0.030707	BQ9382_C1-5545	SOP79748.1	protein_coding	F2QLF1	UniRef100_F2QLF1 Serine/threonine-protein kinase n=2 Tax=Komagataella phaffii TaxID=460519 RepID=F2QLF1_KOMPC	F2QLF1_KOMPC	GO:0004672; GO:0005524	ATP binding [GO:0005524]; protein kinase activity [GO:0004672]	NA	ATP binding [GO:0005524]; protein kinase activity [GO:0004672]	NA	KIN4
gene1109	ACIB2EUKG768846	NIMM (MWFE) subunit of mitochondrial NADH:ubiquinone oxidoreductase (Complex I)	7903.37	7737.17	9821.11	10563.7	9006.34	1.30336	0.382237	0.177386	2.15483	0.0311754	0.115109	BQ9382_C1-5550	SOP79749.1	protein_coding	F2QLF2	UniRef100_F2QLF2 Subunit of mitochondrial NADH:ubiquinone oxidoreductase (Complex I) n=3 Tax=Komagataella TaxID=460517 RepID=F2QLF2_KOMPC	F2QLF2_KOMPC	GO:0005743; GO:0016021; GO:0055114; GO:0070469	integral component of membrane [GO:0016021]; mitochondrial inner membrane [GO:0005743]; respirasome [GO:0070469]; oxidation-reduction process [GO:0055114]	oxidation-reduction process [GO:0055114]	NA	integral component of membrane [GO:0016021]; mitochondrial inner membrane [GO:0005743]; respirasome [GO:0070469]	NIMM
gene111	ACIB2EUKG767886	Protein kinase-like (PK-like)	2541.7	2459.11	2547.71	2204.89	2438.35	0.95041	-0.0733846	0.187446	-0.391497	0.69543	0.825025	BQ9382_C1-0560	SOP78789.1	protein_coding	C4QV93	UniRef100_C4QV93 Protein kinase n=1 Tax=Komagataella phaffii (strain GS115 / ATCC 20864) TaxID=644223 RepID=C4QV93_KOMPG	NA	NA	NA	NA	NA	NA	NA
gene1110	ACIB2EUKG768847	60S ribosomal protein L33-A	3818.76	3134.43	4420.19	4025.04	3849.61	1.21494	0.280889	0.19276	1.4572	0.145062	0.321544	BQ9382_C1-5555	SOP79750.1	protein_coding	F2QLF3	UniRef100_F2QLF3 60S ribosomal protein L33-A n=2 Tax=Komagataella phaffii TaxID=460519 RepID=F2QLF3_KOMPC	F2QLF3_KOMPC	GO:0003735; GO:0005840; GO:0006412	ribosome [GO:0005840]; structural constituent of ribosome [GO:0003735]; translation [GO:0006412]	translation [GO:0006412]	structural constituent of ribosome [GO:0003735]	ribosome [GO:0005840]	RPL33A
gene1111	ACIB2EUKG768848	Dfr1 trimethoprim resistant dihydrofolatereductase (DHFR)	445.978	337.659	326.25	280.242	347.532	0.77579	-0.366256	0.23793	-1.53935	0.123719	0.289247	BQ9382_C1-5560	SOP79751.1	protein_coding	A0A1G4KPH0	UniRef100_A0A1G4KPH0 Dihydrofolate reductase n=2 Tax=Komagataella phaffii TaxID=460519 RepID=A0A1G4KPH0_KOMPC	A0A1G4KPH0_KOMPC	GO:0004146; GO:0006545; GO:0006730; GO:0046654; GO:0050661	dihydrofolate reductase activity [GO:0004146]; NADP binding [GO:0050661]; glycine biosynthetic process [GO:0006545]; one-carbon metabolic process [GO:0006730]; tetrahydrofolate biosynthetic process [GO:0046654]	glycine biosynthetic process [GO:0006545]; one-carbon metabolic process [GO:0006730]; tetrahydrofolate biosynthetic process [GO:0046654]	dihydrofolate reductase activity [GO:0004146]; NADP binding [GO:0050661]	NA	DFR1
gene1112	ACIB2EUKG768849	YVTN repeat-like/Quinoprotein amine dehydrogenase	1171.47	924.299	908.556	1036.42	1010.19	0.92908	-0.106128	0.209163	-0.507392	0.61188	0.765944	BQ9382_C1-5565	SOP79752.1	protein_coding	F2QLF4	UniRef100_F2QLF4 Ribosome biogenesis involved protein n=2 Tax=Komagataella phaffii TaxID=460519 RepID=F2QLF4_KOMPC	F2QLF4_KOMPC	GO:0005730	nucleolus [GO:0005730]	NA	NA	nucleolus [GO:0005730]	RSA4
gene1113	ACIB2EUKG768850	Nuclear protein that binds to and stabilizes the exoribonuclease Rat1p	655.923	702.604	850.227	759.979	742.183	1.18458	0.24437	0.200178	1.22076	0.222177	0.419727	BQ9382_C1-5570	SOP79753.1	protein_coding	F2QLF5	UniRef100_F2QLF5 Decapping nuclease n=2 Tax=Komagataella phaffii TaxID=460519 RepID=F2QLF5_KOMPC	F2QLF5_KOMPC	GO:0000166; GO:0003723; GO:0004518; GO:0005634; GO:0046872	nucleus [GO:0005634]; metal ion binding [GO:0046872]; nuclease activity [GO:0004518]; nucleotide binding [GO:0000166]; RNA binding [GO:0003723]	NA	metal ion binding [GO:0046872]; nuclease activity [GO:0004518]; nucleotide binding [GO:0000166]; RNA binding [GO:0003723]	nucleus [GO:0005634]	RAI1
gene1114	ACIB2EUKG768851	Member of the oxysterol binding protein family, which includes seven yeast homologs	2131.75	2409.66	2883.85	2721.68	2536.73	1.23391	0.30324	0.186107	1.62939	0.103231	0.256266	BQ9382_C1-5575	SOP79754.1	protein_coding	F2QLF6	UniRef100_F2QLF6 Oxysterol-binding protein family member n=2 Tax=Komagataella phaffii TaxID=460519 RepID=F2QLF6_KOMPC	F2QLF6_KOMPC	GO:0008289	lipid binding [GO:0008289]	NA	lipid binding [GO:0008289]	NA	KES1
gene1115	ACIB2EUKG768852	MAP kinase kinase kinase of the HOG1 mitogen-activated signaling pathway	1149.11	1520.32	1835.9	1508.56	1503.47	1.25167	0.323856	0.214855	1.50733	0.131727	0.302994	BQ9382_C1-5580	SOP79755.1	protein_coding	C4QXZ1	UniRef100_C4QXZ1 MAP kinase kinase kinase of the HOG1 mitogen-activated signaling pathway n=1 Tax=Komagataella phaffii (strain GS115 / ATCC 20864) TaxID=644223 RepID=C4QXZ1_KOMPG	NA	NA	NA	NA	NA	NA	NA
gene1116	ACIB2EUKG768853	Serine/threonine-protein phosphatase PP2A-like PPG1	673.315	908.951	1263.48	1053.52	974.816	1.46199	0.547931	0.220346	2.48669	0.0128939	0.0642797	BQ9382_C1-5585	SOP79756.1	protein_coding	F2QLF8	UniRef100_F2QLF8 Serine/threonine-protein phosphatase n=2 Tax=Komagataella phaffii TaxID=460519 RepID=F2QLF8_KOMPC	F2QLF8_KOMPC	GO:0106306; GO:0106307	protein serine phosphatase activity [GO:0106306]; protein threonine phosphatase activity [GO:0106307]	NA	protein serine phosphatase activity [GO:0106306]; protein threonine phosphatase activity [GO:0106307]	NA	PPG1
gene1117	ACIB2EUKG768854	Ubiquitin-like protein 5	200.007	232.78	370.738	322.991	281.629	1.59877	0.676965	0.235625	2.87307	0.0040651	0.0272709	BQ9382_C1-5590	SOP79757.1	protein_coding	F2QLF9	UniRef100_F2QLF9 Ubiquitin-like modifier n=1 Tax=Komagataella phaffii (strain ATCC 76273 / CBS 7435 / CECT 11047 / NRRL Y-11430 / Wegner 21-1) TaxID=981350 RepID=F2QLF9_KOMPC	F2QLF9_KOMPC	GO:0006464	cellular protein modification process [GO:0006464]	cellular protein modification process [GO:0006464]	NA	NA	HUB1
gene1118	ACIB2EUKG768855	Potential zinc-regulated gene	518.03	637.801	676.227	631.733	615.948	1.12974	0.175996	0.211326	0.832815	0.404949	0.607887	BQ9382_C1-5595	SOP79758.1	protein_coding	F2QLG0	UniRef100_F2QLG0 Endoplasmic reticulum zinc transporter n=2 Tax=Komagataella phaffii TaxID=460519 RepID=F2QLG0_KOMPC	F2QLG0_KOMPC	NA	NA	NA	NA	NA	ZRG17
gene1119	ACIB2EUKG768856	Telobox-containing general regulatory factor	1104.39	1144.29	1190.32	1017.42	1114.1	0.98156	-0.0268521	0.195855	-0.137102	0.89095	0.942687	BQ9382_C1-5600	SOP79759.1	protein_coding	F2QLG1	UniRef100_F2QLG1 Telobox-containing general regulatory factor n=2 Tax=Komagataella phaffii TaxID=460519 RepID=F2QLG1_KOMPC	F2QLG1_KOMPC	GO:0007049; GO:0042162; GO:0042803	protein homodimerization activity [GO:0042803]; telomeric DNA binding [GO:0042162]; cell cycle [GO:0007049]	cell cycle [GO:0007049]	protein homodimerization activity [GO:0042803]; telomeric DNA binding [GO:0042162]	NA	TBF1
gene112	ACIB2EUKG767887	Ribosomal L11/L12e N-terminal domain	556.541	514.163	610.977	631.733	578.353	1.16152	0.216008	0.203063	1.06375	0.287441	0.494947	BQ9382_C1-0565	SOP78790.1	protein_coding	F2QLY8	UniRef100_F2QLY8 54S ribosomal protein L19, mitochondrial n=2 Tax=Komagataella phaffii TaxID=460519 RepID=F2QLY8_KOMPC	F2QLY8_KOMPC	GO:0003735; GO:0005840; GO:0006412	ribosome [GO:0005840]; structural constituent of ribosome [GO:0003735]; translation [GO:0006412]	translation [GO:0006412]	structural constituent of ribosome [GO:0003735]	ribosome [GO:0005840]	MRPL19
gene1120	ACIB2EUKG768859	RNA-binding domain, RBD	823.63	1000.19	539.795	600.384	740.999	0.62459	-0.679023	0.208539	-3.25609	0.00112956	0.0103936	BQ9382_C1-5605	SOP79760.1	protein_coding	C4QXZ6	UniRef100_C4QXZ6 Poly(A) binding protein, part of the 3'-end RNA-processing complex n=2 Tax=Komagataella phaffii TaxID=460519 RepID=C4QXZ6_KOMPG	NA	NA	NA	NA	NA	NA	NA
gene1121	ACIB2EUKG768860	Protein involved in iron metabolism in mitochondria	1827.39	1636.28	1697.49	1683.35	1711.13	0.97644	-0.0343923	0.18715	-0.183769	0.854195	0.92468	BQ9382_C1-5610	SOP79761.1	protein_coding	C4QXZ7	UniRef100_C4QXZ7 Protein involved in iron metabolism in mitochondria n=2 Tax=Komagataella phaffii TaxID=460519 RepID=C4QXZ7_KOMPG	NA	NA	NA	NA	NA	NA	NA
gene1122	ACIB2EUKG768861	alpha/beta-Hydrolases	488.215	638.653	696.988	730.53	638.597	1.26428	0.338313	0.216388	1.56346	0.117945	0.278995	BQ9382_C1-5615	SOP79762.1	protein_coding	F2QLG5	UniRef100_F2QLG5 Uncharacterized protein n=2 Tax=Komagataella phaffii TaxID=460519 RepID=F2QLG5_KOMPC	F2QLG5_KOMPC	GO:0016787	hydrolase activity [GO:0016787]	NA	hydrolase activity [GO:0016787]	NA	PP7435_Chr1-1067
gene1123	ACIB2EUKG768862	Nucleolar protein required for the normal accumulation of 25S and 5.8S rRNA	711.825	1072.66	946.124	935.725	916.585	1.05273	0.074134	0.229696	0.322748	0.746886	0.861458	BQ9382_C1-5620	SOP79763.1	protein_coding	F2QLG6	UniRef100_F2QLG6 25S and 5.8S rRNAs accumulation n=2 Tax=Komagataella phaffii TaxID=460519 RepID=F2QLG6_KOMPC	F2QLG6_KOMPC	NA	NA	NA	NA	NA	URB1
gene1124	ACIB2EUKG768863	Transcription factor of the Forkhead/HNF3 family	813.692	887.634	864.068	841.677	851.768	1.00204	0.00293571	0.195031	0.0150525	0.98799	0.993301	BQ9382_C1-5625	SOP79764.1	protein_coding	F2QLG7	UniRef100_F2QLG7 Forkhead transcription factor n=2 Tax=Komagataella phaffii TaxID=460519 RepID=F2QLG7_KOMPC	F2QLG7_KOMPC	GO:0003700; GO:0005634; GO:0043565	nucleus [GO:0005634]; DNA-binding transcription factor activity [GO:0003700]; sequence-specific DNA binding [GO:0043565]	NA	DNA-binding transcription factor activity [GO:0003700]; sequence-specific DNA binding [GO:0043565]	nucleus [GO:0005634]	HCM1
gene1125	ACIB2EUKG768864	Histone-lysine N-methyltransferase, H3 lysine-36 specific	768.97	881.665	1345.53	977.524	993.423	1.40625	0.491851	0.220201	2.23364	0.0255068	0.100691	BQ9382_C1-5630	SOP79765.1	protein_coding	F2QLG8	UniRef100_F2QLG8 Histone-lysine N-methyltransferase n=2 Tax=Komagataella phaffii TaxID=460519 RepID=F2QLG8_KOMPC	F2QLG8_KOMPC	GO:0005634; GO:0005694; GO:0006354; GO:0006355; GO:0046975	chromosome [GO:0005694]; nucleus [GO:0005634]; histone methyltransferase activity (H3-K36 specific) [GO:0046975]; DNA-templated transcription, elongation [GO:0006354]; regulation of transcription, DNA-templated [GO:0006355]	DNA-templated transcription, elongation [GO:0006354]; regulation of transcription, DNA-templated [GO:0006355]	histone methyltransferase activity (H3-K36 specific) [GO:0046975]	chromosome [GO:0005694]; nucleus [GO:0005634]	SET2-1
gene1126	ACIB2EUKG768865	Protein LST4	2253.49	2875.22	1988.15	2055.74	2293.15	0.7881	-0.343541	0.198707	-1.72888	0.0838301	0.223473	BQ9382_C1-5635	SOP79766.1	protein_coding	F2QLG9	UniRef100_F2QLG9 Uncharacterized protein n=2 Tax=Komagataella phaffii TaxID=460519 RepID=F2QLG9_KOMPC	F2QLG9_KOMPC	NA	NA	NA	NA	NA	PP7435_Chr1-1071
gene1127	ACIB2EUKG768866	Midasin	5470.99	4351.2	3928.84	3937.64	4422.17	0.80109	-0.319963	0.193636	-1.65239	0.0984546	0.248728	BQ9382_C1-5640	SOP79767.1	protein_coding	F2QLH0	UniRef100_F2QLH0 Uncharacterized protein n=2 Tax=Komagataella phaffii TaxID=460519 RepID=F2QLH0_KOMPC	F2QLH0_KOMPC	GO:0003712; GO:0060962	transcription coregulator activity [GO:0003712]; regulation of ribosomal protein gene transcription by RNA polymerase II [GO:0060962]	regulation of ribosomal protein gene transcription by RNA polymerase II [GO:0060962]	transcription coregulator activity [GO:0003712]	NA	PP7435_Chr1-1072
gene1128	ACIB2EUKG768867	Eukaryotic translation initiation factor 3 subunit F	7325.71	4621.5	4238.28	4234.99	5105.12	0.70943	-0.495258	0.22853	-2.16714	0.0302238	0.112592	BQ9382_C1-5645	SOP79768.1	protein_coding	F2QLH1	UniRef100_F2QLH1 Uncharacterized protein n=2 Tax=Komagataella phaffii TaxID=460519 RepID=F2QLH1_KOMPC	F2QLH1_KOMPC	GO:0003743; GO:0005852; GO:0008237; GO:0031369; GO:0070122	eukaryotic translation initiation factor 3 complex [GO:0005852]; isopeptidase activity [GO:0070122]; metallopeptidase activity [GO:0008237]; translation initiation factor activity [GO:0003743]; translation initiation factor binding [GO:0031369]	NA	isopeptidase activity [GO:0070122]; metallopeptidase activity [GO:0008237]; translation initiation factor activity [GO:0003743]; translation initiation factor binding [GO:0031369]	eukaryotic translation initiation factor 3 complex [GO:0005852]	PP7435_Chr1-1073
gene1129	ACIB2EUKG768868	Protein transport protein SEC31	2504.43	2093.32	1172.52	1672.9	1860.79	0.61914	-0.691673	0.221889	-3.1172	0.0018258	0.014946	BQ9382_C1-5650	SOP79769.1	protein_coding	F2QLH2	UniRef100_F2QLH2 Uncharacterized protein n=2 Tax=Komagataella phaffii TaxID=460519 RepID=F2QLH2_KOMPC	F2QLH2_KOMPC	GO:0000981; GO:0008270	DNA-binding transcription factor activity, RNA polymerase II-specific [GO:0000981]; zinc ion binding [GO:0008270]	NA	DNA-binding transcription factor activity, RNA polymerase II-specific [GO:0000981]; zinc ion binding [GO:0008270]	NA	PP7435_Chr1-1074
gene113	ACIB2EUKG767888	Ubiquitin-specific protease that deubiquitinates ubiquitin-protein moieties	1749.13	1707.05	1334.66	1339.46	1532.58	0.77379	-0.36999	0.184624	-2.00402	0.0450683	0.147704	BQ9382_C1-0570	SOP78791.1	protein_coding	F2QLY9	UniRef100_F2QLY9 Ubiquitin carboxyl-terminal hydrolase 10 n=2 Tax=Komagataella phaffii TaxID=460519 RepID=F2QLY9_KOMPC	F2QLY9_KOMPC	GO:0004843; GO:0006511; GO:0016579	thiol-dependent ubiquitin-specific protease activity [GO:0004843]; protein deubiquitination [GO:0016579]; ubiquitin-dependent protein catabolic process [GO:0006511]	protein deubiquitination [GO:0016579]; ubiquitin-dependent protein catabolic process [GO:0006511]	thiol-dependent ubiquitin-specific protease activity [GO:0004843]	NA	UBP10
gene1130	ACIB2EUKG768869	Phosphoglycerate kinase	34431	29696.1	49682.9	54155.2	41991.3	1.6193	0.695372	0.183842	3.78244	0.0001553	0.00219362	BQ9382_C1-5655	SOP79770.1	protein_coding	F2QLH3	UniRef100_F2QLH3 Phosphoglycerate kinase n=2 Tax=Komagataella phaffii TaxID=460519 RepID=F2QLH3_KOMPC	F2QLH3_KOMPC	GO:0004618; GO:0005524; GO:0006096	ATP binding [GO:0005524]; phosphoglycerate kinase activity [GO:0004618]; glycolytic process [GO:0006096]	glycolytic process [GO:0006096]	ATP binding [GO:0005524]; phosphoglycerate kinase activity [GO:0004618]	NA	PGK1
gene1131	ACIB2EUKG768870	Inositol polyphosphate multikinase (IPMK)	1607.51	1524.58	1447.36	1425.91	1501.34	0.91754	-0.124151	0.185556	-0.669078	0.503446	0.683809	BQ9382_C1-5660	SOP79771.1	protein_coding	C4QY08	UniRef100_C4QY08 Kinase n=2 Tax=Komagataella phaffii TaxID=460519 RepID=C4QY08_KOMPG	NA	NA	NA	NA	NA	NA	NA
gene1132	ACIB2EUKG768871	Plasma membrane t-SNARE involved in fusion of secretory vesicles at the plasma membrane	6685.94	5013.73	5185.39	5347.41	5558.12	0.90049	-0.151221	0.201303	-0.751211	0.452526	0.646772	BQ9382_C1-5665	SOP79772.1	protein_coding	F2QLH5	UniRef100_F2QLH5 t-SNARE n=2 Tax=Komagataella phaffii TaxID=460519 RepID=F2QLH5_KOMPC	F2QLH5_KOMPC	GO:0016020; GO:0016192	membrane [GO:0016020]; vesicle-mediated transport [GO:0016192]	vesicle-mediated transport [GO:0016192]	NA	membrane [GO:0016020]	SSO2
gene1133	ACIB2EUKG768872	Fatty acid synthase subunit alpha	13133.4	15569.8	26803.9	26806.4	20578.4	1.86761	0.901196	0.18411	4.89488	9.83647e-07	3.67952e-05	BQ9382_C1-5670	SOP79773.1	protein_coding	F2QLH6	UniRef100_F2QLH6 Fatty acid synthase subunit alpha n=2 Tax=Komagataella phaffii TaxID=460519 RepID=F2QLH6_KOMPC	F2QLH6_KOMPC	GO:0000287; GO:0004315; GO:0004316; GO:0004321; GO:0005835; GO:0008897; GO:0042759; GO:0102131; GO:0102132	fatty acid synthase complex [GO:0005835]; 3-oxo-glutaryl-[acp] methyl ester reductase activity [GO:0102131]; 3-oxo-pimeloyl-[acp] methyl ester reductase activity [GO:0102132]; 3-oxoacyl-[acyl-carrier-protein] reductase (NADPH) activity [GO:0004316]; 3-oxoacyl-[acyl-carrier-protein] synthase activity [GO:0004315]; fatty-acyl-CoA synthase activity [GO:0004321]; holo-[acyl-carrier-protein] synthase …	long-chain fatty acid biosynthetic process [GO:0042759]	3-oxoacyl-[acyl-carrier-protein] reductase (NADPH) activity [GO:0004316]; 3-oxoacyl-[acyl-carrier-protein] synthase activity [GO:0004315]; 3-oxo-glutaryl-[acp] methyl ester reductase activity [GO:0102131]; 3-oxo-pimeloyl-[acp] methyl ester reductase activity [GO:0102132]; fatty-acyl-CoA synthase activity [GO:0004321]; holo-[acyl-carrier-protein] synthase activity [GO:0008897]; magnesium ion bindi…	fatty acid synthase complex [GO:0005835]	FAS2
gene1134	ACIB2EUKG768873	Protein that binds Sin3p in a two-hybrid assay	3369.06	3054.28	2357.9	2529.78	2827.75	0.76108	-0.393886	0.1843	-2.1372	0.0325821	0.118295	BQ9382_C1-5675	SOP79774.1	protein_coding	F2QLH7	UniRef100_F2QLH7 Ribosomal RNA processing element (RRPE)-binding protein n=2 Tax=Komagataella phaffii TaxID=460519 RepID=F2QLH7_KOMPC	F2QLH7_KOMPC	NA	NA	NA	NA	NA	STB3
gene1135	ACIB2EUKG768874	Suppressor protein STM1	11359.4	9024.71	16052.5	12914	12337.6	1.42118	0.507085	0.20403	2.48535	0.0129424	0.0644034	BQ9382_C1-5680	SOP79775.1	protein_coding	F2QLH8	UniRef100_F2QLH8 Translation under nutrient stress required protein n=2 Tax=Komagataella phaffii TaxID=460519 RepID=F2QLH8_KOMPC	F2QLH8_KOMPC	NA	NA	NA	NA	NA	STM1
gene1136	ACIB2EUKG768875	Sec7 guanine nucleotide exchangefactor(GEF)	6038.71	5843.38	5474.08	5784.39	5785.14	0.94756	-0.0777177	0.177827	-0.437041	0.662081	0.801077	BQ9382_C1-5685	SOP79776.1	protein_coding	F2QP83	UniRef100_F2QP83 Guanine nucleotide exchange factor n=3 Tax=Komagataella TaxID=460517 RepID=F2QP83_KOMPC	F2QP83_KOMPC	GO:0005086; GO:0015031; GO:0032012	ARF guanyl-nucleotide exchange factor activity [GO:0005086]; protein transport [GO:0015031]; regulation of ARF protein signal transduction [GO:0032012]	protein transport [GO:0015031]; regulation of ARF protein signal transduction [GO:0032012]	ARF guanyl-nucleotide exchange factor activity [GO:0005086]	NA	SEC7
gene1137	ACIB2EUKG768876	GTP cyclohydrolase URC1	11231.4	11443.7	9886.36	14595.4	11789.2	1.07968	0.110603	0.215551	0.513117	0.607869	0.763691	BQ9382_C1-5690	SOP79777.1	protein_coding	C4QY14	UniRef100_C4QY14 Uncharacterized protein n=2 Tax=Komagataella phaffii TaxID=460519 RepID=C4QY14_KOMPG	NA	NA	NA	NA	NA	NA	NA
gene1138	ACIB2EUKG768877	Mitochondrially localized type 2C protein phosphatase	7796.54	5319.84	3613.46	4511.43	5310.32	0.6196	-0.690585	0.225436	-3.06333	0.00218891	0.0170584	BQ9382_C1-5695	SOP79778.1	protein_coding	C4QY15	UniRef100_C4QY15 Mitochondrially localized type 2C protein phosphatase n=2 Tax=Komagataella phaffii TaxID=460519 RepID=C4QY15_KOMPG	NA	NA	NA	NA	NA	NA	NA
gene1139	ACIB2EUKG768878	Mitochondrial external NADH dehydrogenase, a type II NAD(P)H:quinone oxidoreductase	19751	16466	13673.8	16370.9	16565.4	0.82963	-0.269468	0.194909	-1.38253	0.166809	0.350455	BQ9382_C1-5700	SOP79779.1	protein_coding	F2QP86	UniRef100_F2QP86 External NADH-ubiquinone oxidoreductase 1, mitochondrial n=2 Tax=Komagataella phaffii TaxID=460519 RepID=F2QP86_KOMPC	F2QP86_KOMPC	GO:0016491	oxidoreductase activity [GO:0016491]	NA	oxidoreductase activity [GO:0016491]	NA	NDE1
gene114	ACIB2EUKG767889	NAD(P)-binding Rossmann-fold domains	1101.9	948.174	984.681	978.474	1003.31	0.95834	-0.0613973	0.196365	-0.31267	0.754531	0.864566	BQ9382_C1-0575	SOP78792.1	protein_coding	F2QLZ0	UniRef100_F2QLZ0 Putative oxidoreductase n=2 Tax=Komagataella phaffii TaxID=460519 RepID=F2QLZ0_KOMPC	F2QLZ0_KOMPC	GO:0016021; GO:0055114	integral component of membrane [GO:0016021]; oxidation-reduction process [GO:0055114]	oxidation-reduction process [GO:0055114]	NA	integral component of membrane [GO:0016021]	PP7435_Chr1-0111
gene1140	ACIB2EUKG768879	Fe-S cluster assembly protein DRE2	13089.9	8803.01	4758.3	6865.46	8379.17	0.53102	-0.913174	0.241475	-3.78166	0.000155789	0.00219481	BQ9382_C1-5705	SOP79780.1	protein_coding	C4QY17	UniRef100_C4QY17 Fe-S cluster assembly protein DRE2 n=2 Tax=Komagataella phaffii TaxID=460519 RepID=DRE2_KOMPG	NA	NA	NA	NA	NA	NA	NA
gene1141	ACIB2EUKG768880	Conserved predicted protein	1008.73	763.996	443.897	509.186	681.452	0.53841	-0.893223	0.220975	-4.04219	5.29551e-05	0.000938655	BQ9382_C1-5710	SOP79781.1	protein_coding	C4QY18	UniRef100_C4QY18 Uncharacterized protein n=2 Tax=Komagataella phaffii TaxID=460519 RepID=C4QY18_KOMPG	NA	NA	NA	NA	NA	NA	NA
gene1142	ACIB2EUKG768881	Transferase (Phosphotransferase) domain 1	5248.62	4736.61	4521.03	4371.78	4719.51	0.89071	-0.166979	0.181059	-0.922239	0.356404	0.560329	BQ9382_C1-5715	SOP79782.1	protein_coding	F2QP89	UniRef100_F2QP89 Calcium/calmodulin-dependent protein kinase 2 n=2 Tax=Komagataella phaffii TaxID=460519 RepID=F2QP89_KOMPC	F2QP89_KOMPC	GO:0004674; GO:0005524	ATP binding [GO:0005524]; protein serine/threonine kinase activity [GO:0004674]	NA	ATP binding [GO:0005524]; protein serine/threonine kinase activity [GO:0004674]	NA	CMK2
gene1143	ACIB2EUKG768882	Porphobilinogendeaminase (hydroxymethylbilane synthase), C-terminaldomain	5679.69	4205.39	4847.28	3922.44	4663.7	0.88739	-0.172365	0.213541	-0.807175	0.419566	0.618923	BQ9382_C1-5720	SOP79783.1	protein_coding	F2QP90	UniRef100_F2QP90 Porphobilinogen deaminase n=2 Tax=Komagataella phaffii TaxID=460519 RepID=F2QP90_KOMPC	F2QP90_KOMPC	GO:0004418; GO:0006782; GO:0018160	hydroxymethylbilane synthase activity [GO:0004418]; peptidyl-pyrromethane cofactor linkage [GO:0018160]; protoporphyrinogen IX biosynthetic process [GO:0006782]	peptidyl-pyrromethane cofactor linkage [GO:0018160]; protoporphyrinogen IX biosynthetic process [GO:0006782]	hydroxymethylbilane synthase activity [GO:0004418]	NA	HEM3
gene1144	ACIB2EUKG768883	P-loop containing nucleosidetriphosphatehydrolases	482.004	605.399	447.852	545.285	520.135	0.91193	-0.133012	0.224476	-0.592542	0.553488	0.723702	BQ9382_C1-5725	SOP79784.1	protein_coding	F2QP91	UniRef100_F2QP91 Gluconokinase n=2 Tax=Komagataella phaffii TaxID=460519 RepID=F2QP91_KOMPC	F2QP91_KOMPC	GO:0005524; GO:0046177; GO:0046316	ATP binding [GO:0005524]; gluconokinase activity [GO:0046316]; D-gluconate catabolic process [GO:0046177]	D-gluconate catabolic process [GO:0046177]	ATP binding [GO:0005524]; gluconokinase activity [GO:0046316]	NA	PP7435_Chr1-1089
gene1145	ACIB2EUKG768884	Acetyl-CoAC-acetyltransferase (Acetoacetyl-CoA thiolase), cytosolicenzyme	4821.28	5609.75	6741.51	5613.4	5696.48	1.18423	0.243955	0.194041	1.25724	0.208667	0.403641	BQ9382_C1-5730	SOP79785.1	protein_coding	F2QP92	UniRef100_F2QP92 Acetyl-CoA acetyltransferase n=2 Tax=Komagataella phaffii TaxID=460519 RepID=F2QP92_KOMPC	F2QP92_KOMPC	GO:0003988	acetyl-CoA C-acyltransferase activity [GO:0003988]	NA	acetyl-CoA C-acyltransferase activity [GO:0003988]	NA	ERG10
gene1146	ACIB2EUKG768885	Transferase(Phosphotransferase) domain 1	973.946	1082.04	986.658	834.077	969.181	0.88504	-0.176181	0.201322	-0.875124	0.381506	0.585538	BQ9382_C1-5735	SOP79786.1	protein_coding	F2QP93	UniRef100_F2QP93 RNA polymerase II holoenzyme component n=2 Tax=Komagataella phaffii TaxID=460519 RepID=F2QP93_KOMPC	F2QP93_KOMPC	GO:0004672; GO:0005524	ATP binding [GO:0005524]; protein kinase activity [GO:0004672]	NA	ATP binding [GO:0005524]; protein kinase activity [GO:0004672]	NA	SSN3
gene1147	ACIB2EUKG768886	Genomic scaffold, Kuraishia_capsulata_scaffold_6	914.317	705.162	1044.99	954.724	904.798	1.23652	0.306288	0.210998	1.45161	0.146609	0.324089	BQ9382_C1-5740	SOP79787.1	protein_coding	F2QP94	UniRef100_F2QP94 Uncharacterized protein n=2 Tax=Komagataella phaffii TaxID=460519 RepID=F2QP94_KOMPC	F2QP94_KOMPC	NA	NA	NA	NA	NA	PP7435_Chr1-1092
gene1148	ACIB2EUKG768887	PHO85 cyclin-5	1318.06	1224.44	1039.06	1140.92	1180.62	0.85773	-0.221405	0.191779	-1.15448	0.248304	0.451861	BQ9382_C1-5745	SOP79788.1	protein_coding	F2QP95	UniRef100_F2QP95 Uncharacterized protein n=2 Tax=Komagataella phaffii TaxID=460519 RepID=F2QP95_KOMPC	F2QP95_KOMPC	NA	NA	NA	NA	NA	PP7435_Chr1-1093
gene1149	ACIB2EUKG768888	Golgi membrane protein with similarity to mammalian CASP	2482.07	2748.17	2619.88	2385.39	2558.88	0.95675	-0.0637884	0.186289	-0.342417	0.732037	0.851688	BQ9382_C1-5750	SOP79789.1	protein_coding	F2QP96	UniRef100_F2QP96 Uncharacterized protein n=2 Tax=Komagataella phaffii TaxID=460519 RepID=F2QP96_KOMPC	F2QP96_KOMPC	GO:0006891; GO:0030173	integral component of Golgi membrane [GO:0030173]; intra-Golgi vesicle-mediated transport [GO:0006891]	intra-Golgi vesicle-mediated transport [GO:0006891]	NA	integral component of Golgi membrane [GO:0030173]	COY1
gene115	ACIB2EUKG767890	YVTN repeat-like/Quinoprotein amine dehydrogenase	685.737	553.386	715.772	591.834	636.682	1.05668	0.0795403	0.218407	0.364184	0.71572	0.83824	BQ9382_C1-0580	SOP78793.1	protein_coding	F2QLZ1	UniRef100_F2QLZ1 Rix1 complex component n=1 Tax=Komagataella phaffii (strain ATCC 76273 / CBS 7435 / CECT 11047 / NRRL Y-11430 / Wegner 21-1) TaxID=981350 RepID=F2QLZ1_KOMPC	F2QLZ1_KOMPC	NA	NA	NA	NA	NA	IPI3
gene1150	ACIB2EUKG768889	Subunit of the SWI/SNF chromatin remodeling complex	2967.8	2892.27	2363.83	2324.59	2637.12	0.8001	-0.321745	0.180209	-1.7854	0.0741969	0.205249	BQ9382_C1-5755	SOP79790.1	protein_coding	F2QP97	UniRef100_F2QP97 SWI/SNF chromatin-remodeling complex subunit n=2 Tax=Komagataella phaffii TaxID=460519 RepID=F2QP97_KOMPC	F2QP97_KOMPC	NA	NA	NA	NA	NA	SWI3
gene1151	ACIB2EUKG768890	Ubiquitin-like modifier-activating enzyme ATG7	1985.16	2020.84	1753.84	1920.85	1920.17	0.91727	-0.124574	0.185018	-0.673308	0.500751	0.681917	BQ9382_C1-5760	SOP79791.1	protein_coding	F2QP98	UniRef100_F2QP98 Autophagy-related protein 7 n=2 Tax=Komagataella phaffii TaxID=460519 RepID=F2QP98_KOMPC	F2QP98_KOMPC	GO:0000407; GO:0006914; GO:0008641; GO:0015031	phagophore assembly site [GO:0000407]; ubiquitin-like modifier activating enzyme activity [GO:0008641]; autophagy [GO:0006914]; protein transport [GO:0015031]	autophagy [GO:0006914]; protein transport [GO:0015031]	ubiquitin-like modifier activating enzyme activity [GO:0008641]	phagophore assembly site [GO:0000407]	ATG7
gene1152	ACIB2EUKG768891	Highly conserved nuclear protein required for actin cytoskeleton organization	1790.12	1806.82	1788.44	1604.51	1747.47	0.94322	-0.0843266	0.186847	-0.451313	0.651764	0.794241	BQ9382_C1-5765	SOP79792.1	protein_coding	F2QP99	UniRef100_F2QP99 Actin cytoskeleton organization n=2 Tax=Komagataella phaffii TaxID=460519 RepID=F2QP99_KOMPC	F2QP99_KOMPC	GO:0000055; GO:0005730; GO:0030036; GO:0042273	nucleolus [GO:0005730]; actin cytoskeleton organization [GO:0030036]; ribosomal large subunit biogenesis [GO:0042273]; ribosomal large subunit export from nucleus [GO:0000055]	actin cytoskeleton organization [GO:0030036]; ribosomal large subunit biogenesis [GO:0042273]; ribosomal large subunit export from nucleus [GO:0000055]	NA	nucleolus [GO:0005730]	SDA1
gene1153	ACIB2EUKG768892	Protein kinase-like (PK-like)	1618.69	1860.54	1405.84	1559.86	1611.23	0.85206	-0.230967	0.193027	-1.19655	0.231481	0.431165	BQ9382_C1-5770	SOP79793.1	protein_coding	F2QPA0	UniRef100_F2QPA0 Protein kinase n=2 Tax=Komagataella phaffii TaxID=460519 RepID=F2QPA0_KOMPC	F2QPA0_KOMPC	GO:0004672; GO:0005524	ATP binding [GO:0005524]; protein kinase activity [GO:0004672]	NA	ATP binding [GO:0005524]; protein kinase activity [GO:0004672]	NA	NNK1
gene1154	ACIB2EUKG768893	Ubiquinone-binding protein QP-C ofcytochrome bc1 complex (Ubiquinol-cytochrome c reductase)	7328.2	6478.62	10797.9	10309.1	8728.45	1.5289	0.612495	0.181399	3.3765	0.000734132	0.0074564	BQ9382_C1-5775	SOP79794.1	protein_coding	F2QPA1	UniRef100_F2QPA1 Ubiquinol cytochrome-c reductase complex subunit 8 n=2 Tax=Komagataella phaffii TaxID=460519 RepID=F2QPA1_KOMPC	F2QPA1_KOMPC	GO:0005743; GO:0008121; GO:0016021; GO:0070469	integral component of membrane [GO:0016021]; mitochondrial inner membrane [GO:0005743]; respirasome [GO:0070469]; ubiquinol-cytochrome-c reductase activity [GO:0008121]	NA	ubiquinol-cytochrome-c reductase activity [GO:0008121]	integral component of membrane [GO:0016021]; mitochondrial inner membrane [GO:0005743]; respirasome [GO:0070469]	QCR8
gene1155	ACIB2EUKG768894	Farnesyl pyrophosphate synthase	7830.08	6848.68	6528.95	8029.18	7309.22	0.99189	-0.0117422	0.19465	-0.0603245	0.951897	0.971967	BQ9382_C1-5780	SOP79795.1	protein_coding	F2QPA2	UniRef100_F2QPA2 Farnesyl pyrophosphate synthase n=2 Tax=Komagataella phaffii TaxID=460519 RepID=F2QPA2_KOMPC	F2QPA2_KOMPC	GO:0004161; GO:0004337; GO:0008299	dimethylallyltranstransferase activity [GO:0004161]; geranyltranstransferase activity [GO:0004337]; isoprenoid biosynthetic process [GO:0008299]	isoprenoid biosynthetic process [GO:0008299]	dimethylallyltranstransferase activity [GO:0004161]; geranyltranstransferase activity [GO:0004337]	NA	ERG20
gene1156	ACIB2EUKG768895	Likely SIR2 family histonedeacetylase similar to S. cerevisiae HST2 (YPL015C) involved in telomeric chromatin silencing	520.514	642.064	654.477	621.283	609.585	1.09554	0.13164	0.211278	0.623068	0.53324	0.708201	BQ9382_C1-5785	SOP79796.1	protein_coding	F2QPA3	UniRef100_F2QPA3 NAD-dependent protein deacetylase n=2 Tax=Komagataella phaffii TaxID=460519 RepID=F2QPA3_KOMPC	F2QPA3_KOMPC	GO:0008270; GO:0016740; GO:0017136; GO:0070403	NAD+ binding [GO:0070403]; NAD-dependent histone deacetylase activity [GO:0017136]; transferase activity [GO:0016740]; zinc ion binding [GO:0008270]	NA	NAD+ binding [GO:0070403]; NAD-dependent histone deacetylase activity [GO:0017136]; transferase activity [GO:0016740]; zinc ion binding [GO:0008270]	NA	HST2
gene1157	ACIB2EUKG768896	Genomic scaffold, Kuraishia_capsulata_scaffold_2	2185.17	2622.83	2555.62	2259.04	2405.66	1.00096	0.0013802	0.195176	0.00707158	0.994358	0.996378	BQ9382_C1-5790	SOP79797.1	protein_coding	F2QPA4	UniRef100_F2QPA4 RQC (Ribosome quality control complex) component n=2 Tax=Komagataella phaffii TaxID=460519 RepID=F2QPA4_KOMPC	F2QPA4_KOMPC	NA	NA	NA	NA	NA	RQC2
gene1158	ACIB2EUKG768897	Zeta subunit of the coatomer complex(COPI), whic h coats Golgi-derived transport vesicles	756.547	951.585	1189.33	1245.42	1035.72	1.42358	0.509526	0.204206	2.49516	0.0125901	0.0633476	BQ9382_C1-5795	SOP79798.1	protein_coding	F2QPA5	UniRef100_F2QPA5 Coatomer subunit zeta n=2 Tax=Komagataella phaffii TaxID=460519 RepID=F2QPA5_KOMPC	F2QPA5_KOMPC	GO:0000139; GO:0006890; GO:0015031; GO:0030126	COPI vesicle coat [GO:0030126]; Golgi membrane [GO:0000139]; protein transport [GO:0015031]; retrograde vesicle-mediated transport, Golgi to endoplasmic reticulum [GO:0006890]	protein transport [GO:0015031]; retrograde vesicle-mediated transport, Golgi to endoplasmic reticulum [GO:0006890]	NA	COPI vesicle coat [GO:0030126]; Golgi membrane [GO:0000139]	RET3
gene1159	ACIB2EUKG768898	Transcription initiation factor TFIID subunit 3	869.595	1009.57	897.681	830.278	901.78	0.91875	-0.122249	0.199556	-0.612603	0.540139	0.71277	BQ9382_C1-5800	SOP79799.1	protein_coding	F2QPA6	UniRef100_F2QPA6 Transcription initiation factor TFIID subunit 3 n=2 Tax=Komagataella phaffii TaxID=460519 RepID=F2QPA6_KOMPC	F2QPA6_KOMPC	GO:0003743; GO:0046982	protein heterodimerization activity [GO:0046982]; translation initiation factor activity [GO:0003743]	NA	protein heterodimerization activity [GO:0046982]; translation initiation factor activity [GO:0003743]	NA	TAF3
gene116	ACIB2EUKG767891	U4/U6.U5 small nuclear ribonucleoprotein 27kDa protein	131.681	133.017	156.204	204.244	156.287	1.36202	0.445752	0.27299	1.63285	0.102501	0.255156	BQ9382_C1-0585	SOP78794.1	protein_coding	F2QLZ2	UniRef100_F2QLZ2 Uncharacterized protein n=2 Tax=Komagataella phaffii TaxID=460519 RepID=F2QLZ2_KOMPC	F2QLZ2_KOMPC	GO:0005634; GO:0006397; GO:0008380	nucleus [GO:0005634]; mRNA processing [GO:0006397]; RNA splicing [GO:0008380]	mRNA processing [GO:0006397]; RNA splicing [GO:0008380]	NA	nucleus [GO:0005634]	PP7435_Chr1-0113
gene1160	ACIB2EUKG768899	Protein required for export of the ribosomal subunits	3852.3	3490	3072.68	3327.76	3435.69	0.87188	-0.197807	0.183777	-1.07634	0.281774	0.488913	BQ9382_C1-5805	SOP79800.1	protein_coding	F2QPA7	UniRef100_F2QPA7 Ribosomal subunits exporting protein n=2 Tax=Komagataella phaffii TaxID=460519 RepID=F2QPA7_KOMPC	F2QPA7_KOMPC	GO:0005634	nucleus [GO:0005634]	NA	NA	nucleus [GO:0005634]	RRP12
gene1161	ACIB2EUKG768900	37S ribosomal protein S16	744.124	656.559	848.249	804.628	763.39	1.18107	0.2401	0.19983	1.20152	0.229549	0.428744	BQ9382_C1-5810	SOP79801.1	protein_coding	F2QPA8	UniRef100_F2QPA8 37S ribosomal protein S16, mitochondrial n=2 Tax=Komagataella phaffii TaxID=460519 RepID=F2QPA8_KOMPC	F2QPA8_KOMPC	GO:0003735; GO:0005840; GO:0006412	ribosome [GO:0005840]; structural constituent of ribosome [GO:0003735]; translation [GO:0006412]	translation [GO:0006412]	structural constituent of ribosome [GO:0003735]	ribosome [GO:0005840]	MRPS16
gene1162	ACIB2EUKG768901	Genomic scaffold, Kuraishia_capsulata_scaffold_2	2802.58	2552.91	1887.31	2296.09	2384.72	0.78133	-0.356004	0.194836	-1.8272	0.0676703	0.194821	BQ9382_C1-5815	SOP79802.1	protein_coding	F2QPA9	UniRef100_F2QPA9 Uncharacterized protein n=2 Tax=Komagataella phaffii TaxID=460519 RepID=F2QPA9_KOMPC	F2QPA9_KOMPC	NA	NA	NA	NA	NA	PP7435_Chr1-1107
gene1163	ACIB2EUKG768902	Activator of multidrug resistance genes,forms a heterodimer with Pdr1p	595.051	582.377	633.716	600.384	602.882	1.04828	0.0680202	0.200955	0.338484	0.734998	0.853719	BQ9382_C1-5820	SOP79803.1	protein_coding	F2QPB0	UniRef100_F2QPB0 Transcription factor n=2 Tax=Komagataella phaffii TaxID=460519 RepID=F2QPB0_KOMPC	F2QPB0_KOMPC	GO:0000981; GO:0003677; GO:0006351; GO:0008270	DNA binding [GO:0003677]; DNA-binding transcription factor activity, RNA polymerase II-specific [GO:0000981]; zinc ion binding [GO:0008270]; transcription, DNA-templated [GO:0006351]	transcription, DNA-templated [GO:0006351]	DNA binding [GO:0003677]; DNA-binding transcription factor activity, RNA polymerase II-specific [GO:0000981]; zinc ion binding [GO:0008270]	NA	STB5
gene1164	ACIB2EUKG768903	tRNA(His) guanylyltransferase	255.909	224.253	278.795	238.444	249.35	1.07905	0.109761	0.240201	0.456954	0.647704	0.792307	BQ9382_C1-5825	SOP79804.1	protein_coding	F2QPB1	UniRef100_F2QPB1 tRNA(His) guanylyltransferase n=2 Tax=Komagataella phaffii TaxID=460519 RepID=F2QPB1_KOMPC	F2QPB1_KOMPC	GO:0000287; GO:0005525; GO:0006400; GO:0008193	GTP binding [GO:0005525]; magnesium ion binding [GO:0000287]; tRNA guanylyltransferase activity [GO:0008193]; tRNA modification [GO:0006400]	tRNA modification [GO:0006400]	GTP binding [GO:0005525]; magnesium ion binding [GO:0000287]; tRNA guanylyltransferase activity [GO:0008193]	NA	THG1
gene1165	ACIB2EUKG768904	DNA-directed RNA polymerase	3295.76	2666.31	2863.09	2771.08	2899.06	0.94536	-0.0810685	0.193471	-0.419022	0.6752	0.811317	BQ9382_C1-5830	SOP79805.1	protein_coding	F2QPB2	UniRef100_F2QPB2 DNA-directed RNA polymerase subunit beta n=3 Tax=Komagataella TaxID=460517 RepID=F2QPB2_KOMPC	F2QPB2_KOMPC	GO:0003677; GO:0003899; GO:0005634; GO:0006351; GO:0032549	nucleus [GO:0005634]; DNA binding [GO:0003677]; DNA-directed 5'-3' RNA polymerase activity [GO:0003899]; ribonucleoside binding [GO:0032549]; transcription, DNA-templated [GO:0006351]	transcription, DNA-templated [GO:0006351]	DNA binding [GO:0003677]; DNA-directed 5'-3' RNA polymerase activity [GO:0003899]; ribonucleoside binding [GO:0032549]	nucleus [GO:0005634]	RPA135
gene1166	ACIB2EUKG768905	calcium-transporting P-type ATPase,PMR1-type	4966.63	5308.75	5385.1	5637.15	5324.41	1.0726	0.101116	0.178934	0.565103	0.572004	0.736891	BQ9382_C1-5835	SOP79806.1	protein_coding	Q09GF2	UniRef100_Q09GF2 Calcium-transporting ATPase n=3 Tax=Komagataella TaxID=460517 RepID=Q09GF2_PICPA	NA	NA	NA	NA	NA	NA	NA
gene1167	ACIB2EUKG768906	Protein required for respiratory growth	20356	12584.6	7222.97	8035.83	12049.8	0.46327	-1.11006	0.232799	-4.76833	1.8576e-06	6.25816e-05	BQ9382_C1-5840	SOP79807.1	protein_coding	F2QPB4	UniRef100_F2QPB4 Threonylcarbamoyl-AMP synthase n=2 Tax=Komagataella phaffii TaxID=460519 RepID=F2QPB4_KOMPC	F2QPB4_KOMPC	GO:0003677; GO:0003725; GO:0005524; GO:0005737; GO:0008033; GO:0061710	cytoplasm [GO:0005737]; ATP binding [GO:0005524]; DNA binding [GO:0003677]; double-stranded RNA binding [GO:0003725]; L-threonylcarbamoyladenylate synthase [GO:0061710]; tRNA processing [GO:0008033]	tRNA processing [GO:0008033]	ATP binding [GO:0005524]; DNA binding [GO:0003677]; double-stranded RNA binding [GO:0003725]; L-threonylcarbamoyladenylate synthase [GO:0061710]	cytoplasm [GO:0005737]	SUA5
gene1168	ACIB2EUKG768907	Conserved predicted protein	24809.5	33771.9	37727.3	44764.7	35268.4	1.40809	0.493745	0.208938	2.36312	0.0181219	0.0797324	BQ9382_C1-5845	SOP79808.1	protein_coding	F2QPB5	UniRef100_F2QPB5 Uncharacterized protein n=2 Tax=Komagataella phaffii TaxID=460519 RepID=F2QPB5_KOMPC	F2QPB5_KOMPC	NA	NA	NA	NA	NA	PP7435_Chr1-1113
gene1169	ACIB2EUKG768908	Ubiquitin Conjugating Enzyme	1300.67	1365.13	1088.49	1113.37	1216.91	0.8258	-0.27613	0.188022	-1.4686	0.141941	0.31761	BQ9382_C1-5850	SOP79809.1	protein_coding	A0A1G4KPF9	UniRef100_A0A1G4KPF9 Rub1p conjugation mediating protein n=2 Tax=Komagataella phaffii TaxID=460519 RepID=A0A1G4KPF9_KOMPC	A0A1G4KPF9_KOMPC	GO:0005524; GO:0016740	ATP binding [GO:0005524]; transferase activity [GO:0016740]	NA	ATP binding [GO:0005524]; transferase activity [GO:0016740]	NA	UBC12
gene117	ACIB2EUKG767892	RNA-binding domain, RBD	724.248	589.198	697.977	531.986	635.852	0.93745	-0.0931898	0.22551	-0.413241	0.67943	0.812978	BQ9382_C1-0590	SOP78795.1	protein_coding	F2QLZ3	UniRef100_F2QLZ3 40S ribosomal subunit biogenesis protein n=2 Tax=Komagataella phaffii TaxID=460519 RepID=F2QLZ3_KOMPC	F2QLZ3_KOMPC	GO:0003723	RNA binding [GO:0003723]	NA	RNA binding [GO:0003723]	NA	NOP6
gene1170	ACIB2EUKG768909	Ribosomal RNA-processing protein 8	2906.93	2488.1	1407.82	1630.16	2108.25	0.56331	-0.828006	0.195419	-4.23709	2.26438e-05	0.000458284	BQ9382_C1-5855	SOP79810.1	protein_coding	A0A1G4KPH9	UniRef100_A0A1G4KPH9 25S rRNA (Adenine(645)-N(1))-methyltransferase n=2 Tax=Komagataella phaffii TaxID=460519 RepID=A0A1G4KPH9_KOMPC	A0A1G4KPH9_KOMPC	GO:0005730; GO:0006364; GO:0008168; GO:0032259	nucleolus [GO:0005730]; methyltransferase activity [GO:0008168]; methylation [GO:0032259]; rRNA processing [GO:0006364]	methylation [GO:0032259]; rRNA processing [GO:0006364]	methyltransferase activity [GO:0008168]	nucleolus [GO:0005730]	RRP8
gene1171	ACIB2EUKG768910	Telomere regulation protein Stn1	2090.75	1662.72	726.647	1063.97	1386.02	0.47735	-1.06687	0.231392	-4.61066	4.01385e-06	0.000115804	BQ9382_C1-5860	SOP79811.1	protein_coding	A0A1G4KPF1	UniRef100_A0A1G4KPF1 Uncharacterized protein n=2 Tax=Komagataella phaffii TaxID=460519 RepID=A0A1G4KPF1_KOMPC	A0A1G4KPF1_KOMPC	NA	NA	NA	NA	NA	PP7435_Chr1-1115
gene1172	ACIB2EUKG768911	Transthyretin (synonym: prealbumin)	1337.93	1228.7	794.863	1170.37	1132.97	0.766	-0.384575	0.225348	-1.70658	0.0878999	0.231105	BQ9382_C1-5865	SOP79812.1	protein_coding	F2QPB8	UniRef100_F2QPB8 5-hydroxyisourate hydrolase n=2 Tax=Komagataella phaffii TaxID=460519 RepID=F2QPB8_KOMPC	F2QPB8_KOMPC	GO:0006144; GO:0033971	hydroxyisourate hydrolase activity [GO:0033971]; purine nucleobase metabolic process [GO:0006144]	purine nucleobase metabolic process [GO:0006144]	hydroxyisourate hydrolase activity [GO:0033971]	NA	PP7435_Chr1-1116
gene1173	ACIB2EUKG768912	Conserved predicted protein	8700.91	9070.75	6622.87	10125.8	8630.08	0.94244	-0.0855325	0.221899	-0.385457	0.699899	0.827742	BQ9382_C1-5870	SOP79813.1	protein_coding	F2QPB9	UniRef100_F2QPB9 Uncharacterized protein n=2 Tax=Komagataella phaffii TaxID=460519 RepID=F2QPB9_KOMPC	F2QPB9_KOMPC	NA	NA	NA	NA	NA	PP7435_Chr1-1117
gene1174	ACIB2EUKG768913	Conserved predicted protein	682.011	845.853	714.784	812.228	763.719	0.99824	-0.00253635	0.210716	-0.0120368	0.990396	0.994431	BQ9382_C1-5875	SOP79814.1	protein_coding	A0A1G4KPF0	UniRef100_A0A1G4KPF0 Uncharacterized protein n=2 Tax=Komagataella phaffii TaxID=460519 RepID=A0A1G4KPF0_KOMPC	A0A1G4KPF0_KOMPC	NA	NA	NA	NA	NA	PP7435_Chr1-2830
gene1175	ACIB2EUKG768914	Something about silencing protein 4	654.68	603.694	551.659	633.633	610.916	0.94261	-0.0852744	0.206314	-0.413324	0.679369	0.812978	BQ9382_C1-5880	SOP79815.1	protein_coding	F2QPC0	UniRef100_F2QPC0 Uncharacterized protein n=2 Tax=Komagataella phaffii TaxID=460519 RepID=F2QPC0_KOMPC	F2QPC0_KOMPC	GO:0016573	histone acetylation [GO:0016573]	histone acetylation [GO:0016573]	NA	NA	PP7435_Chr1-1118
gene1176	ACIB2EUKG768915	Cell division control protein 1	760.274	939.647	563.522	538.635	700.52	0.64758	-0.62687	0.209112	-2.99777	0.00271966	0.0201838	BQ9382_C1-5885	SOP79816.1	protein_coding	C4QY53	UniRef100_C4QY53 Uncharacterized protein n=2 Tax=Komagataella phaffii TaxID=460519 RepID=C4QY53_KOMPG	NA	NA	NA	NA	NA	NA	NA
gene1177	ACIB2EUKG768916	Exocyst complex component sec10	1428.62	1710.47	1689.58	1525.66	1588.58	1.02361	0.0336703	0.19661	0.171254	0.864024	0.929103	BQ9382_C1-5890	SOP79817.1	protein_coding	F2QPC2	UniRef100_F2QPC2 Exocyst complex component n=2 Tax=Komagataella phaffii TaxID=460519 RepID=F2QPC2_KOMPC	F2QPC2_KOMPC	GO:0000145; GO:0006887	exocyst [GO:0000145]; exocytosis [GO:0006887]	exocytosis [GO:0006887]	NA	exocyst [GO:0000145]	SEC10
gene1178	ACIB2EUKG768917	Conserved nuclear RNA-binding protein	1381.41	1556.98	1603.57	1778.35	1580.08	1.15047	0.202217	0.191726	1.05472	0.291553	0.498456	BQ9382_C1-5895	SOP79818.1	protein_coding	F2QPC3	UniRef100_F2QPC3 RNA-binding protein n=2 Tax=Komagataella phaffii TaxID=460519 RepID=F2QPC3_KOMPC	F2QPC3_KOMPC	NA	NA	NA	NA	NA	THO1
gene1179	ACIB2EUKG768918	Transcriptional activator	1359.05	1332.73	699.954	990.823	1095.64	0.62827	-0.670539	0.218407	-3.07013	0.00213964	0.0168195	BQ9382_C1-5900	SOP79819.1	protein_coding	F2QPC4	UniRef100_F2QPC4 Transcription factor n=2 Tax=Komagataella phaffii TaxID=460519 RepID=F2QPC4_KOMPC	F2QPC4_KOMPC	GO:0004525; GO:0006396	ribonuclease III activity [GO:0004525]; RNA processing [GO:0006396]	RNA processing [GO:0006396]	ribonuclease III activity [GO:0004525]	NA	VHR2
gene118	ACIB2EUKG767893	P-loop containing nucleosidetriphosphatehydrolases	2288.28	2162.38	2155.23	2068.09	2168.49	0.94906	-0.0754357	0.182843	-0.41257	0.679922	0.813207	BQ9382_C1-0595	SOP78796.1	protein_coding	F2QLZ4	UniRef100_F2QLZ4 Small GTPase of the Rho/Rac subfamily of Ras-like proteins n=2 Tax=Komagataella phaffii TaxID=460519 RepID=F2QLZ4_KOMPC	F2QLZ4_KOMPC	GO:0003924; GO:0005525; GO:0007264	GTP binding [GO:0005525]; GTPase activity [GO:0003924]; small GTPase mediated signal transduction [GO:0007264]	small GTPase mediated signal transduction [GO:0007264]	GTPase activity [GO:0003924]; GTP binding [GO:0005525]	NA	RHO5
gene1180	ACIB2EUKG768919	Isocitrate lyase	23228.1	23690.7	52148.6	52722.6	37947.5	2.23515	1.16037	0.174073	6.666	2.62867e-11	3.24043e-09	BQ9382_C1-5905	SOP79820.1	protein_coding	F2QPC5	UniRef100_F2QPC5 Isocitrate lyase n=2 Tax=Komagataella phaffii TaxID=460519 RepID=F2QPC5_KOMPC	F2QPC5_KOMPC	GO:0004451; GO:0019752; GO:0046421; GO:0046872	isocitrate lyase activity [GO:0004451]; metal ion binding [GO:0046872]; methylisocitrate lyase activity [GO:0046421]; carboxylic acid metabolic process [GO:0019752]	carboxylic acid metabolic process [GO:0019752]	isocitrate lyase activity [GO:0004451]; metal ion binding [GO:0046872]; methylisocitrate lyase activity [GO:0046421]	NA	ICL1
gene1181	ACIB2EUKG768920	General control protein GCN4	29888	25701.3	41029.4	37732	33587.7	1.41689	0.502727	0.18408	2.73102	0.00631386	0.0375097	BQ9382_C1-5910	SOP79821.1	protein_coding	C4QY58	UniRef100_C4QY58 Transcriptional activator n=1 Tax=Komagataella phaffii (strain GS115 / ATCC 20864) TaxID=644223 RepID=C4QY58_KOMPG	NA	NA	NA	NA	NA	NA	NA
gene1182	ACIB2EUKG768921	Cytochrome b5-like Heme/Steroid binding domain	1679.56	1058.17	717.75	887.276	1085.69	0.58698	-0.768618	0.244491	-3.14375	0.00166796	0.0138971	BQ9382_C1-5915	SOP79822.1	protein_coding	F2QPC7	UniRef100_F2QPC7 Cytochrome b5 n=2 Tax=Komagataella phaffii TaxID=460519 RepID=F2QPC7_KOMPC	F2QPC7_KOMPC	NA	NA	NA	NA	NA	CYB5-2
gene1183	ACIB2EUKG768922	ADP-ribosylation factor (ARF)GTPase activating protein (GAP) effector	1601.3	1092.28	730.602	889.176	1078.34	0.60205	-0.732053	0.231845	-3.15752	0.00159119	0.0133808	BQ9382_C1-5920	SOP79823.1	protein_coding	F2QPC8	UniRef100_F2QPC8 ADP-ribosylation factor GTPase-activating protein n=2 Tax=Komagataella phaffii TaxID=460519 RepID=F2QPC8_KOMPC	F2QPC8_KOMPC	GO:0005096	GTPase activator activity [GO:0005096]	NA	GTPase activator activity [GO:0005096]	NA	AGE2
gene1184	ACIB2EUKG768923	Ubiquitin carboxyl-terminal hydrolase	929.224	840.737	805.738	827.428	850.782	0.92328	-0.115158	0.195743	-0.588313	0.556322	0.725359	BQ9382_C1-5925	SOP79824.1	protein_coding	F2QPC9	UniRef100_F2QPC9 Ubiquitinyl hydrolase 1 n=2 Tax=Komagataella phaffii TaxID=460519 RepID=F2QPC9_KOMPC	F2QPC9_KOMPC	GO:0004843; GO:0006511; GO:0008234; GO:0008270; GO:0016578	cysteine-type peptidase activity [GO:0008234]; thiol-dependent ubiquitin-specific protease activity [GO:0004843]; zinc ion binding [GO:0008270]; histone deubiquitination [GO:0016578]; ubiquitin-dependent protein catabolic process [GO:0006511]	histone deubiquitination [GO:0016578]; ubiquitin-dependent protein catabolic process [GO:0006511]	cysteine-type peptidase activity [GO:0008234]; thiol-dependent ubiquitin-specific protease activity [GO:0004843]; zinc ion binding [GO:0008270]	NA	UBP8
gene1185	ACIB2EUKG768924	Essential protein with similarity to phosducins, which are G-protein regulators	1028.61	1150.26	1725.17	1465.81	1342.46	1.46367	0.549586	0.197482	2.78297	0.00538635	0.0335811	BQ9382_C1-5930	SOP79825.1	protein_coding	F2QPD0	UniRef100_F2QPD0 CCT complex interacting protein n=2 Tax=Komagataella phaffii TaxID=460519 RepID=F2QPD0_KOMPC	F2QPD0_KOMPC	NA	NA	NA	NA	NA	PLP2
gene1186	ACIB2EUKG768925	Pre-mRNA-splicing factor cwc22	515.545	558.502	758.284	720.081	638.103	1.37539	0.459838	0.201363	2.28363	0.0223932	0.0925062	BQ9382_C1-5935	SOP79826.1	protein_coding	F2QPD1	UniRef100_F2QPD1 Spliceosome assembly factor n=2 Tax=Komagataella phaffii TaxID=460519 RepID=F2QPD1_KOMPC	F2QPD1_KOMPC	GO:0003723	RNA binding [GO:0003723]	NA	RNA binding [GO:0003723]	NA	CWC22
gene1187	ACIB2EUKG768926	YVTN repeat-like/Quinoprotein amine dehydrogenase	1377.69	1279.01	1503.71	1383.16	1385.89	1.08695	0.120284	0.189373	0.635166	0.52532	0.700255	BQ9382_C1-5940	SOP79827.1	protein_coding	F2QPD2	UniRef100_F2QPD2 Small ribosomal subunit biogenesis n=2 Tax=Komagataella phaffii TaxID=460519 RepID=F2QPD2_KOMPC	F2QPD2_KOMPC	GO:0005730	nucleolus [GO:0005730]	NA	NA	nucleolus [GO:0005730]	ENP2
gene1188	ACIB2EUKG768927	Zinc metalloprotease zmpB	598.778	831.358	859.124	738.13	756.848	1.11476	0.156731	0.225219	0.695906	0.486488	0.672403	BQ9382_C1-5945	SOP79828.1	protein_coding	F2QPD3	UniRef100_F2QPD3 Uncharacterized protein n=1 Tax=Komagataella phaffii (strain ATCC 76273 / CBS 7435 / CECT 11047 / NRRL Y-11430 / Wegner 21-1) TaxID=981350 RepID=F2QPD3_KOMPC	F2QPD3_KOMPC	NA	NA	NA	NA	NA	PP7435_Chr1-1131
gene1189	ACIB2EUKG768928	Dipeptidyl-peptidase III (DPPIII)(Dipeptidyl aminopeptidase III) (DipeptidylarylamidaseIII)	6467.3	7197.43	8063.31	8209.68	7484.43	1.19076	0.251884	0.179826	1.40071	0.161302	0.343491	BQ9382_C1-5950	SOP79829.1	protein_coding	A0A1B2J895	UniRef100_A0A1B2J895 Dipeptidyl peptidase 3 n=1 Tax=Komagataella pastoris TaxID=4922 RepID=A0A1B2J895_PICPA	NA	NA	NA	NA	NA	NA	NA
gene119	ACIB2EUKG767894	Conserved predicted protein	13445.2	18327.4	17655.1	17283.8	16677.9	1.09955	0.136914	0.202766	0.675234	0.499527	0.680934	BQ9382_C1-0600	SOP78797.1	protein_coding	F2QLZ5	UniRef100_F2QLZ5 Uncharacterized protein n=1 Tax=Komagataella phaffii (strain ATCC 76273 / CBS 7435 / CECT 11047 / NRRL Y-11430 / Wegner 21-1) TaxID=981350 RepID=F2QLZ5_KOMPC	F2QLZ5_KOMPC	NA	NA	NA	NA	NA	PP7435_Chr1-0116
gene1190	ACIB2EUKG768929	Conserved predicted protein	1713.1	2118.04	2137.43	2233.39	2050.49	1.14021	0.189304	0.195696	0.967338	0.333375	0.538965	BQ9382_C1-5955	SOP79830.1	protein_coding	F2QPD5	UniRef100_F2QPD5 Uncharacterized protein n=1 Tax=Komagataella phaffii (strain ATCC 76273 / CBS 7435 / CECT 11047 / NRRL Y-11430 / Wegner 21-1) TaxID=981350 RepID=F2QPD5_KOMPC	F2QPD5_KOMPC	GO:0016021	integral component of membrane [GO:0016021]	NA	NA	integral component of membrane [GO:0016021]	PP7435_Chr1-1133
gene1191	ACIB2EUKG768930	Peroxisomal biogenesis factor 8	890.713	986.544	1093.43	1035.47	1001.54	1.13336	0.180603	0.193858	0.931626	0.35153	0.555241	BQ9382_C1-5960	SOP79831.1	protein_coding	A0A1G4KPG0	UniRef100_A0A1G4KPG0 Cell wall integrity protein n=2 Tax=Komagataella phaffii TaxID=460519 RepID=A0A1G4KPG0_KOMPC	A0A1G4KPG0_KOMPC	NA	NA	NA	NA	NA	EMW1
gene1192	ACIB2EUKG768931	Peroxisomal biogenesis factor 8	3216.26	4016.95	1550.18	2014.9	2699.57	0.49277	-1.02101	0.211778	-4.82113	1.42751e-06	5.02779e-05	BQ9382_C1-5965	SOP79832.1	protein_coding	Q01962	UniRef100_Q01962 Peroxisomal biogenesis factor 8 n=3 Tax=Komagataella TaxID=460517 RepID=PEX8_PICPA	NA	NA	NA	NA	NA	NA	NA
gene1193	ACIB2EUKG768932	Uncharacterized membrane protein YOL073C	1772.73	1320.79	1071.68	1277.72	1360.73	0.76013	-0.395678	0.215992	-1.83191	0.0669642	0.193921	BQ9382_C1-5970	SOP79833.1	protein_coding	A0A1G4KPG3	UniRef100_A0A1G4KPG3 DSC ubiquitin ligase complex multi-transmembrane subunit n=2 Tax=Komagataella phaffii TaxID=460519 RepID=A0A1G4KPG3_KOMPC	A0A1G4KPG3_KOMPC	GO:0016021; GO:0016874	integral component of membrane [GO:0016021]; ligase activity [GO:0016874]	NA	ligase activity [GO:0016874]	integral component of membrane [GO:0016021]	DSC2
gene1194	ACIB2EUKG768933	Prefoldin subunit 3	3858.52	2666.31	2166.1	2611.48	2825.6	0.73258	-0.448952	0.222656	-2.01635	0.0437636	0.14512	BQ9382_C1-5975	SOP79834.1	protein_coding	F2QPD8	UniRef100_F2QPD8 Prefoldin subunit 3 n=2 Tax=Komagataella phaffii TaxID=460519 RepID=F2QPD8_KOMPC	F2QPD8_KOMPC	GO:0006457; GO:0016272	prefoldin complex [GO:0016272]; protein folding [GO:0006457]	protein folding [GO:0006457]	NA	prefoldin complex [GO:0016272]	PAC10
gene1195	ACIB2EUKG768934	60S ribosomal protein L18	13194.2	11876.9	16263.1	17350.3	14671.1	1.34079	0.423088	0.179951	2.35112	0.0187168	0.0814767	BQ9382_C1-5980	SOP79835.1	protein_coding	A0A1G4KPF8	UniRef100_A0A1G4KPF8 60S ribosomal protein L18-B n=2 Tax=Komagataella phaffii TaxID=460519 RepID=A0A1G4KPF8_KOMPC	A0A1G4KPF8_KOMPC	GO:0003735; GO:0005840; GO:0006412	ribosome [GO:0005840]; structural constituent of ribosome [GO:0003735]; translation [GO:0006412]	translation [GO:0006412]	structural constituent of ribosome [GO:0003735]	ribosome [GO:0005840]	RPL18B
gene1196	-	-	4436.17	3340.78	4771.16	5234.36	4445.62	1.28703	0.364045	0.20303	1.79306	0.0729635	0.203577	BQ9382_C1-5985;part=1/2	-	misc_RNA	-	-	NA	NA	NA	NA	NA	NA	NA
gene1197	-	-	4416.3	3300.7	4715.79	5145.06	4394.46	1.27829	0.354211	0.203873	1.73741	0.082314	0.221338	BQ9382_C1-5990;part=1/2	-	misc_RNA	-	-	NA	NA	NA	NA	NA	NA	NA
gene1198	-	-	3295.76	2642.44	3356.42	3821.75	3279.09	1.2093	0.274167	0.198226	1.3831	0.166633	0.350455	BQ9382_C1-5995;part=1/2	-	misc_RNA	-	-	NA	NA	NA	NA	NA	NA	NA
gene1199	ACIB2EUKG768935	40S ribosomal protein S19	7278.51	5634.47	8849.28	10158.1	7980.08	1.47226	0.558032	0.200704	2.78037	0.00542964	0.0337733	BQ9382_C1-6000	SOP79836.1	protein_coding	C4QY72	UniRef100_C4QY72 Protein component of the small (40S) ribosomal subunit n=1 Tax=Komagataella phaffii (strain GS115 / ATCC 20864) TaxID=644223 RepID=C4QY72_KOMPG	NA	NA	NA	NA	NA	NA	NA
gene12	ACIB2EUKG767792	Fungal Zn(2)-Cys(6) binuclear clusterdomain	1638.56	1651.63	1372.23	1229.27	1472.92	0.79062	-0.338942	0.188615	-1.797	0.0723357	0.20266	BQ9382_C1-0065	SOP78697.1	protein_coding	F2QLA7	UniRef100_F2QLA7 Uncharacterized protein n=2 Tax=Komagataella phaffii TaxID=460519 RepID=F2QLA7_KOMPC	F2QLA7_KOMPC	GO:0000981; GO:0008270	DNA-binding transcription factor activity, RNA polymerase II-specific [GO:0000981]; zinc ion binding [GO:0008270]	NA	DNA-binding transcription factor activity, RNA polymerase II-specific [GO:0000981]; zinc ion binding [GO:0008270]	NA	PP7435_Chr1-0013
gene120	ACIB2EUKG767895	Protein required for beta-1,6-glucan biosynthesis	3564.1	2893.98	1990.12	2494.63	2735.71	0.69469	-0.525562	0.206206	-2.54873	0.0108116	0.0567689	BQ9382_C1-0605	SOP78798.1	protein_coding	F2QLZ6	UniRef100_F2QLZ6 Beta-1,6 glucan biosynthesis protein n=2 Tax=Komagataella phaffii TaxID=460519 RepID=F2QLZ6_KOMPC	F2QLZ6_KOMPC	GO:0003980; GO:0005788; GO:0006486	endoplasmic reticulum lumen [GO:0005788]; UDP-glucose:glycoprotein glucosyltransferase activity [GO:0003980]; protein glycosylation [GO:0006486]	protein glycosylation [GO:0006486]	UDP-glucose:glycoprotein glucosyltransferase activity [GO:0003980]	endoplasmic reticulum lumen [GO:0005788]	KRE5-2
gene1200	ACIB2EUKG768936	Catalytic subunit of an adoMet-dependent tRNA methyltransferase complex (Trm11p-Trm112p)	2408.78	1645.66	948.102	1196.02	1549.64	0.52925	-0.917977	0.231359	-3.96775	7.25536e-05	0.00119979	BQ9382_C1-6005	SOP79837.1	protein_coding	F2QPE0	UniRef100_F2QPE0 AdoMet-dependent tRNA methyltransferase complex subunit n=2 Tax=Komagataella phaffii TaxID=460519 RepID=F2QPE0_KOMPC	F2QPE0_KOMPC	GO:0003676; GO:0008168; GO:0032259	methyltransferase activity [GO:0008168]; nucleic acid binding [GO:0003676]; methylation [GO:0032259]	methylation [GO:0032259]	methyltransferase activity [GO:0008168]; nucleic acid binding [GO:0003676]	NA	TRM11
gene1201	ACIB2EUKG768937	RNA-binding domain, RBD	6203.94	4005.87	3951.58	4611.18	4693.14	0.83896	-0.253318	0.22925	-1.10499	0.269165	0.475864	BQ9382_C1-6010	SOP79838.1	protein_coding	F2QPE1	UniRef100_F2QPE1 Cleavage factor I subunit n=2 Tax=Komagataella phaffii TaxID=460519 RepID=F2QPE1_KOMPC	F2QPE1_KOMPC	GO:0003723	RNA binding [GO:0003723]	NA	RNA binding [GO:0003723]	NA	HRP1
gene1202	ACIB2EUKG768938	3-oxo-5-alpha-steroid 4-dehydrogenase 3	154.042	189.294	171.034	222.294	184.166	1.14225	0.191874	0.267461	0.71739	0.473133	0.662279	BQ9382_C1-6015	SOP79839.1	protein_coding	C4QY75	UniRef100_C4QY75 Uncharacterized protein n=2 Tax=Komagataella phaffii TaxID=460519 RepID=C4QY75_KOMPG	NA	NA	NA	NA	NA	NA	NA
gene1203	ACIB2EUKG768939	P-loop containing nucleosidetriphosphatehydrolases	2396.35	2086.49	2285.73	1851.5	2155.02	0.92314	-0.115374	0.199826	-0.577372	0.563688	0.729875	BQ9382_C1-6020	SOP79840.1	protein_coding	F2QPE3	UniRef100_F2QPE3 Putative ATP-dependent RNA helicase n=2 Tax=Komagataella phaffii TaxID=460519 RepID=F2QPE3_KOMPC	F2QPE3_KOMPC	GO:0003723; GO:0003724; GO:0005524; GO:0005730; GO:0006364	nucleolus [GO:0005730]; ATP binding [GO:0005524]; RNA binding [GO:0003723]; RNA helicase activity [GO:0003724]; rRNA processing [GO:0006364]	rRNA processing [GO:0006364]	ATP binding [GO:0005524]; RNA binding [GO:0003723]; RNA helicase activity [GO:0003724]	nucleolus [GO:0005730]	DBP10
gene1204	ACIB2EUKG768940	cAMP-dependent protein kinase type 1	3762.86	2841.96	3230.86	3269.81	3276.37	0.98465	-0.0223204	0.201588	-0.110723	0.911836	0.953238	BQ9382_C1-6025	SOP79841.1	protein_coding	F2QPE4	UniRef100_F2QPE4 cAMP-dependent protein kinase type 2 n=2 Tax=Komagataella phaffii TaxID=460519 RepID=F2QPE4_KOMPC	F2QPE4_KOMPC	GO:0004674; GO:0005524	ATP binding [GO:0005524]; protein serine/threonine kinase activity [GO:0004674]	NA	ATP binding [GO:0005524]; protein serine/threonine kinase activity [GO:0004674]	NA	TPK2
gene1205	ACIB2EUKG768941	Likely mitochondrial ribosomal protein (E.coli L7/L12)	2085.78	1880.15	2520.03	2488.93	2243.72	1.26339	0.337296	0.184589	1.82728	0.0676579	0.194821	BQ9382_C1-6030	SOP79842.1	protein_coding	F2QPE5	UniRef100_F2QPE5 Putative ribosomal protein, mitochondrial n=1 Tax=Komagataella phaffii (strain ATCC 76273 / CBS 7435 / CECT 11047 / NRRL Y-11430 / Wegner 21-1) TaxID=981350 RepID=F2QPE5_KOMPC	F2QPE5_KOMPC	GO:0003735; GO:0005840; GO:0006412	ribosome [GO:0005840]; structural constituent of ribosome [GO:0003735]; translation [GO:0006412]	translation [GO:0006412]	structural constituent of ribosome [GO:0003735]	ribosome [GO:0005840]	MNP1
gene1206	ACIB2EUKG768942	DNA-directed RNA polymerase subunit	754.063	931.121	774.102	855.927	828.803	0.96619	-0.0496143	0.207461	-0.23915	0.81099	0.898816	BQ9382_C1-6035	SOP79843.1	protein_coding	F2QPE6	UniRef100_F2QPE6 DNA-directed RNA polymerase subunit n=1 Tax=Komagataella phaffii (strain ATCC 76273 / CBS 7435 / CECT 11047 / NRRL Y-11430 / Wegner 21-1) TaxID=981350 RepID=F2QPE6_KOMPC	F2QPE6_KOMPC	GO:0003676; GO:0003899; GO:0005730; GO:0006351; GO:0006379; GO:0008270	nucleolus [GO:0005730]; DNA-directed 5'-3' RNA polymerase activity [GO:0003899]; nucleic acid binding [GO:0003676]; zinc ion binding [GO:0008270]; mRNA cleavage [GO:0006379]; transcription, DNA-templated [GO:0006351]	mRNA cleavage [GO:0006379]; transcription, DNA-templated [GO:0006351]	DNA-directed 5'-3' RNA polymerase activity [GO:0003899]; nucleic acid binding [GO:0003676]; zinc ion binding [GO:0008270]	nucleolus [GO:0005730]	RPB9
gene1207	ACIB2EUKG768943	DNA replication licensing factor, MCM6 component	2432.38	2464.23	2276.83	2515.53	2422.24	0.9787	-0.0310569	0.183778	-0.168991	0.865804	0.930109	BQ9382_C1-6040	SOP79844.1	protein_coding	F2QPE7	UniRef100_F2QPE7 DNA helicase n=2 Tax=Komagataella phaffii TaxID=460519 RepID=F2QPE7_KOMPC	F2QPE7_KOMPC	GO:0003677; GO:0003678; GO:0005524; GO:0005634; GO:0006270; GO:0042555	MCM complex [GO:0042555]; nucleus [GO:0005634]; ATP binding [GO:0005524]; DNA binding [GO:0003677]; DNA helicase activity [GO:0003678]; DNA replication initiation [GO:0006270]	DNA replication initiation [GO:0006270]	ATP binding [GO:0005524]; DNA binding [GO:0003677]; DNA helicase activity [GO:0003678]	MCM complex [GO:0042555]; nucleus [GO:0005634]	MCM6
gene1208	ACIB2EUKG768944	Iron-regulated transcriptional activator AFT1	5046.13	4487.63	3895.22	4665.32	4523.58	0.89806	-0.155113	0.191815	-0.808658	0.418712	0.618827	BQ9382_C1-6045	SOP79845.1	protein_coding	F2QPE8	UniRef100_F2QPE8 Transcription factor n=2 Tax=Komagataella phaffii TaxID=460519 RepID=F2QPE8_KOMPC	F2QPE8_KOMPC	GO:0000981; GO:0036086	DNA-binding transcription factor activity, RNA polymerase II-specific [GO:0000981]; positive regulation of transcription from RNA polymerase II promoter in response to iron ion starvation [GO:0036086]	positive regulation of transcription from RNA polymerase II promoter in response to iron ion starvation [GO:0036086]	DNA-binding transcription factor activity, RNA polymerase II-specific [GO:0000981]	NA	PpAFT1
gene1209	ACIB2EUKG768945	Zinc metalloproteinase YIL108W	2064.67	1810.23	1827.99	1600.71	1825.9	0.88514	-0.176026	0.193283	-0.910719	0.362443	0.566506	BQ9382_C1-6050	SOP79846.1	protein_coding	A0A1G4KPG5	UniRef100_A0A1G4KPG5 Putative metalloendopeptidase n=2 Tax=Komagataella phaffii TaxID=460519 RepID=A0A1G4KPG5_KOMPC	A0A1G4KPG5_KOMPC	NA	NA	NA	NA	NA	PP7435_Chr1-1147
gene121	ACIB2EUKG767896	40S ribosomal protein S3	11997.9	9264.31	13874.5	14052	12297.2	1.3136	0.393529	0.195556	2.01236	0.0441823	0.145718	BQ9382_C1-0610	SOP78799.1	protein_coding	F2QLZ7	UniRef100_F2QLZ7 40S ribosomal protein S3 n=3 Tax=Komagataella TaxID=460517 RepID=F2QLZ7_KOMPC	F2QLZ7_KOMPC	GO:0003723; GO:0003735; GO:0006412; GO:0015935	small ribosomal subunit [GO:0015935]; RNA binding [GO:0003723]; structural constituent of ribosome [GO:0003735]; translation [GO:0006412]	translation [GO:0006412]	RNA binding [GO:0003723]; structural constituent of ribosome [GO:0003735]	small ribosomal subunit [GO:0015935]	RPS3
gene1210	ACIB2EUKG768946	Conserved predicted protein	162.738	181.62	200.693	179.545	181.149	1.10184	0.139914	0.254837	0.549035	0.582982	0.744075	BQ9382_C1-6055	SOP79847.1	protein_coding	F2QPF0	UniRef100_F2QPF0 Uncharacterized protein n=1 Tax=Komagataella phaffii (strain ATCC 76273 / CBS 7435 / CECT 11047 / NRRL Y-11430 / Wegner 21-1) TaxID=981350 RepID=F2QPF0_KOMPC	F2QPF0_KOMPC	NA	NA	NA	NA	NA	PP7435_Chr1-1148
gene1211	ACIB2EUKG768947	Protein kinase-like (PK-like)	990.096	925.152	1196.25	1006.02	1029.38	1.15018	0.201865	0.199352	1.01261	0.311247	0.518333	BQ9382_C1-6060	SOP79848.1	protein_coding	F2QPF1	UniRef100_F2QPF1 Protein kinase n=2 Tax=Komagataella phaffii TaxID=460519 RepID=F2QPF1_KOMPC	F2QPF1_KOMPC	GO:0004672; GO:0005524	ATP binding [GO:0005524]; protein kinase activity [GO:0004672]	NA	ATP binding [GO:0005524]; protein kinase activity [GO:0004672]	NA	CAK1
gene1212	ACIB2EUKG768948	TBC1 domain family member 20	2521.82	2285.17	2259.03	2407.23	2368.31	0.97098	-0.0424924	0.185077	-0.229593	0.818408	0.905138	BQ9382_C1-6065	SOP79849.1	protein_coding	F2QPF2	UniRef100_F2QPF2 GTPase-activating protein for yeast Rab family members n=2 Tax=Komagataella phaffii TaxID=460519 RepID=F2QPF2_KOMPC	F2QPF2_KOMPC	NA	NA	NA	NA	NA	GYP8
gene1213	ACIB2EUKG768949	Subunit of the SAGA transcriptional regulatory complex but not present in SAGA-like complex SLIK/SAL	1834.84	1817.05	1421.66	1450.61	1631.04	0.78655	-0.346396	0.183939	-1.88321	0.0596714	0.178856	BQ9382_C1-6070	SOP79850.1	protein_coding	F2QPF3	UniRef100_F2QPF3 Transcription factor n=2 Tax=Komagataella phaffii TaxID=460519 RepID=F2QPF3_KOMPC	F2QPF3_KOMPC	NA	NA	NA	NA	NA	SPT8
gene1214	ACIB2EUKG768950	P-loop containing nucleosidetriphosphatehydrolases	3516.89	3234.19	3613.46	3414.21	3444.69	1.04112	0.0581329	0.181848	0.319679	0.749212	0.861458	BQ9382_C1-6075	SOP79851.1	protein_coding	A0A1G4KPH3	UniRef100_A0A1G4KPH3 CCR4-NOT regulatory complex component n=2 Tax=Komagataella phaffii TaxID=460519 RepID=A0A1G4KPH3_KOMPC	A0A1G4KPH3_KOMPC	GO:0005524	ATP binding [GO:0005524]	NA	ATP binding [GO:0005524]	NA	CAF16
gene1215	ACIB2EUKG768951	C-5 sterol desaturase, catalyzes the introduction of a C-5(6) double bond into episterol	41129.3	42267.9	46362.1	59051.4	47202.7	1.26399	0.337985	0.192655	1.75435	0.0793705	0.21573	BQ9382_C1-6080	SOP79852.1	protein_coding	F2QPF5	UniRef100_F2QPF5 C-5 sterol desaturase n=2 Tax=Komagataella phaffii TaxID=460519 RepID=F2QPF5_KOMPC	F2QPF5_KOMPC	GO:0005506; GO:0008610; GO:0016491	iron ion binding [GO:0005506]; oxidoreductase activity [GO:0016491]; lipid biosynthetic process [GO:0008610]	lipid biosynthetic process [GO:0008610]	iron ion binding [GO:0005506]; oxidoreductase activity [GO:0016491]	NA	ERG3
gene1216	ACIB2EUKG768952	Protein kinase-like (PK-like)	15331	16052.5	9394.02	10527.6	12826.3	0.63478	-0.655682	0.180063	-3.6414	0.000271162	0.00345255	BQ9382_C1-6085	SOP79853.1	protein_coding	A0A1G4KPJ4	UniRef100_A0A1G4KPJ4 Protein kinase n=1 Tax=Komagataella phaffii (strain ATCC 76273 / CBS 7435 / CECT 11047 / NRRL Y-11430 / Wegner 21-1) TaxID=981350 RepID=A0A1G4KPJ4_KOMPC	A0A1G4KPJ4_KOMPC	GO:0004674; GO:0005524	ATP binding [GO:0005524]; protein serine/threonine kinase activity [GO:0004674]	NA	ATP binding [GO:0005524]; protein serine/threonine kinase activity [GO:0004674]	NA	RIM11
gene1217	ACIB2EUKG768953	Genomic scaffold, Kuraishia_capsulata_scaffold_2	5262.29	3440.54	1048.94	2172.59	2981.09	0.37029	-1.43327	0.295934	-4.84321	1.27761e-06	4.58923e-05	BQ9382_C1-6090	SOP79854.1	protein_coding	A0A1G4KPG4	UniRef100_A0A1G4KPG4 Uncharacterized membrane protein n=2 Tax=Komagataella phaffii TaxID=460519 RepID=A0A1G4KPG4_KOMPC	A0A1G4KPG4_KOMPC	GO:0005789; GO:0016021	endoplasmic reticulum membrane [GO:0005789]; integral component of membrane [GO:0016021]	NA	NA	endoplasmic reticulum membrane [GO:0005789]; integral component of membrane [GO:0016021]	PP7435_Chr1-2885
gene1218	ACIB2EUKG768954	Acyl-CoA-binding protein 2	6618.86	5885.16	4136.45	5712.2	5588.17	0.78773	-0.344225	0.209286	-1.64476	0.10002	0.251393	BQ9382_C1-6095	SOP79855.1	protein_coding	F2QPF8	UniRef100_F2QPF8 Acyl-CoA-binding protein n=2 Tax=Komagataella phaffii TaxID=460519 RepID=F2QPF8_KOMPC	F2QPF8_KOMPC	GO:0000062	fatty-acyl-CoA binding [GO:0000062]	NA	fatty-acyl-CoA binding [GO:0000062]	NA	ACB1
gene1219	ACIB2EUKG768955	NADH dehydrogenase (Ubiquinone) 1alphasubcomplex 5	4355.43	3293.88	4348.02	4095.34	4023.17	1.1042	0.143001	0.201424	0.709947	0.477737	0.665275	BQ9382_C1-6100	SOP79856.1	protein_coding	F2QPF9	UniRef100_F2QPF9 Subunit of mitochondrial NADH:ubiquinone oxidoreductase (Complex I) n=3 Tax=Komagataella TaxID=460517 RepID=F2QPF9_KOMPC	F2QPF9_KOMPC	GO:0005743; GO:0022904	mitochondrial inner membrane [GO:0005743]; respiratory electron transport chain [GO:0022904]	respiratory electron transport chain [GO:0022904]	NA	mitochondrial inner membrane [GO:0005743]	NUFM
gene122	ACIB2EUKG767897	Endoplasmic reticulum packaging chaperone	3346.7	3308.38	2919.44	3820.8	3348.83	1.01286	0.018428	0.199931	0.0921721	0.926561	0.959132	BQ9382_C1-0615	SOP78800.1	protein_coding	F2QLZ8	UniRef100_F2QLZ8 Endoplasmic reticulum packaging chaperone n=2 Tax=Komagataella phaffii TaxID=460519 RepID=F2QLZ8_KOMPC	F2QLZ8_KOMPC	GO:0016021	integral component of membrane [GO:0016021]	NA	NA	integral component of membrane [GO:0016021]	SHR3
gene1220	ACIB2EUKG768956	Oleate-activated transcription factor 1	4013.8	2908.47	2471.59	2494.63	2972.12	0.71774	-0.478469	0.208098	-2.29925	0.0214908	0.0898737	BQ9382_C1-6105	SOP79857.1	protein_coding	F2QPG0	UniRef100_F2QPG0 Uncharacterized protein n=1 Tax=Komagataella phaffii (strain ATCC 76273 / CBS 7435 / CECT 11047 / NRRL Y-11430 / Wegner 21-1) TaxID=981350 RepID=F2QPG0_KOMPC	F2QPG0_KOMPC	GO:0000981; GO:0003677; GO:0006351; GO:0008270	DNA binding [GO:0003677]; DNA-binding transcription factor activity, RNA polymerase II-specific [GO:0000981]; zinc ion binding [GO:0008270]; transcription, DNA-templated [GO:0006351]	transcription, DNA-templated [GO:0006351]	DNA binding [GO:0003677]; DNA-binding transcription factor activity, RNA polymerase II-specific [GO:0000981]; zinc ion binding [GO:0008270]	NA	PP7435_Chr1-1158
gene1221	ACIB2EUKG768957	Genomic scaffold, Kuraishia_capsulata_scaffold_4	314.296	333.396	379.636	398.039	356.342	1.19983	0.262833	0.217861	1.20642	0.227654	0.425939	BQ9382_C1-6110	SOP79858.1	protein_coding	F2QPG1	UniRef100_F2QPG1 Uncharacterized protein n=2 Tax=Komagataella phaffii TaxID=460519 RepID=F2QPG1_KOMPC	F2QPG1_KOMPC	NA	NA	NA	NA	NA	PP7435_Chr1-1159
gene1222	ACIB2EUKG768958	Conserved predicted protein	954.069	839.032	669.306	715.331	794.435	0.7728	-0.371824	0.199852	-1.86049	0.0628157	0.18527	BQ9382_C1-6115	SOP79859.1	protein_coding	F2QPG2	UniRef100_F2QPG2 Uncharacterized protein n=2 Tax=Komagataella phaffii TaxID=460519 RepID=F2QPG2_KOMPC	F2QPG2_KOMPC	NA	NA	NA	NA	NA	PP7435_Chr1-1160
gene1223	ACIB2EUKG768959	Subunit of an adoMet-dependent tRNA methyltransferase (MTase) complex (Trm11p-Trm112p)	183.857	197.82	163.125	156.746	175.387	0.83699	-0.256726	0.254099	-1.01034	0.312334	0.518985	BQ9382_C1-6120	SOP79860.1	protein_coding	F2QPG3	UniRef100_F2QPG3 Methylation of tRNA, rRNA protein an d transcirption factor n=2 Tax=Komagataella phaffii TaxID=460519 RepID=F2QPG3_KOMPC	F2QPG3_KOMPC	GO:0046982	protein heterodimerization activity [GO:0046982]	NA	protein heterodimerization activity [GO:0046982]	NA	TRM112
gene1224	ACIB2EUKG768960	Transferase (Phosphotransferase) domain 1	2520.58	2774.6	2705.9	2817.62	2704.68	1.0429	0.0606049	0.183326	0.330585	0.740958	0.858018	BQ9382_C1-6125	SOP79861.1	protein_coding	F2QPG4	UniRef100_F2QPG4 Ser/Thr protein kinase n=2 Tax=Komagataella phaffii TaxID=460519 RepID=F2QPG4_KOMPC	F2QPG4_KOMPC	GO:0004672; GO:0005524	ATP binding [GO:0005524]; protein kinase activity [GO:0004672]	NA	ATP binding [GO:0005524]; protein kinase activity [GO:0004672]	NA	FPK1
gene1225	ACIB2EUKG768961	DNA mismatch repair protein MSH3	590.082	817.715	879.886	811.278	774.74	1.19897	0.261801	0.221182	1.18365	0.236553	0.437309	BQ9382_C1-6130	SOP79862.1	protein_coding	F2QPG5	UniRef100_F2QPG5 DNA mismatch repair protein n=2 Tax=Komagataella phaffii TaxID=460519 RepID=F2QPG5_KOMPC	F2QPG5_KOMPC	GO:0005524; GO:0006298; GO:0030983	ATP binding [GO:0005524]; mismatched DNA binding [GO:0030983]; mismatch repair [GO:0006298]	mismatch repair [GO:0006298]	ATP binding [GO:0005524]; mismatched DNA binding [GO:0030983]	NA	MSH3
gene1226	ACIB2EUKG768962	Pre-mRNA-splicing factor CWC21	69.5676	84.4148	76.125	81.6978	77.9513	1.02042	0.0291677	0.329462	0.088531	0.929455	0.959894	BQ9382_C1-6135	SOP79863.1	protein_coding	F2QPG6	UniRef100_F2QPG6 RNA-splicing factor n=2 Tax=Komagataella phaffii TaxID=460519 RepID=F2QPG6_KOMPC	F2QPG6_KOMPC	NA	NA	NA	NA	NA	CWC21
gene1227	ACIB2EUKG768963	Cell surface glycoprotein 1	260.878	335.954	421.159	381.89	349.97	1.34124	0.423568	0.232134	1.82467	0.0680507	0.195429	BQ9382_C1-6140	SOP79864.1	protein_coding	F2QPG7	UniRef100_F2QPG7 Uncharacterized protein n=2 Tax=Komagataella phaffii TaxID=460519 RepID=F2QPG7_KOMPC	F2QPG7_KOMPC	NA	NA	NA	NA	NA	PP7435_Chr1-1165
gene1228	ACIB2EUKG768964	EF-hand domain containing protein	641.015	726.479	844.295	683.032	723.705	1.11582	0.158105	0.211328	0.748148	0.454371	0.647702	BQ9382_C1-6145	SOP79865.1	protein_coding	F2QPG8	UniRef100_F2QPG8 Polar bud growth and cell wall abscission protein n=2 Tax=Komagataella phaffii TaxID=460519 RepID=F2QPG8_KOMPC	F2QPG8_KOMPC	GO:0005509	calcium ion binding [GO:0005509]	NA	calcium ion binding [GO:0005509]	NA	PEF1
gene1229	ACIB2EUKG768965	Phosphatidylinositol 4-kinase PIK1	1600.05	1787.21	1985.18	1707.1	1769.89	1.08962	0.123824	0.193585	0.639637	0.522409	0.698736	BQ9382_C1-6150	SOP79866.1	protein_coding	F2QPG9	UniRef100_F2QPG9 Phosphatidylinositol 4-kinase n=3 Tax=Komagataella TaxID=460517 RepID=F2QPG9_KOMPC	F2QPG9_KOMPC	GO:0016301; GO:0016773; GO:0046854; GO:0048015	kinase activity [GO:0016301]; phosphotransferase activity, alcohol group as acceptor [GO:0016773]; phosphatidylinositol phosphorylation [GO:0046854]; phosphatidylinositol-mediated signaling [GO:0048015]	phosphatidylinositol-mediated signaling [GO:0048015]; phosphatidylinositol phosphorylation [GO:0046854]	kinase activity [GO:0016301]; phosphotransferase activity, alcohol group as acceptor [GO:0016773]	NA	PIK1
gene123	ACIB2EUKG767898	NI9M (B9) subunit ofmitochondrialNADH:ubiquinone oxidoreductase (Complex I)	2247.28	1506.68	2531.9	2616.23	2225.52	1.37259	0.456896	0.22127	2.06487	0.0389349	0.133999	BQ9382_C1-0620	SOP78801.1	protein_coding	F2QLZ9	UniRef100_F2QLZ9 Subunit of mitochondrial NADH:ubiquinone oxidoreductase (Complex I) n=3 Tax=Komagataella TaxID=460517 RepID=F2QLZ9_KOMPC	F2QLZ9_KOMPC	NA	NA	NA	NA	NA	NI9M
gene1230	ACIB2EUKG768966	ER membrane localized phosphoryl transferase that adds phosphoethanolamine	2708.17	3430.31	3956.52	3832.2	3481.8	1.26832	0.342915	0.195605	1.7531	0.0795845	0.216049	BQ9382_C1-6155	SOP79867.1	protein_coding	F2QPH0	UniRef100_F2QPH0 Glycosyl phosphatidyl inositol ethanolamine phosphate transferase n=2 Tax=Komagataella phaffii TaxID=460519 RepID=F2QPH0_KOMPC	F2QPH0_KOMPC	GO:0005789; GO:0006506; GO:0016021; GO:0051377	endoplasmic reticulum membrane [GO:0005789]; integral component of membrane [GO:0016021]; mannose-ethanolamine phosphotransferase activity [GO:0051377]; GPI anchor biosynthetic process [GO:0006506]	GPI anchor biosynthetic process [GO:0006506]	mannose-ethanolamine phosphotransferase activity [GO:0051377]	endoplasmic reticulum membrane [GO:0005789]; integral component of membrane [GO:0016021]	GPI13
gene1231	ACIB2EUKG768967	Genomic scaffold, Kuraishia_capsulata_scaffold_5	964.008	1053.91	857.147	994.623	967.421	0.91733	-0.124494	0.198936	-0.625798	0.531448	0.706494	BQ9382_C1-6160	SOP79868.1	protein_coding	F2QPH1	UniRef100_F2QPH1 Uncharacterized protein n=2 Tax=Komagataella phaffii TaxID=460519 RepID=F2QPH1_KOMPC	F2QPH1_KOMPC	NA	NA	NA	NA	NA	PP7435_Chr1-1170
gene1232	ACIB2EUKG768968	Sterol regulatory element-binding protein cleavage-activating protein	4708.23	5160.39	4586.28	4631.12	4771.51	0.9339	-0.0986531	0.179966	-0.548176	0.583571	0.744249	BQ9382_C1-6165	SOP79869.1	protein_coding	A0A1G4KPH4	UniRef100_A0A1G4KPH4 Uncharacterized protein n=2 Tax=Komagataella phaffii TaxID=460519 RepID=A0A1G4KPH4_KOMPC	A0A1G4KPH4_KOMPC	GO:0000139; GO:0005789; GO:0032933; GO:0032934	endoplasmic reticulum membrane [GO:0005789]; Golgi membrane [GO:0000139]; sterol binding [GO:0032934]; SREBP signaling pathway [GO:0032933]	SREBP signaling pathway [GO:0032933]	sterol binding [GO:0032934]	endoplasmic reticulum membrane [GO:0005789]; Golgi membrane [GO:0000139]	PP7435_Chr1-1171
gene1233	ACIB2EUKG768969	Reduced viability upon starvation protein161	6449.91	6072.75	7245.71	7005.11	6693.37	1.13807	0.18659	0.177665	1.05023	0.293611	0.499857	BQ9382_C1-6170	SOP79870.1	protein_coding	F2QPH3	UniRef100_F2QPH3 Amphiphysin-like lipid raft protein n=2 Tax=Komagataella phaffii TaxID=460519 RepID=F2QPH3_KOMPC	F2QPH3_KOMPC	GO:0005737	cytoplasm [GO:0005737]	NA	NA	cytoplasm [GO:0005737]	RVS161-1
gene1234	ACIB2EUKG768970	Protein kinase-like (PK-like)	2626.18	2380.67	2694.03	2495.58	2549.11	1.03673	0.0520353	0.185158	0.281031	0.778686	0.879219	BQ9382_C1-6175	SOP79871.1	protein_coding	C4QYA7	UniRef100_C4QYA7 Uncharacterized protein n=1 Tax=Komagataella phaffii (strain GS115 / ATCC 20864) TaxID=644223 RepID=C4QYA7_KOMPG	NA	NA	NA	NA	NA	NA	NA
gene1235	ACIB2EUKG768971	Ser/Thr protein kinase involved in salt tolerance	1388.87	1392.42	1604.56	1323.31	1427.29	1.05262	0.0739873	0.196138	0.377221	0.706009	0.831212	BQ9382_C1-6180	SOP79872.1	protein_coding	F2QPH4	UniRef100_F2QPH4 SEA (Seh1-associated), Npr2/3, and Iml1p complexes subunit n=1 Tax=Komagataella phaffii (strain ATCC 76273 / CBS 7435 / CECT 11047 / NRRL Y-11430 / Wegner 21-1) TaxID=981350 RepID=F2QPH4_KOMPC	F2QPH4_KOMPC	GO:0032007; GO:0034198	cellular response to amino acid starvation [GO:0034198]; negative regulation of TOR signaling [GO:0032007]	cellular response to amino acid starvation [GO:0034198]; negative regulation of TOR signaling [GO:0032007]	NA	NA	NPR3
gene1236	ACIB2EUKG768972	Conserved predicted protein	479.519	485.172	706.875	518.686	547.563	1.27004	0.344873	0.224941	1.53317	0.125233	0.291867	BQ9382_C1-6185	SOP79873.1	protein_coding	F2QPH5	UniRef100_F2QPH5 Uncharacterized protein n=2 Tax=Komagataella phaffii TaxID=460519 RepID=F2QPH5_KOMPC	F2QPH5_KOMPC	NA	NA	NA	NA	NA	PP7435_Chr1-1174
gene1237	ACIB2EUKG768973	Domain-containing protein YLL032C	775.181	1075.22	1066.74	943.324	965.117	1.08465	0.117225	0.220204	0.532347	0.594486	0.751372	BQ9382_C1-6190	SOP79874.1	protein_coding	F2QPH6	UniRef100_F2QPH6 Uncharacterized protein n=2 Tax=Komagataella phaffii TaxID=460519 RepID=F2QPH6_KOMPC	F2QPH6_KOMPC	GO:0003723	RNA binding [GO:0003723]	NA	RNA binding [GO:0003723]	NA	PP7435_Chr1-1175
gene1238	ACIB2EUKG768974	Choline kinase, catalyzing the first step in phosphatidylcholine synthesis via the CDP-choline	2729.28	3605.11	3757.8	2982.92	3268.78	1.0637	0.0890955	0.213651	0.417014	0.676668	0.811528	BQ9382_C1-6195	SOP79875.1	protein_coding	F2QPH7	UniRef100_F2QPH7 Choline kinase n=2 Tax=Komagataella phaffii TaxID=460519 RepID=F2QPH7_KOMPC	F2QPH7_KOMPC	GO:0016301; GO:0016773	kinase activity [GO:0016301]; phosphotransferase activity, alcohol group as acceptor [GO:0016773]	NA	kinase activity [GO:0016301]; phosphotransferase activity, alcohol group as acceptor [GO:0016773]	NA	CKI1
gene1239	ACIB2EUKG768975	Oligopeptide transporter 5	739.155	853.527	804.749	736.23	783.416	0.96662	-0.0489823	0.201983	-0.242507	0.808387	0.897503	BQ9382_C1-6200	SOP79876.1	protein_coding	F2QPH8	UniRef100_F2QPH8 Proton-coupled oligopeptide transporter n=2 Tax=Komagataella phaffii TaxID=460519 RepID=F2QPH8_KOMPC	F2QPH8_KOMPC	GO:0016021; GO:0055085	integral component of membrane [GO:0016021]; transmembrane transport [GO:0055085]	transmembrane transport [GO:0055085]	NA	integral component of membrane [GO:0016021]	OPT1-2
gene124	ACIB2EUKG767899	54S ribosomal protein L22	5653.61	3702.31	2756.32	3534.85	3911.77	0.67267	-0.572033	0.234403	-2.44039	0.0146716	0.0701752	BQ9382_C1-0625	SOP78802.1	protein_coding	F2QM00	UniRef100_F2QM00 54S ribosomal protein L22, mitochondrial n=2 Tax=Komagataella phaffii TaxID=460519 RepID=F2QM00_KOMPC	F2QM00_KOMPC	GO:0003735; GO:0006412; GO:0015934	large ribosomal subunit [GO:0015934]; structural constituent of ribosome [GO:0003735]; translation [GO:0006412]	translation [GO:0006412]	structural constituent of ribosome [GO:0003735]	large ribosomal subunit [GO:0015934]	MRPL22
gene1240	ACIB2EUKG768976	Class I glutamine amidotransferase-like	833.568	909.804	1210.09	1588.36	1135.45	1.60461	0.682219	0.210258	3.24468	0.00117582	0.010665	BQ9382_C1-6205	SOP79877.1	protein_coding	F2QPH9	UniRef100_F2QPH9 Protein of unconfirmed function n=2 Tax=Komagataella phaffii TaxID=460519 RepID=F2QPH9_KOMPC	F2QPH9_KOMPC	GO:0004359; GO:0042823	glutaminase activity [GO:0004359]; pyridoxal phosphate biosynthetic process [GO:0042823]	pyridoxal phosphate biosynthetic process [GO:0042823]	glutaminase activity [GO:0004359]	NA	SNO1
gene1241	ACIB2EUKG768977	Stationary phase-induced protein, SOR/SNZfamily	3078.36	3331.4	5425.63	9415.2	5312.65	2.31521	1.21114	0.245091	4.94161	7.74781e-07	2.98044e-05	BQ9382_C1-6210	SOP79878.1	protein_coding	F2QPI0	UniRef100_F2QPI0 Stationary phase-induced gene family member n=3 Tax=Komagataella TaxID=460517 RepID=F2QPI0_KOMPC	F2QPI0_KOMPC	GO:0036381; GO:0042823	pyridoxal 5'-phosphate synthase (glutamine hydrolysing) activity [GO:0036381]; pyridoxal phosphate biosynthetic process [GO:0042823]	pyridoxal phosphate biosynthetic process [GO:0042823]	pyridoxal 5'-phosphate synthase (glutamine hydrolysing) activity [GO:0036381]	NA	SNZ3
gene1242	ACIB2EUKG768978	Gamma-butyrobetainedioxygenase (Gamma-butyrob etaine,2-oxoglutaratedioxygenase)(Gamma-butyrobetaine hydroxylase) (Gamma-BBH)	19988.3	22074.9	39063	28999.9	27531.5	1.61807	0.694271	0.203044	3.41931	0.000627793	0.00658636	BQ9382_C1-6215	SOP79879.1	protein_coding	F2QPI1	UniRef100_F2QPI1 Uncharacterized protein n=2 Tax=Komagataella phaffii TaxID=460519 RepID=F2QPI1_KOMPC	F2QPI1_KOMPC	GO:0046872; GO:0051213	dioxygenase activity [GO:0051213]; metal ion binding [GO:0046872]	NA	dioxygenase activity [GO:0051213]; metal ion binding [GO:0046872]	NA	PP7435_Chr1-1181
gene1243	ACIB2EUKG768979	Ammonium transporter MEP2	3741.74	3311.79	18181	11817.7	9263.06	4.25354	2.08866	0.225828	9.24892	2.26777e-20	7.23551e-18	BQ9382_C1-6220	SOP79880.1	protein_coding	F2QPI2	UniRef100_F2QPI2 Ammonium transporter n=2 Tax=Komagataella phaffii TaxID=460519 RepID=F2QPI2_KOMPC	F2QPI2_KOMPC	GO:0008519; GO:0016021	integral component of membrane [GO:0016021]; ammonium transmembrane transporter activity [GO:0008519]	NA	ammonium transmembrane transporter activity [GO:0008519]	integral component of membrane [GO:0016021]	MEP2
gene1244	ACIB2EUKG768980	Transcriptional activator of genes regulated by nitrogen catabolite repression (NCR)	1213.71	1108.48	1276.33	1184.62	1195.78	1.06018	0.0843051	0.191494	0.440249	0.659757	0.799313	BQ9382_C1-6225	SOP79881.1	protein_coding	F2QPI3	UniRef100_F2QPI3 Iron responsive transcription factor n=3 Tax=Komagataella TaxID=460517 RepID=F2QPI3_KOMPC	F2QPI3_KOMPC	GO:0003700; GO:0005634; GO:0006357; GO:0008270; GO:0043565	nucleus [GO:0005634]; DNA-binding transcription factor activity [GO:0003700]; sequence-specific DNA binding [GO:0043565]; zinc ion binding [GO:0008270]; regulation of transcription by RNA polymerase II [GO:0006357]	regulation of transcription by RNA polymerase II [GO:0006357]	DNA-binding transcription factor activity [GO:0003700]; sequence-specific DNA binding [GO:0043565]; zinc ion binding [GO:0008270]	nucleus [GO:0005634]	FEP1
gene1245	ACIB2EUKG768981	Conserved predicted protein	355.291	359.829	286.704	272.643	318.617	0.782	-0.35476	0.221661	-1.60047	0.109495	0.265254	BQ9382_C1-6230	SOP79882.1	protein_coding	F2QPI4	UniRef100_F2QPI4 Uncharacterized protein n=2 Tax=Komagataella phaffii TaxID=460519 RepID=F2QPI4_KOMPC	F2QPI4_KOMPC	NA	NA	NA	NA	NA	PP7435_Chr1-1184
gene1246	ACIB2EUKG768982	Mitochondrial import inner membrane translocase subunit TIM22	413.679	357.271	373.704	457.888	400.635	1.08049	0.111683	0.225862	0.494473	0.620972	0.772136	BQ9382_C1-6235	SOP79883.1	protein_coding	C4QYB9	UniRef100_C4QYB9 Uncharacterized protein n=2 Tax=Komagataella phaffii TaxID=460519 RepID=C4QYB9_KOMPG	NA	NA	NA	NA	NA	NA	NA
gene1247	ACIB2EUKG768983	Glutamine amidotransferase DUG3	2718.1	2926.38	3736.05	3841.7	3305.56	1.34229	0.424702	0.180766	2.34945	0.018801	0.0815561	BQ9382_C1-6240	SOP79884.1	protein_coding	F2QPI6	UniRef100_F2QPI6 Glutamine amidotransferase component n=2 Tax=Komagataella phaffii TaxID=460519 RepID=F2QPI6_KOMPC	F2QPI6_KOMPC	GO:0006541; GO:0016740	transferase activity [GO:0016740]; glutamine metabolic process [GO:0006541]	glutamine metabolic process [GO:0006541]	transferase activity [GO:0016740]	NA	DUG3
gene1248	ACIB2EUKG768984	Tyrosyl-Transfer RNA Synthetase | subunitE|domain 1	926.739	943.058	783.988	748.58	850.591	0.81953	-0.287124	0.19343	-1.48438	0.137708	0.311275	BQ9382_C1-6245	SOP79885.1	protein_coding	F2QPI7	UniRef100_F2QPI7 Uncharacterized protein n=2 Tax=Komagataella phaffii TaxID=460519 RepID=F2QPI7_KOMPC	F2QPI7_KOMPC	NA	NA	NA	NA	NA	PP7435_Chr1-1187
gene1249	ACIB2EUKG768985	D-tyrosyl-tRNA(Tyr) deacylase	1355.33	1311.41	1366.29	1258.72	1322.94	0.98446	-0.0226011	0.188484	-0.11991	0.904555	0.949	BQ9382_C1-6250	SOP79886.1	protein_coding	A0A1G4KPG7	UniRef100_A0A1G4KPG7 D-aminoacyl-tRNA deacylase n=2 Tax=Komagataella phaffii TaxID=460519 RepID=A0A1G4KPG7_KOMPC	A0A1G4KPG7_KOMPC	GO:0000049; GO:0005737; GO:0051499	cytoplasm [GO:0005737]; D-aminoacyl-tRNA deacylase activity [GO:0051499]; tRNA binding [GO:0000049]	NA	D-aminoacyl-tRNA deacylase activity [GO:0051499]; tRNA binding [GO:0000049]	cytoplasm [GO:0005737]	DTD1
gene125	ACIB2EUKG767900	Protein yippee-like 1	3109.42	2695.3	2580.34	3345.81	2932.72	1.0212	0.0302721	0.204314	0.148164	0.882213	0.938812	BQ9382_C1-0630	SOP78803.1	protein_coding	F2QM01	UniRef100_F2QM01 Uncharacterized protein n=2 Tax=Komagataella phaffii TaxID=460519 RepID=F2QM01_KOMPC	F2QM01_KOMPC	NA	NA	NA	NA	NA	PP7435_Chr1-0122
gene1250	ACIB2EUKG768986	D-tyrosyl-tRNA(Tyr) deacylase	670.83	486.024	631.738	636.483	606.269	1.09872	0.135826	0.223686	0.607217	0.543707	0.715967	BQ9382_C1-6255	SOP79887.1	protein_coding	C4QYC3	UniRef100_C4QYC3 Uncharacterized protein n=2 Tax=Komagataella phaffii TaxID=460519 RepID=C4QYC3_KOMPG	NA	NA	NA	NA	NA	NA	NA
gene1251	ACIB2EUKG768987	Uncharacterised protein family UPF0052	663.376	573.85	568.466	515.836	580.382	0.87728	-0.188885	0.208672	-0.905175	0.365373	0.568498	BQ9382_C1-6260	SOP79888.1	protein_coding	F2QPI9	UniRef100_F2QPI9 Uncharacterized protein n=2 Tax=Komagataella phaffii TaxID=460519 RepID=F2QPI9_KOMPC	F2QPI9_KOMPC	NA	NA	NA	NA	NA	PP7435_Chr1-1189
gene1252	ACIB2EUKG768988	Protein UPS1	1754.1	1833.25	2246.18	1937.95	1942.87	1.16615	0.221754	0.189627	1.16942	0.242233	0.444176	BQ9382_C1-6265	SOP79889.1	protein_coding	F2QPJ0	UniRef100_F2QPJ0 Phosphatidic acid transfer protein n=2 Tax=Komagataella phaffii TaxID=460519 RepID=F2QPJ0_KOMPC	F2QPJ0_KOMPC	GO:0005743; GO:0005758	mitochondrial inner membrane [GO:0005743]; mitochondrial intermembrane space [GO:0005758]	NA	NA	mitochondrial inner membrane [GO:0005743]; mitochondrial intermembrane space [GO:0005758]	UPS1
gene1253	ACIB2EUKG768989	Transcriptional regulatory protein pro-1	2037.34	1816.2	2269.91	2204.89	2082.08	1.16161	0.216132	0.186083	1.16148	0.245445	0.448399	BQ9382_C1-6270	SOP79890.1	protein_coding	F2QPJ1	UniRef100_F2QPJ1 Transcriptional activator protein n=2 Tax=Komagataella phaffii TaxID=460519 RepID=F2QPJ1_KOMPC	F2QPJ1_KOMPC	GO:0000981; GO:0008270	DNA-binding transcription factor activity, RNA polymerase II-specific [GO:0000981]; zinc ion binding [GO:0008270]	NA	DNA-binding transcription factor activity, RNA polymerase II-specific [GO:0000981]; zinc ion binding [GO:0008270]	NA	UGA3
gene1254	ACIB2EUKG768990	Protein UGX2	129.197	149.218	105.784	127.297	127.874	0.83531	-0.259613	0.283994	-0.91415	0.360638	0.565183	BQ9382_C1-6275	SOP79891.1	protein_coding	F2QPJ2	UniRef100_F2QPJ2 Uncharacterized protein n=2 Tax=Komagataella phaffii TaxID=460519 RepID=F2QPJ2_KOMPC	F2QPJ2_KOMPC	NA	NA	NA	NA	NA	PP7435_Chr1-1192
gene1255	ACIB2EUKG768991	Essential evolutionarily-conserved nucleolar protein component of the box C/D snoRNP complexes	5700.81	5006.9	7716.3	6098.83	6130.71	1.29034	0.367754	0.19809	1.8565	0.0633829	0.186335	BQ9382_C1-6280	SOP79892.1	protein_coding	F2QPJ3	UniRef100_F2QPJ3 Box C/D snoRNP complexes component n=1 Tax=Komagataella phaffii (strain ATCC 76273 / CBS 7435 / CECT 11047 / NRRL Y-11430 / Wegner 21-1) TaxID=981350 RepID=F2QPJ3_KOMPC	F2QPJ3_KOMPC	GO:0005730; GO:0042254	nucleolus [GO:0005730]; ribosome biogenesis [GO:0042254]	ribosome biogenesis [GO:0042254]	NA	nucleolus [GO:0005730]	NOP56
gene1256	ACIB2EUKG768992	POC1 chaperone	1044.76	1221.88	1382.11	1299.56	1237.08	1.18222	0.241495	0.195197	1.23719	0.216018	0.412035	BQ9382_C1-6285	SOP79893.1	protein_coding	A0A1G4KPH2	UniRef100_A0A1G4KPH2 Uncharacterized protein n=2 Tax=Komagataella phaffii TaxID=460519 RepID=A0A1G4KPH2_KOMPC	A0A1G4KPH2_KOMPC	GO:0043248	proteasome assembly [GO:0043248]	proteasome assembly [GO:0043248]	NA	NA	PP7435_Chr1-1194
gene1257	ACIB2EUKG768993	Subunit of the hetero hexameric Gim/prefoldin protein complex	682.011	710.278	729.613	954.724	769.156	1.20962	0.274556	0.213518	1.28587	0.19849	0.391922	BQ9382_C1-6290	SOP79894.1	protein_coding	F2QPJ5	UniRef100_F2QPJ5 Gim/prefoldin protein complex subunit n=2 Tax=Komagataella phaffii TaxID=460519 RepID=F2QPJ5_KOMPC	F2QPJ5_KOMPC	GO:0006457; GO:0016272; GO:0051082	prefoldin complex [GO:0016272]; unfolded protein binding [GO:0051082]; protein folding [GO:0006457]	protein folding [GO:0006457]	unfolded protein binding [GO:0051082]	prefoldin complex [GO:0016272]	YKE2
gene1258	ACIB2EUKG768994	Protein required for ubiquinone (CoenzymeQ) biosynthesis and respiratory growth	1559.06	1499	1769.66	1710.9	1634.66	1.13832	0.186906	0.184597	1.01251	0.311295	0.518333	BQ9382_C1-6295	SOP79895.1	protein_coding	F2QPJ6	UniRef100_F2QPJ6 Ubiquinone biosynthesis protein n=2 Tax=Komagataella phaffii TaxID=460519 RepID=F2QPJ6_KOMPC	F2QPJ6_KOMPC	GO:0005739; GO:0006744; GO:0008289	mitochondrion [GO:0005739]; lipid binding [GO:0008289]; ubiquinone biosynthetic process [GO:0006744]	ubiquinone biosynthetic process [GO:0006744]	lipid binding [GO:0008289]	mitochondrion [GO:0005739]	COQ9
gene1259	ACIB2EUKG768995	Helix-loop-helix protein that binds the motif CACRTG	1636.08	1464.04	1238.76	1277.72	1404.15	0.81208	-0.300315	0.189499	-1.58478	0.113016	0.271857	BQ9382_C1-6300	SOP79896.1	protein_coding	F2QPJ7	UniRef100_F2QPJ7 Transcriptional regulator n=2 Tax=Komagataella phaffii TaxID=460519 RepID=F2QPJ7_KOMPC	F2QPJ7_KOMPC	GO:0046983	protein dimerization activity [GO:0046983]	NA	protein dimerization activity [GO:0046983]	NA	CBF1
gene126	ACIB2EUKG767901	Conserved predicted protein	2405.05	1972.24	1053.89	1470.56	1725.43	0.57699	-0.793369	0.220827	-3.59272	0.000327239	0.00395311	BQ9382_C1-0635	SOP78804.1	protein_coding	F2QM02	UniRef100_F2QM02 Uncharacterized protein n=2 Tax=Komagataella phaffii TaxID=460519 RepID=F2QM02_KOMPC	F2QM02_KOMPC	NA	NA	NA	NA	NA	PP7435_Chr1-0123
gene1260	ACIB2EUKG768996	Amidase, removes the amide group from N-terminal asparagine and glutamine residues	632.319	995.924	745.431	841.677	803.838	0.97293	-0.0395956	0.240757	-0.164463	0.869367	0.931632	BQ9382_C1-6305	SOP79897.1	protein_coding	F2QPJ8	UniRef100_F2QPJ8 Amidase n=2 Tax=Komagataella phaffii TaxID=460519 RepID=F2QPJ8_KOMPC	F2QPJ8_KOMPC	GO:0006807; GO:0008418; GO:0070773	protein-N-terminal asparagine amidohydrolase activity [GO:0008418]; protein-N-terminal glutamine amidohydrolase activity [GO:0070773]; nitrogen compound metabolic process [GO:0006807]	nitrogen compound metabolic process [GO:0006807]	protein-N-terminal asparagine amidohydrolase activity [GO:0008418]; protein-N-terminal glutamine amidohydrolase activity [GO:0070773]	NA	NTA1
gene1261	ACIB2EUKG768997	Positive regulator of mannosylphosphatetransferase (Mnn6p)	3482.11	4062.14	5365.33	4917.07	4456.66	1.36261	0.446375	0.187503	2.38063	0.0172829	0.0776297	BQ9382_C1-6310	SOP79898.1	protein_coding	C4QYD4	UniRef100_C4QYD4 Putative positive regulator of mannosylphosphate transferase (Mnn6p) n=2 Tax=Komagataella phaffii TaxID=460519 RepID=C4QYD4_KOMPG	NA	NA	NA	NA	NA	NA	NA
gene1262	ACIB2EUKG768998	Positive regulator of mannosylphosphate transferase (Mnn6p)	2699.47	2883.75	1557.1	2542.13	2420.61	0.73421	-0.445744	0.23621	-1.88707	0.0591511	0.177847	BQ9382_C1-6315	SOP79899.1	protein_coding	F2QPK0	UniRef100_F2QPK0 Uncharacterized protein n=3 Tax=Komagataella TaxID=460517 RepID=F2QPK0_KOMPC	F2QPK0_KOMPC	NA	NA	NA	NA	NA	PP7435_Chr1-1200
gene1263	ACIB2EUKG768999	Essential protein, component of a complex containing Cef1p	916.801	825.389	711.818	759.979	803.497	0.84536	-0.242356	0.198059	-1.22365	0.221083	0.418115	BQ9382_C1-6320	SOP79900.1	protein_coding	F2QPK1	UniRef100_F2QPK1 Spliceosome assembly factor n=2 Tax=Komagataella phaffii TaxID=460519 RepID=F2QPK1_KOMPC	F2QPK1_KOMPC	GO:0003677; GO:0005681; GO:0006397; GO:0008380; GO:0046872	spliceosomal complex [GO:0005681]; DNA binding [GO:0003677]; metal ion binding [GO:0046872]; mRNA processing [GO:0006397]; RNA splicing [GO:0008380]	mRNA processing [GO:0006397]; RNA splicing [GO:0008380]	DNA binding [GO:0003677]; metal ion binding [GO:0046872]	spliceosomal complex [GO:0005681]	CWC24
gene1264	ACIB2EUKG769000	Protein component of the large (60S) ribosomal subunit, has similarity to rat L38 ribosomal protein	2914.38	3217.99	3782.52	3709.65	3406.14	1.2215	0.288648	0.181903	1.58682	0.112553	0.271208	BQ9382_C1-6325	SOP79901.1	protein_coding	C4QYD7	UniRef100_C4QYD7 Protein component of the large (60S) ribosomal subunit, has similarity to rat L38 ribosomal protein n=1 Tax=Komagataella phaffii (strain GS115 / ATCC 20864) TaxID=644223 RepID=C4QYD7_KOMPG	NA	NA	NA	NA	NA	NA	NA
gene1265	ACIB2EUKG769001	Peroxisomal integral membrane protein, involved in negative regulation of peroxisome number	2242.31	1980.76	2127.54	2041.49	2098.03	0.98753	-0.0181046	0.186959	-0.0968372	0.922856	0.957999	BQ9382_C1-6330	SOP79902.1	protein_coding	F2QPK3	UniRef100_F2QPK3 Peroxisome size and maintenance regulator n=3 Tax=Komagataella TaxID=460517 RepID=F2QPK3_KOMPC	F2QPK3_KOMPC	GO:0005778; GO:0016021	integral component of membrane [GO:0016021]; peroxisomal membrane [GO:0005778]	NA	NA	integral component of membrane [GO:0016021]; peroxisomal membrane [GO:0005778]	PEX30
gene1266	ACIB2EUKG769002	Transcription initiation factor IIF subunit beta	3063.46	2797.63	3227.9	2751.13	2960.03	1.02027	0.0289503	0.1899	0.15245	0.878832	0.936684	BQ9382_C1-6335	SOP79903.1	protein_coding	F2QPK4	UniRef100_F2QPK4 Transcription initiation factor IIF subunit beta n=2 Tax=Komagataella phaffii TaxID=460519 RepID=F2QPK4_KOMPC	F2QPK4_KOMPC	GO:0003677; GO:0003743; GO:0005674; GO:0006367	transcription factor TFIIF complex [GO:0005674]; DNA binding [GO:0003677]; translation initiation factor activity [GO:0003743]; transcription initiation from RNA polymerase II promoter [GO:0006367]	transcription initiation from RNA polymerase II promoter [GO:0006367]	DNA binding [GO:0003677]; translation initiation factor activity [GO:0003743]	transcription factor TFIIF complex [GO:0005674]	TFG2
gene1267	ACIB2EUKG769003	Pre-mRNA-splicing factor 18	472.066	357.271	275.829	235.594	335.19	0.61802	-0.694267	0.240188	-2.89052	0.00384606	0.0262073	BQ9382_C1-6340	SOP79904.1	protein_coding	F2QPK5	UniRef100_F2QPK5 Splicing factor n=1 Tax=Komagataella phaffii (strain ATCC 76273 / CBS 7435 / CECT 11047 / NRRL Y-11430 / Wegner 21-1) TaxID=981350 RepID=F2QPK5_KOMPC	F2QPK5_KOMPC	GO:0005681; GO:0006397; GO:0008380	spliceosomal complex [GO:0005681]; mRNA processing [GO:0006397]; RNA splicing [GO:0008380]	mRNA processing [GO:0006397]; RNA splicing [GO:0008380]	NA	spliceosomal complex [GO:0005681]	PRP18
gene1268	ACIB2EUKG769004	Protein 1	3405.08	2680.81	3230.86	3138.72	3113.87	1.04704	0.0663148	0.196402	0.337649	0.735628	0.853769	BQ9382_C1-6345	SOP79905.1	protein_coding	F2QPK6	UniRef100_F2QPK6 Stress-activated PKC1-MPK1 signaling pathway sensor-transducer n=2 Tax=Komagataella phaffii TaxID=460519 RepID=F2QPK6_KOMPC	F2QPK6_KOMPC	NA	NA	NA	NA	NA	WSC3
gene1269	ACIB2EUKG769005	WSC domain-containing protein 1	529.21	492.846	449.829	507.286	494.793	0.93717	-0.0936218	0.210116	-0.445572	0.655907	0.796472	BQ9382_C1-6350	SOP79906.1	protein_coding	F2QPK7	UniRef100_F2QPK7 Stress-activated PKC1-MPK1 signaling pathway sensor-transducer n=2 Tax=Komagataella phaffii TaxID=460519 RepID=F2QPK7_KOMPC	F2QPK7_KOMPC	NA	NA	NA	NA	NA	WSC2
gene127	ACIB2EUKG767902	RNA-binding domain, RBD	4298.28	3067.07	2628.78	2905.97	3225.03	0.75178	-0.411621	0.212295	-1.93891	0.0525124	0.164133	BQ9382_C1-0640	SOP78805.1	protein_coding	F2QM03	UniRef100_F2QM03 RNA recognition motif protein n=2 Tax=Komagataella phaffii TaxID=460519 RepID=F2QM03_KOMPC	F2QM03_KOMPC	GO:0003723	RNA binding [GO:0003723]	NA	RNA binding [GO:0003723]	NA	NOP13
gene1270	ACIB2EUKG769006	Related toGDP-Man:Man(3)GlcNAc(2)-PP-Dolalpha-1,2-mannosyltransfer ase	1576.45	1733.49	1834.91	1898.05	1760.72	1.12744	0.173048	0.186269	0.929025	0.352876	0.556758	BQ9382_C1-6355	SOP79907.1	protein_coding	F2QPK8	UniRef100_F2QPK8 Alpha-1,2-mannosyltransferase n=1 Tax=Komagataella phaffii (strain ATCC 76273 / CBS 7435 / CECT 11047 / NRRL Y-11430 / Wegner 21-1) TaxID=981350 RepID=F2QPK8_KOMPC	F2QPK8_KOMPC	GO:0004377; GO:0005789; GO:0006486; GO:0016021	endoplasmic reticulum membrane [GO:0005789]; integral component of membrane [GO:0016021]; GDP-Man:Man3GlcNAc2-PP-Dol alpha-1,2-mannosyltransferase activity [GO:0004377]; protein glycosylation [GO:0006486]	protein glycosylation [GO:0006486]	GDP-Man:Man3GlcNAc2-PP-Dol alpha-1,2-mannosyltransferase activity [GO:0004377]	endoplasmic reticulum membrane [GO:0005789]; integral component of membrane [GO:0016021]	ALG11
gene1271	ACIB2EUKG769007	Phosphoinositide PI4,5P(2) binding protein, forms a complex with Slm2p	9431.37	8412.49	6597.17	6846.46	7821.87	0.75347	-0.408385	0.18065	-2.26064	0.0237814	0.096622	BQ9382_C1-6360	SOP79908.1	protein_coding	A0A1G4KPJ2	UniRef100_A0A1G4KPJ2 Phosphoinositide PI4,5P(2) binding protein n=2 Tax=Komagataella phaffii TaxID=460519 RepID=A0A1G4KPJ2_KOMPC	A0A1G4KPJ2_KOMPC	GO:0005546; GO:0016197; GO:0030036; GO:0031932; GO:0038203	TORC2 complex [GO:0031932]; phosphatidylinositol-4,5-bisphosphate binding [GO:0005546]; actin cytoskeleton organization [GO:0030036]; endosomal transport [GO:0016197]; TORC2 signaling [GO:0038203]	actin cytoskeleton organization [GO:0030036]; endosomal transport [GO:0016197]; TORC2 signaling [GO:0038203]	phosphatidylinositol-4,5-bisphosphate binding [GO:0005546]	TORC2 complex [GO:0031932]	SLM1
gene1272	ACIB2EUKG769008	Mps one binder kinase activator-like 1A	3572.79	2592.13	1823.04	2375.89	2590.96	0.68142	-0.553381	0.22332	-2.47797	0.0132133	0.0653915	BQ9382_C1-6365	SOP79909.1	protein_coding	F2QPL0	UniRef100_F2QPL0 Mitotic exit network component n=1 Tax=Komagataella phaffii (strain ATCC 76273 / CBS 7435 / CECT 11047 / NRRL Y-11430 / Wegner 21-1) TaxID=981350 RepID=F2QPL0_KOMPC	F2QPL0_KOMPC	NA	NA	NA	NA	NA	MOB1
gene1273	-	-	383.864	258.36	161.148	210.894	253.567	0.58154	-0.78205	0.270984	-2.88596	0.00390219	0.0265231	BQ9382_C1-6370;part=1/2	-	misc_RNA	-	-	NA	NA	NA	NA	NA	NA	NA
gene1274	ACIB2EUKG769009	Potential mitochondrial inner membrane transporter Ymc2	2514.37	1561.25	1280.28	1690.95	1761.71	0.72963	-0.454771	0.247917	-1.83437	0.0665992	0.19307	BQ9382_C1-6375	SOP79910.1	protein_coding	A0A1G4KPG8	UniRef100_A0A1G4KPG8 Putative mitochondrial inner membrane transporter n=2 Tax=Komagataella phaffii TaxID=460519 RepID=A0A1G4KPG8_KOMPC	A0A1G4KPG8_KOMPC	GO:0005743; GO:0016021; GO:0055085	integral component of membrane [GO:0016021]; mitochondrial inner membrane [GO:0005743]; transmembrane transport [GO:0055085]	transmembrane transport [GO:0055085]	NA	integral component of membrane [GO:0016021]; mitochondrial inner membrane [GO:0005743]	YMC2-1
gene1275	ACIB2EUKG769010	Homocitrate synthase isozyme, catalyzes the condensation of acetyl-CoA and alpha-ketoglutarate	41887.1	36190.1	39354.6	47554.8	41246.6	1.11315	0.154644	0.192129	0.804896	0.42088	0.620003	BQ9382_C1-6380	SOP79911.1	protein_coding	C4QYE7	UniRef100_C4QYE7 Homocitrate synthase isozyme, catalyzes the condensation of acetyl-CoA and alpha-ketoglutarate n=2 Tax=Komagataella phaffii TaxID=460519 RepID=C4QYE7_KOMPG	NA	NA	NA	NA	NA	NA	NA
gene1276	ACIB2EUKG769011	40S ribosomal protein S9-A	15190.6	12537.7	16876	17436.8	15510.3	1.23757	0.307504	0.187085	1.64366	0.100246	0.251845	BQ9382_C1-6385	SOP79912.1	protein_coding	F2QPL3	UniRef100_F2QPL3 40S ribosomal protein S9-B n=2 Tax=Komagataella phaffii TaxID=460519 RepID=F2QPL3_KOMPC	F2QPL3_KOMPC	GO:0003735; GO:0006412; GO:0015935; GO:0019843	small ribosomal subunit [GO:0015935]; rRNA binding [GO:0019843]; structural constituent of ribosome [GO:0003735]; translation [GO:0006412]	translation [GO:0006412]	rRNA binding [GO:0019843]; structural constituent of ribosome [GO:0003735]	small ribosomal subunit [GO:0015935]	RPS9B
gene1277	ACIB2EUKG769012	60S ribosomal protein L21-B	11248.8	7906	13451.4	14307.6	11728.4	1.44943	0.535488	0.210404	2.54505	0.0109262	0.0571494	BQ9382_C1-6390	SOP79913.1	protein_coding	A0A1B2JE28	UniRef100_A0A1B2JE28 BA75_03966T0 n=1 Tax=Komagataella pastoris TaxID=4922 RepID=A0A1B2JE28_PICPA	NA	NA	NA	NA	NA	NA	NA
gene1278	ACIB2EUKG769013	Mitochondrial carrier protein RIM2	1868.39	1559.54	926.352	1378.41	1433.17	0.67271	-0.571945	0.22973	-2.48964	0.0127874	0.0639265	BQ9382_C1-6395	SOP79914.1	protein_coding	F2QPL5	UniRef100_F2QPL5 Pyrimidine nucleotide transporter, mitochondrial n=2 Tax=Komagataella phaffii TaxID=460519 RepID=F2QPL5_KOMPC	F2QPL5_KOMPC	GO:0005743; GO:0016021; GO:0055085	integral component of membrane [GO:0016021]; mitochondrial inner membrane [GO:0005743]; transmembrane transport [GO:0055085]	transmembrane transport [GO:0055085]	NA	integral component of membrane [GO:0016021]; mitochondrial inner membrane [GO:0005743]	RIM2
gene1279	ACIB2EUKG769014	Rho GTPase activating protein (RhoGAP) involved in control of the cytoskeleton organization	2582.7	2445.47	1659.92	2109.89	2199.49	0.74987	-0.415286	0.198855	-2.08838	0.0367636	0.128732	BQ9382_C1-6400	SOP79915.1	protein_coding	F2QPL6	UniRef100_F2QPL6 Rho GTPase activating protein n=2 Tax=Komagataella phaffii TaxID=460519 RepID=F2QPL6_KOMPC	F2QPL6_KOMPC	GO:0007165; GO:0035091	phosphatidylinositol binding [GO:0035091]; signal transduction [GO:0007165]	signal transduction [GO:0007165]	phosphatidylinositol binding [GO:0035091]	NA	BEM3
gene128	ACIB2EUKG767903	UTP-glucose-1-phosphate uridylyltransferase	18454	18158.6	23173.6	22796.5	20645.7	1.25559	0.328365	0.174433	1.88248	0.0597713	0.178918	BQ9382_C1-0645	SOP78806.1	protein_coding	F2QM04	UniRef100_F2QM04 UTP--glucose-1-phosphate uridylyltransferase n=2 Tax=Komagataella phaffii TaxID=460519 RepID=F2QM04_KOMPC	F2QM04_KOMPC	GO:0003983; GO:0006011	UTP:glucose-1-phosphate uridylyltransferase activity [GO:0003983]; UDP-glucose metabolic process [GO:0006011]	UDP-glucose metabolic process [GO:0006011]	UTP:glucose-1-phosphate uridylyltransferase activity [GO:0003983]	NA	UGP1
gene1280	ACIB2EUKG769015	Lipoyl synthase	4146.72	3800.37	3679.7	3288.81	3728.9	0.87696	-0.189416	0.18472	-1.02542	0.305165	0.512451	BQ9382_C1-6405	SOP79916.1	protein_coding	C4QYF2	UniRef100_C4QYF2 Lipoyl synthase, mitochondrial n=2 Tax=Komagataella phaffii TaxID=460519 RepID=LIPA_KOMPG	NA	NA	NA	NA	NA	NA	NA
gene1281	ACIB2EUKG769016	Glucan 1,3-beta-glucosidase BGL2	48040.1	43624.5	43707.6	57237.9	48152.5	1.10126	0.139158	0.198713	0.700297	0.483742	0.670025	BQ9382_C1-6410	SOP79917.1	protein_coding	F2QPL8	UniRef100_F2QPL8 Endo-beta-1,3-glucanase n=2 Tax=Komagataella phaffii TaxID=460519 RepID=F2QPL8_KOMPC	F2QPL8_KOMPC	GO:0004553; GO:0005618; GO:0005975	cell wall [GO:0005618]; hydrolase activity, hydrolyzing O-glycosyl compounds [GO:0004553]; carbohydrate metabolic process [GO:0005975]	carbohydrate metabolic process [GO:0005975]	hydrolase activity, hydrolyzing O-glycosyl compounds [GO:0004553]	cell wall [GO:0005618]	BGL2
gene1282	ACIB2EUKG769017	Candida dubliniensis CD36 chromosome 4, complete sequence	1368.99	1164.75	794.863	1022.17	1087.69	0.71764	-0.478672	0.211847	-2.25951	0.0238515	0.0966894	BQ9382_C1-6415	SOP79918.1	protein_coding	C4QYF4	UniRef100_C4QYF4 Uncharacterized protein n=2 Tax=Komagataella phaffii TaxID=460519 RepID=C4QYF4_KOMPG	NA	NA	NA	NA	NA	NA	NA
gene1283	ACIB2EUKG769018	Multicopy suppressor of BFA (BrefeldinA)-induced lethality ER-Golgi vesicle-tethering protein p115 implicated in secretion and nuclear segregation	6653.64	5943.14	7105.33	7830.64	6883.19	1.18583	0.245902	0.183449	1.34044	0.180102	0.369189	BQ9382_C1-6420	SOP79919.1	protein_coding	F2QPL9	UniRef100_F2QPL9 MRNP complexes comonent n=2 Tax=Komagataella phaffii TaxID=460519 RepID=F2QPL9_KOMPC	F2QPL9_KOMPC	NA	NA	NA	NA	NA	BFR1
gene1284	ACIB2EUKG769019	Isopentenyl diphosphate:dimethylallyldiphosph ate isomerase (IPPisomerase)	1118.05	1283.28	1221.95	1076.32	1174.9	0.95646	-0.0642178	0.19768	-0.324858	0.745289	0.860848	BQ9382_C1-6425	SOP79920.1	protein_coding	F2QPM0	UniRef100_F2QPM0 Isopentenyl diphosphate:dimethylallyl diphosphate isomerase (IPP isomerase) n=2 Tax=Komagataella phaffii TaxID=460519 RepID=F2QPM0_KOMPC	F2QPM0_KOMPC	GO:0004452; GO:0008299; GO:0016787; GO:0050992	hydrolase activity [GO:0016787]; isopentenyl-diphosphate delta-isomerase activity [GO:0004452]; dimethylallyl diphosphate biosynthetic process [GO:0050992]; isoprenoid biosynthetic process [GO:0008299]	dimethylallyl diphosphate biosynthetic process [GO:0050992]; isoprenoid biosynthetic process [GO:0008299]	hydrolase activity [GO:0016787]; isopentenyl-diphosphate delta-isomerase activity [GO:0004452]	NA	IDI1
gene1285	ACIB2EUKG769020	Cysteine protease similar to mammalian caspases	1675.83	1348.93	1235.79	1484.81	1436.34	0.90011	-0.151829	0.207192	-0.732796	0.463683	0.654952	BQ9382_C1-6430	SOP79921.1	protein_coding	F2QPM1	UniRef100_F2QPM1 Ca2+-dependent cysteine protease n=2 Tax=Komagataella phaffii TaxID=460519 RepID=F2QPM1_KOMPC	F2QPM1_KOMPC	GO:0006915; GO:0008234	cysteine-type peptidase activity [GO:0008234]; apoptotic process [GO:0006915]	apoptotic process [GO:0006915]	cysteine-type peptidase activity [GO:0008234]	NA	MCA1
gene1286	ACIB2EUKG769021	Plasma membrane multidrug transporter of the major facilitator superfamily	325.477	249.834	187.841	200.445	240.899	0.67707	-0.562621	0.248523	-2.26386	0.0235828	0.0960792	BQ9382_C1-6435	SOP79922.1	protein_coding	F2QPM2	UniRef100_F2QPM2 Transporter of the major facilitator superfamily n=2 Tax=Komagataella phaffii TaxID=460519 RepID=F2QPM2_KOMPC	F2QPM2_KOMPC	GO:0016021; GO:0042910	integral component of membrane [GO:0016021]; xenobiotic transmembrane transporter activity [GO:0042910]	NA	xenobiotic transmembrane transporter activity [GO:0042910]	integral component of membrane [GO:0016021]	FLR1
gene1287	ACIB2EUKG769022	Guanine nucleotide exchange factor for ADP ribosylation factors (ARFs)	4033.68	5087.91	4129.53	4550.38	4450.37	0.95134	-0.0719713	0.196531	-0.366208	0.71421	0.837233	BQ9382_C1-6440	SOP79923.1	protein_coding	F2QPM3	UniRef100_F2QPM3 ARF guanine-nucleotide exchange factor 2 n=2 Tax=Komagataella phaffii TaxID=460519 RepID=F2QPM3_KOMPC	F2QPM3_KOMPC	GO:0005086; GO:0032012	ARF guanyl-nucleotide exchange factor activity [GO:0005086]; regulation of ARF protein signal transduction [GO:0032012]	regulation of ARF protein signal transduction [GO:0032012]	ARF guanyl-nucleotide exchange factor activity [GO:0005086]	NA	GEA2
gene1288	ACIB2EUKG769023	YVTN repeat-like/Quinoprotein amine dehydrogenase	1185.13	1258.55	852.204	938.575	1058.61	0.73267	-0.448774	0.192981	-2.32548	0.0200465	0.0858864	BQ9382_C1-6445	SOP79924.1	protein_coding	O59894	UniRef100_O59894 Peroxisomal targeting signal 2 receptor n=3 Tax=Komagataella TaxID=460517 RepID=PEX7_PICPA	NA	NA	NA	NA	NA	NA	NA
gene1289	ACIB2EUKG769024	CENP-A multicopy suppressor protein 2	688.222	814.304	824.522	744.78	767.957	1.04326	0.0610951	0.20486	0.298228	0.765529	0.870214	BQ9382_C1-6450	SOP79925.1	protein_coding	F2QPM5	UniRef100_F2QPM5 Uncharacterized protein n=2 Tax=Komagataella phaffii TaxID=460519 RepID=F2QPM5_KOMPC	F2QPM5_KOMPC	NA	NA	NA	NA	NA	PP7435_Chr1-1229
gene129	ACIB2EUKG767904	rRNA biogenesis protein RRP36	1577.69	1556.13	1427.59	1312.86	1468.57	0.87449	-0.193486	0.187122	-1.03401	0.301133	0.508355	BQ9382_C1-0650	SOP78807.1	protein_coding	C4QVB0	UniRef100_C4QVB0 rRNA biogenesis protein RRP36 n=2 Tax=Komagataella phaffii TaxID=460519 RepID=RRP36_KOMPG	NA	NA	NA	NA	NA	NA	NA
gene1290	ACIB2EUKG769025	Sporulation-specific protein 71	490.7	726.479	703.909	633.633	638.68	1.09626	0.132596	0.234263	0.566015	0.571384	0.736673	BQ9382_C1-6455	SOP79926.1	protein_coding	F2QPM6	UniRef100_F2QPM6 Uncharacterized protein n=2 Tax=Komagataella phaffii TaxID=460519 RepID=F2QPM6_KOMPC	F2QPM6_KOMPC	NA	NA	NA	NA	NA	SPO71
gene1291	ACIB2EUKG769026	Alcohol dehydrogenase GroES-like domain	1270.85	1317.38	1822.06	1487.66	1474.49	1.27849	0.354441	0.197389	1.79565	0.0725498	0.203028	BQ9382_C1-6460	SOP79927.1	protein_coding	C4QYG3	UniRef100_C4QYG3 Uncharacterized protein n=2 Tax=Komagataella phaffii TaxID=460519 RepID=C4QYG3_KOMPG	NA	NA	NA	NA	NA	NA	NA
gene1292	ACIB2EUKG769027	FMN dependent fluorescent proteins	678.284	628.421	1019.28	826.478	788.116	1.41315	0.498911	0.207627	2.40291	0.016265	0.0747006	BQ9382_C1-6465	SOP79928.1	protein_coding	C4QYG4	UniRef100_C4QYG4 Uncharacterized protein n=2 Tax=Komagataella phaffii TaxID=460519 RepID=C4QYG4_KOMPG	NA	NA	NA	NA	NA	NA	NA
gene1293	ACIB2EUKG769028	FMN dependent fluorescent proteins	1177.68	1481.1	3353.45	2127.94	2035.04	2.06028	1.04284	0.240319	4.33938	1.42887e-05	0.000322925	BQ9382_C1-6470	SOP79929.1	protein_coding	C4QYG5	UniRef100_C4QYG5 Uncharacterized protein n=2 Tax=Komagataella phaffii TaxID=460519 RepID=C4QYG5_KOMPG	NA	NA	NA	NA	NA	NA	NA
gene1294	ACIB2EUKG769029	Protein STE5	452.189	570.439	801.784	667.832	623.061	1.43428	0.520324	0.220061	2.36445	0.0180568	0.0795876	BQ9382_C1-6475	SOP79930.1	protein_coding	F2QPM9	UniRef100_F2QPM9 Uncharacterized protein n=2 Tax=Komagataella phaffii TaxID=460519 RepID=F2QPM9_KOMPC	F2QPM9_KOMPC	NA	NA	NA	NA	NA	PP7435_Chr1-1233
gene1295	ACIB2EUKG769030	Genomic scaffold, Kuraishia_capsulata_scaffold_3	891.956	987.397	1038.07	1050.67	992.023	1.11077	0.151564	0.193162	0.784644	0.432663	0.63102	BQ9382_C1-6480	SOP79931.1	protein_coding	F2QPN0	UniRef100_F2QPN0 Uncharacterized protein n=2 Tax=Komagataella phaffii TaxID=460519 RepID=F2QPN0_KOMPC	F2QPN0_KOMPC	NA	NA	NA	NA	NA	PP7435_Chr1-1234
gene1296	ACIB2EUKG769031	B-type cyclin involved in cell cycle progression	997.549	1134.06	1335.65	1255.87	1180.78	1.21494	0.280885	0.193537	1.45133	0.146689	0.324089	BQ9382_C1-6485	SOP79932.1	protein_coding	F2QPN1	UniRef100_F2QPN1 G1/S-specific cyclin n=2 Tax=Komagataella phaffii TaxID=460519 RepID=F2QPN1_KOMPC	F2QPN1_KOMPC	NA	NA	NA	NA	NA	CLN3-2
gene1297	ACIB2EUKG769032	Copper amine oxidase| Domain 3	365.23	347.039	761.25	998.423	617.985	2.47227	1.30584	0.220494	5.92232	3.17441e-09	2.64892e-07	BQ9382_C1-6490	SOP79933.1	protein_coding	C4QYG9	UniRef100_C4QYG9 Amine oxidase n=2 Tax=Komagataella phaffii TaxID=460519 RepID=C4QYG9_KOMPG	NA	NA	NA	NA	NA	NA	NA
gene1298	ACIB2EUKG769033	YVTN repeat-like/Quinoprotein amine dehydrogenase	1027.36	1092.28	1288.19	1193.17	1150.25	1.17024	0.226802	0.190851	1.18837	0.234687	0.435492	BQ9382_C1-6495	SOP79934.1	protein_coding	A0A1G4KPG9	UniRef100_A0A1G4KPG9 SEA (Seh1-associated) complex subunit n=1 Tax=Komagataella phaffii (strain ATCC 76273 / CBS 7435 / CECT 11047 / NRRL Y-11430 / Wegner 21-1) TaxID=981350 RepID=A0A1G4KPG9_KOMPC	A0A1G4KPG9_KOMPC	GO:0005773; GO:0032008	vacuole [GO:0005773]; positive regulation of TOR signaling [GO:0032008]	positive regulation of TOR signaling [GO:0032008]	NA	vacuole [GO:0005773]	RTC1
gene1299	ACIB2EUKG769034	YVTN repeat-like/Quinoprotein amine dehydrogenase	865.868	953.29	1104.31	1112.42	1008.97	1.21785	0.284339	0.192609	1.47625	0.139876	0.314807	BQ9382_C1-6500	SOP79935.1	protein_coding	F2QPN4	UniRef100_F2QPN4 Uncharacterized protein n=2 Tax=Komagataella phaffii TaxID=460519 RepID=F2QPN4_KOMPC	F2QPN4_KOMPC	NA	NA	NA	NA	NA	PP7435_Chr1-1238
gene13	ACIB2EUKG767793	Conserved predicted protein	911.832	1096.54	727.636	786.579	880.647	0.75331	-0.408689	0.203126	-2.012	0.0442203	0.145718	BQ9382_C1-0070	SOP78698.1	protein_coding	A0A1G4KP24	UniRef100_A0A1G4KP24 Uncharacterized protein n=2 Tax=Komagataella phaffii TaxID=460519 RepID=A0A1G4KP24_KOMPC	A0A1G4KP24_KOMPC	NA	NA	NA	NA	NA	PP7435_Chr1-0014
gene130	ACIB2EUKG767905	54S ribosomal protein L44	277.028	269.445	230.352	232.744	252.392	0.84777	-0.23826	0.231917	-1.02735	0.304256	0.512019	BQ9382_C1-0655	SOP78808.1	protein_coding	F2QM06	UniRef100_F2QM06 54S ribosomal protein L44, mitochondrial n=2 Tax=Komagataella phaffii TaxID=460519 RepID=F2QM06_KOMPC	F2QM06_KOMPC	GO:0005739; GO:0005840	mitochondrion [GO:0005739]; ribosome [GO:0005840]	NA	NA	mitochondrion [GO:0005739]; ribosome [GO:0005840]	MRPL44
gene1300	ACIB2EUKG769035	Subunit of the GINS complex (Sld5p,Psf1p,Psf2p, Psf3p)	450.947	341.07	255.068	296.392	335.869	0.69817	-0.518357	0.239374	-2.16547	0.0303515	0.11299	BQ9382_C1-6505	SOP79936.1	protein_coding	F2QPN5	UniRef100_F2QPN5 DNA replication complex GINS protein SLD5 n=2 Tax=Komagataella phaffii TaxID=460519 RepID=F2QPN5_KOMPC	F2QPN5_KOMPC	GO:0005634; GO:0006261	nucleus [GO:0005634]; DNA-dependent DNA replication [GO:0006261]	DNA-dependent DNA replication [GO:0006261]	NA	nucleus [GO:0005634]	SLD5
gene1301	ACIB2EUKG769036	Delta subunit of the central stalk of mitochondrial F1F0 ATP synthase	10635.1	8988.04	15303.1	18669.8	13399	1.73143	0.791966	0.195771	4.04538	5.22388e-05	0.000931184	BQ9382_C1-6510	SOP79937.1	protein_coding	F2QPN6	UniRef100_F2QPN6 F1F0 ATP synthase subunit delta, mitochondrial n=2 Tax=Komagataella phaffii TaxID=460519 RepID=F2QPN6_KOMPC	F2QPN6_KOMPC	GO:0045261; GO:0046933	proton-transporting ATP synthase complex, catalytic core F(1) [GO:0045261]; proton-transporting ATP synthase activity, rotational mechanism [GO:0046933]	NA	proton-transporting ATP synthase activity, rotational mechanism [GO:0046933]	proton-transporting ATP synthase complex, catalytic core F(1) [GO:0045261]	ATP16
gene1302	ACIB2EUKG769037	Conserved predicted protein	802.512	754.617	1004.45	962.324	880.977	1.26358	0.337522	0.19381	1.74151	0.081594	0.219853	BQ9382_C1-6515	SOP79938.1	protein_coding	F2QPN7	UniRef100_F2QPN7 Uncharacterized protein n=2 Tax=Komagataella phaffii TaxID=460519 RepID=F2QPN7_KOMPC	F2QPN7_KOMPC	NA	NA	NA	NA	NA	PP7435_Chr1-1241
gene1303	ACIB2EUKG769038	Hexokinase isoenzyme 2 that catalyzes phosphorylation of glucose in the cytosol	667.103	717.099	973.806	797.978	788.997	1.27924	0.355284	0.206249	1.7226	0.0849613	0.225969	BQ9382_C1-6520	SOP79939.1	protein_coding	F2QPN8	UniRef100_F2QPN8 Phosphotransferase n=2 Tax=Komagataella phaffii TaxID=460519 RepID=F2QPN8_KOMPC	F2QPN8_KOMPC	GO:0001678; GO:0004396; GO:0005524; GO:0005536; GO:0006096	ATP binding [GO:0005524]; glucose binding [GO:0005536]; hexokinase activity [GO:0004396]; cellular glucose homeostasis [GO:0001678]; glycolytic process [GO:0006096]	cellular glucose homeostasis [GO:0001678]; glycolytic process [GO:0006096]	ATP binding [GO:0005524]; glucose binding [GO:0005536]; hexokinase activity [GO:0004396]	NA	PP7435_Chr1-1242
gene1304	ACIB2EUKG769039	Catalytic component ofUDP-GlcNAc transferase	279.513	264.329	488.386	404.689	359.229	1.64318	0.716487	0.225785	3.17332	0.00150708	0.0128449	BQ9382_C1-6525	SOP79940.1	protein_coding	F2QPN9	UniRef100_F2QPN9 UDP-N-acetylglucosamine transferase subunit ALG13 n=2 Tax=Komagataella phaffii TaxID=460519 RepID=F2QPN9_KOMPC	F2QPN9_KOMPC	GO:0004577; GO:0005783; GO:0006488	endoplasmic reticulum [GO:0005783]; N-acetylglucosaminyldiphosphodolichol N-acetylglucosaminyltransferase activity [GO:0004577]; dolichol-linked oligosaccharide biosynthetic process [GO:0006488]	dolichol-linked oligosaccharide biosynthetic process [GO:0006488]	N-acetylglucosaminyldiphosphodolichol N-acetylglucosaminyltransferase activity [GO:0004577]	endoplasmic reticulum [GO:0005783]	ALG13
gene1305	ACIB2EUKG769040	Genomic scaffold, Kuraishia_capsulata_scaffold_5	818.661	1012.12	1063.77	1208.37	1025.73	1.23978	0.310088	0.206007	1.50523	0.132265	0.303304	BQ9382_C1-6530	SOP79941.1	protein_coding	F2QPP0	UniRef100_F2QPP0 Uncharacterized protein n=2 Tax=Komagataella phaffii TaxID=460519 RepID=F2QPP0_KOMPC	F2QPP0_KOMPC	NA	NA	NA	NA	NA	PP7435_Chr1-1244
gene1306	ACIB2EUKG769041	Phosphoribosylaminoimidazole-succinocarboxam ide synthase (SAICAR synthetase)	3051.03	2793.36	4851.24	4492.43	3797.02	1.59902	0.677184	0.182654	3.70746	0.000209349	0.00276953	BQ9382_C1-6535	SOP79942.1	protein_coding	F2QPP1	UniRef100_F2QPP1 N-succinyl-5-aminoimidazole-4-carboxamide ribotide (SAICAR) synthetase n=2 Tax=Komagataella phaffii TaxID=460519 RepID=F2QPP1_KOMPC	F2QPP1_KOMPC	GO:0004639; GO:0005524; GO:0006189	ATP binding [GO:0005524]; phosphoribosylaminoimidazolesuccinocarboxamide synthase activity [GO:0004639]; 'de novo' IMP biosynthetic process [GO:0006189]	'de novo' IMP biosynthetic process [GO:0006189]	ATP binding [GO:0005524]; phosphoribosylaminoimidazolesuccinocarboxamide synthase activity [GO:0004639]	NA	ADE1
gene1307	ACIB2EUKG769042	Protein kinase-like (PK-like)	577.659	680.434	722.693	493.987	618.693	0.96596	-0.0499664	0.236436	-0.211331	0.832629	0.911991	BQ9382_C1-6540	SOP79943.1	protein_coding	F2QPP2	UniRef100_F2QPP2 Serine/threonine-protein kinase n=2 Tax=Komagataella phaffii TaxID=460519 RepID=F2QPP2_KOMPC	F2QPP2_KOMPC	GO:0004674; GO:0005524	ATP binding [GO:0005524]; protein serine/threonine kinase activity [GO:0004674]	NA	ATP binding [GO:0005524]; protein serine/threonine kinase activity [GO:0004674]	NA	KIN3
gene1308	ACIB2EUKG769043	Exocyst complex component sec6	842.264	1223.59	1397.93	1169.42	1158.3	1.24097	0.311466	0.227877	1.36682	0.171682	0.357057	BQ9382_C1-6545	SOP79944.1	protein_coding	F2QPP3	UniRef100_F2QPP3 Exocyst complex component n=2 Tax=Komagataella phaffii TaxID=460519 RepID=F2QPP3_KOMPC	F2QPP3_KOMPC	GO:0000145; GO:0006887	exocyst [GO:0000145]; exocytosis [GO:0006887]	exocytosis [GO:0006887]	NA	exocyst [GO:0000145]	SEC6
gene1309	ACIB2EUKG769044	Protein translocase subunit secA	509.334	555.091	608.011	481.637	538.518	1.02281	0.0325337	0.217638	0.149485	0.881171	0.938256	BQ9382_C1-6550	SOP79945.1	protein_coding	F2QPP4	UniRef100_F2QPP4 Uncharacterized protein n=2 Tax=Komagataella phaffii TaxID=460519 RepID=F2QPP4_KOMPC	F2QPP4_KOMPC	GO:0000775; GO:0005634	chromosome, centromeric region [GO:0000775]; nucleus [GO:0005634]	NA	NA	chromosome, centromeric region [GO:0000775]; nucleus [GO:0005634]	PP7435_Chr1-1248
gene131	ACIB2EUKG767906	Member of the protein disulfideisomerase(PDI) family	973.946	834.768	1055.86	1001.27	966.463	1.13831	0.186898	0.197985	0.944001	0.345169	0.549161	BQ9382_C1-0660	SOP78809.1	protein_coding	F2QM07	UniRef100_F2QM07 Disulfide isomerase family member n=3 Tax=Komagataella TaxID=460517 RepID=F2QM07_KOMPC	F2QM07_KOMPC	GO:0016853	isomerase activity [GO:0016853]	NA	isomerase activity [GO:0016853]	NA	MPD1
gene1310	ACIB2EUKG769045	Cop9 signalosome complex subunit2-likeisoform 2	1698.19	1983.32	2379.65	2098.49	2039.91	1.2158	0.281905	0.19387	1.45409	0.145922	0.322921	BQ9382_C1-6555	SOP79946.1	protein_coding	F2QPP5	UniRef100_F2QPP5 Uncharacterized protein n=1 Tax=Komagataella phaffii (strain ATCC 76273 / CBS 7435 / CECT 11047 / NRRL Y-11430 / Wegner 21-1) TaxID=981350 RepID=F2QPP5_KOMPC	F2QPP5_KOMPC	GO:0005737; GO:0008180	COP9 signalosome [GO:0008180]; cytoplasm [GO:0005737]	NA	NA	COP9 signalosome [GO:0008180]; cytoplasm [GO:0005737]	PP7435_Chr1-1249
gene1311	ACIB2EUKG769046	Regulator of Ty1 transposition protein 105	149.073	211.463	333.17	295.442	247.287	1.73354	0.793719	0.256221	3.09779	0.00194967	0.0157601	BQ9382_C1-6560	SOP79947.1	protein_coding	F2QPP6	UniRef100_F2QPP6 Uncharacterized protein n=2 Tax=Komagataella phaffii TaxID=460519 RepID=F2QPP6_KOMPC	F2QPP6_KOMPC	NA	NA	NA	NA	NA	PP7435_Chr1-1250
gene1312	ACIB2EUKG769047	Exosome complex exonuclease RRP40 (Ribosomal RNA processing protein 40)	547.845	702.604	827.488	703.931	695.467	1.22254	0.289885	0.217966	1.32996	0.183533	0.37396	BQ9382_C1-6565	SOP79948.1	protein_coding	F2QPP7	UniRef100_F2QPP7 Exosome non-catalytic core component n=2 Tax=Komagataella phaffii TaxID=460519 RepID=F2QPP7_KOMPC	F2QPP7_KOMPC	GO:0000178; GO:0003723; GO:0005737	cytoplasm [GO:0005737]; exosome (RNase complex) [GO:0000178]; RNA binding [GO:0003723]	NA	RNA binding [GO:0003723]	cytoplasm [GO:0005737]; exosome (RNase complex) [GO:0000178]	RRP40
gene1313	ACIB2EUKG769048	Polyphosphoinositide phosphatase	1024.88	1385.6	1617.41	1348.96	1344.21	1.22925	0.297777	0.217232	1.37078	0.170443	0.354752	BQ9382_C1-6570	SOP79949.1	protein_coding	F2QPP8	UniRef100_F2QPP8 Phosphatidylinositol 3,5-bisphosphate (PtdIns[3,5]P) phosphatase n=2 Tax=Komagataella phaffii TaxID=460519 RepID=F2QPP8_KOMPC	F2QPP8_KOMPC	GO:0016020; GO:0043813; GO:0046856	membrane [GO:0016020]; phosphatidylinositol-3,5-bisphosphate 5-phosphatase activity [GO:0043813]; phosphatidylinositol dephosphorylation [GO:0046856]	phosphatidylinositol dephosphorylation [GO:0046856]	phosphatidylinositol-3,5-bisphosphate 5-phosphatase activity [GO:0043813]	membrane [GO:0016020]	FIG4
gene1314	ACIB2EUKG769049	tRNA methyltransferase required for the synthesis of w-ybutosine	228.579	277.119	309.443	306.842	280.496	1.21532	0.281336	0.233804	1.2033	0.228861	0.427607	BQ9382_C1-6575	SOP79950.1	protein_coding	F2QPP9	UniRef100_F2QPP9 AdoMet-dependent tRNA methyltransferase n=2 Tax=Komagataella phaffii TaxID=460519 RepID=F2QPP9_KOMPC	F2QPP9_KOMPC	GO:0008033; GO:0008168; GO:0032259	methyltransferase activity [GO:0008168]; methylation [GO:0032259]; tRNA processing [GO:0008033]	methylation [GO:0032259]; tRNA processing [GO:0008033]	methyltransferase activity [GO:0008168]	NA	PPM2
gene1315	ACIB2EUKG769050	Dihydroxy-acid dehydratase	5674.73	7188.9	9403.9	8966.81	7808.58	1.42783	0.513822	0.193802	2.65127	0.00801892	0.0453069	BQ9382_C1-6580	SOP79951.1	protein_coding	F2QPQ0	UniRef100_F2QPQ0 Dihydroxyacid dehydratase n=2 Tax=Komagataella phaffii TaxID=460519 RepID=F2QPQ0_KOMPC	F2QPQ0_KOMPC	GO:0004160; GO:0009082; GO:0046872; GO:0051539	4 iron, 4 sulfur cluster binding [GO:0051539]; dihydroxy-acid dehydratase activity [GO:0004160]; metal ion binding [GO:0046872]; branched-chain amino acid biosynthetic process [GO:0009082]	branched-chain amino acid biosynthetic process [GO:0009082]	4 iron, 4 sulfur cluster binding [GO:0051539]; dihydroxy-acid dehydratase activity [GO:0004160]; metal ion binding [GO:0046872]	NA	ILV3
gene1316	ACIB2EUKG769051	Malate synthase G	879.533	1232.11	1777.57	1311.91	1300.28	1.46126	0.54721	0.233512	2.34339	0.0191093	0.0825888	BQ9382_C1-6585	SOP79952.1	protein_coding	F2QPQ1	UniRef100_F2QPQ1 Malate synthase 2 n=2 Tax=Komagataella phaffii TaxID=460519 RepID=F2QPQ1_KOMPC	F2QPQ1_KOMPC	GO:0004474; GO:0006097; GO:0006099	malate synthase activity [GO:0004474]; glyoxylate cycle [GO:0006097]; tricarboxylic acid cycle [GO:0006099]	glyoxylate cycle [GO:0006097]; tricarboxylic acid cycle [GO:0006099]	malate synthase activity [GO:0004474]	NA	DAL7
gene1317	ACIB2EUKG769052	P-loop containing nucleosidetriphosphatehydrolases	233.548	267.74	452.795	322.041	319.031	1.54255	0.625319	0.247992	2.52153	0.0116847	0.059734	BQ9382_C1-6590	SOP79953.1	protein_coding	F2QPQ2	UniRef100_F2QPQ2 Uncharacterized protein n=2 Tax=Komagataella phaffii TaxID=460519 RepID=F2QPQ2_KOMPC	F2QPQ2_KOMPC	GO:0005524; GO:0016301	ATP binding [GO:0005524]; kinase activity [GO:0016301]	NA	ATP binding [GO:0005524]; kinase activity [GO:0016301]	NA	PP7435_Chr1-1256
gene1318	ACIB2EUKG769053	P-loop containing nucleosidetriphosphatehydrolases	541.633	677.024	1014.34	776.129	752.282	1.46691	0.552779	0.224011	2.46764	0.0136006	0.0665191	BQ9382_C1-6595	SOP79954.1	protein_coding	F2QPQ3	UniRef100_F2QPQ3 RNA helicase n=2 Tax=Komagataella phaffii TaxID=460519 RepID=F2QPQ3_KOMPC	F2QPQ3_KOMPC	GO:0003676; GO:0004386; GO:0005524	ATP binding [GO:0005524]; helicase activity [GO:0004386]; nucleic acid binding [GO:0003676]	NA	ATP binding [GO:0005524]; helicase activity [GO:0004386]; nucleic acid binding [GO:0003676]	NA	FAL1
gene1319	ACIB2EUKG769054	Conserved predicted protein	431.07	526.953	732.579	604.184	573.697	1.39276	0.477951	0.219768	2.1748	0.0296449	0.111322	BQ9382_C1-6600	SOP79955.1	protein_coding	F2QPQ4	UniRef100_F2QPQ4 Uncharacterized protein n=1 Tax=Komagataella phaffii (strain ATCC 76273 / CBS 7435 / CECT 11047 / NRRL Y-11430 / Wegner 21-1) TaxID=981350 RepID=F2QPQ4_KOMPC	F2QPQ4_KOMPC	NA	NA	NA	NA	NA	PP7435_Chr1-1258
gene132	ACIB2EUKG767907	Transcriptional activator of genes regulated by nitrogen catabolite repression (NCR)	3419.99	3142.11	3003.48	2459.48	3006.26	0.83259	-0.264329	0.193607	-1.36529	0.172162	0.357644	BQ9382_C1-0665	SOP78810.1	protein_coding	F2QM08	UniRef100_F2QM08 Transcriptional activator of nitrogen related genes n=2 Tax=Komagataella phaffii TaxID=460519 RepID=F2QM08_KOMPC	F2QM08_KOMPC	GO:0003700; GO:0005634; GO:0006357; GO:0008270; GO:0043565	nucleus [GO:0005634]; DNA-binding transcription factor activity [GO:0003700]; sequence-specific DNA binding [GO:0043565]; zinc ion binding [GO:0008270]; regulation of transcription by RNA polymerase II [GO:0006357]	regulation of transcription by RNA polymerase II [GO:0006357]	DNA-binding transcription factor activity [GO:0003700]; sequence-specific DNA binding [GO:0043565]; zinc ion binding [GO:0008270]	nucleus [GO:0005634]	GLN3
gene1320	ACIB2EUKG769055	Membrane glycoprotein v-SNARE	645.985	957.554	934.261	797.978	833.944	1.07825	0.108689	0.233081	0.466316	0.640989	0.78748	BQ9382_C1-6605	SOP79956.1	protein_coding	F2QPQ5	UniRef100_F2QPQ5 V-SNARE n=1 Tax=Komagataella phaffii (strain ATCC 76273 / CBS 7435 / CECT 11047 / NRRL Y-11430 / Wegner 21-1) TaxID=981350 RepID=F2QPQ5_KOMPC	F2QPQ5_KOMPC	GO:0005484; GO:0006890; GO:0016021	integral component of membrane [GO:0016021]; SNAP receptor activity [GO:0005484]; retrograde vesicle-mediated transport, Golgi to endoplasmic reticulum [GO:0006890]	retrograde vesicle-mediated transport, Golgi to endoplasmic reticulum [GO:0006890]	SNAP receptor activity [GO:0005484]	integral component of membrane [GO:0016021]	SEC20
gene1321	ACIB2EUKG769056	Cytosolic seryl-tRNA synthetase, class II aminoacyl-tRNA synthetase	7379.13	7208.51	8564.55	8764.46	7979.16	1.18795	0.248476	0.175958	1.41213	0.157912	0.339079	BQ9382_C1-6610	SOP79957.1	protein_coding	F2QPQ6	UniRef100_F2QPQ6 Serine--tRNA ligase, cytoplasmic n=2 Tax=Komagataella phaffii TaxID=460519 RepID=F2QPQ6_KOMPC	F2QPQ6_KOMPC	GO:0004828; GO:0005524; GO:0006434; GO:0097056	ATP binding [GO:0005524]; serine-tRNA ligase activity [GO:0004828]; selenocysteinyl-tRNA(Sec) biosynthetic process [GO:0097056]; seryl-tRNA aminoacylation [GO:0006434]	selenocysteinyl-tRNA(Sec) biosynthetic process [GO:0097056]; seryl-tRNA aminoacylation [GO:0006434]	ATP binding [GO:0005524]; serine-tRNA ligase activity [GO:0004828]	NA	SES1
gene1322	ACIB2EUKG769057	Dictomallein-like protein	1491.98	1348.08	1142.86	1291.02	1318.48	0.85736	-0.222026	0.1936	-1.14683	0.251451	0.455687	BQ9382_C1-6615	SOP79958.1	protein_coding	F2QPQ7	UniRef100_F2QPQ7 Uncharacterized protein n=2 Tax=Komagataella phaffii TaxID=460519 RepID=F2QPQ7_KOMPC	F2QPQ7_KOMPC	NA	NA	NA	NA	NA	PP7435_Chr1-1261
gene1323	ACIB2EUKG769058	ATP synthase (F1-ATPase), gamma subunit	22980.9	20749.8	24753.5	28150.6	24158.7	1.20981	0.274776	0.183366	1.49851	0.134	0.305789	BQ9382_C1-6620	SOP79959.1	protein_coding	F2QPQ8	UniRef100_F2QPQ8 ATP synthase subunit gamma n=2 Tax=Komagataella phaffii TaxID=460519 RepID=F2QPQ8_KOMPC	F2QPQ8_KOMPC	GO:0045261; GO:0046933	proton-transporting ATP synthase complex, catalytic core F(1) [GO:0045261]; proton-transporting ATP synthase activity, rotational mechanism [GO:0046933]	NA	proton-transporting ATP synthase activity, rotational mechanism [GO:0046933]	proton-transporting ATP synthase complex, catalytic core F(1) [GO:0045261]	ATP3
gene1324	ACIB2EUKG769059	K7_Yer077cp	1052.21	764.849	713.795	758.079	822.233	0.81126	-0.30177	0.219209	-1.37663	0.168627	0.352324	BQ9382_C1-6625	SOP79960.1	protein_coding	F2QPQ9	UniRef100_F2QPQ9 Mitochondrial ribosome associating protein n=2 Tax=Komagataella phaffii TaxID=460519 RepID=F2QPQ9_KOMPC	F2QPQ9_KOMPC	NA	NA	NA	NA	NA	MRX1
gene1325	ACIB2EUKG769060	Cop9 signalosome complex subunit 11	541.633	566.176	492.341	513.936	528.521	0.90803	-0.139183	0.204467	-0.68071	0.496055	0.677905	BQ9382_C1-6630	SOP79961.1	protein_coding	F2QPR0	UniRef100_F2QPR0 Uncharacterized protein n=2 Tax=Komagataella phaffii TaxID=460519 RepID=F2QPR0_KOMPC	F2QPR0_KOMPC	NA	NA	NA	NA	NA	PP7435_Chr1-1269
gene1326	-	-	21.1187	40.9284	29.6591	18.0495	27.4389	0.75658	-0.40243	0.532968	-0.755074	0.450205	0.644392	BQ9382_C1-6635;part=1/2	-	misc_RNA	-	-	NA	NA	NA	NA	NA	NA	NA
gene1327	ACIB2EUKG769061	Creatinase/methionine aminopeptidasesuperfamily	3728.08	2986.07	2929.33	3348.66	3248.03	0.93538	-0.0963815	0.198669	-0.485136	0.62758	0.777167	BQ9382_C1-6640	SOP79962.1	protein_coding	F2QPR1	UniRef100_F2QPR1 Aminopeptidase n=2 Tax=Komagataella phaffii TaxID=460519 RepID=F2QPR1_KOMPC	F2QPR1_KOMPC	GO:0030145; GO:0070006	manganese ion binding [GO:0030145]; metalloaminopeptidase activity [GO:0070006]	NA	manganese ion binding [GO:0030145]; metalloaminopeptidase activity [GO:0070006]	NA	ICP55
gene1328	ACIB2EUKG769062	Mitochondral 37S ribosomal protein S27	1242.28	1073.52	882.852	1097.22	1073.97	0.85563	-0.224947	0.207219	-1.08555	0.277677	0.484127	BQ9382_C1-6645	SOP79963.1	protein_coding	F2QPR2	UniRef100_F2QPR2 Mitochondrial 37S ribosomal protein S27 n=2 Tax=Komagataella phaffii TaxID=460519 RepID=F2QPR2_KOMPC	F2QPR2_KOMPC	GO:0005739; GO:0005840	mitochondrion [GO:0005739]; ribosome [GO:0005840]	NA	NA	mitochondrion [GO:0005739]; ribosome [GO:0005840]	RSM27
gene1329	ACIB2EUKG769063	Membrane protein involved in the synthesis of N-acetyl glucosaminyl phosphatidylinositol (GlcNAc-PI)	1137.93	1247.46	1358.39	1371.76	1278.88	1.14404	0.194134	0.189127	1.02647	0.304668	0.512092	BQ9382_C1-6650	SOP79964.1	protein_coding	F2QPR3	UniRef100_F2QPR3 N-acetylglucosaminyl phosphatidylinositol synthesis protein n=2 Tax=Komagataella phaffii TaxID=460519 RepID=F2QPR3_KOMPC	F2QPR3_KOMPC	GO:0006506; GO:0016021; GO:0017176	integral component of membrane [GO:0016021]; phosphatidylinositol N-acetylglucosaminyltransferase activity [GO:0017176]; GPI anchor biosynthetic process [GO:0006506]	GPI anchor biosynthetic process [GO:0006506]	phosphatidylinositol N-acetylglucosaminyltransferase activity [GO:0017176]	integral component of membrane [GO:0016021]	GPI1
gene133	ACIB2EUKG767908	Eukaryotic translation initiation factor 4E (EIF-4E)	1248.49	1345.52	1247.66	1196.02	1259.42	0.94172	-0.0866309	0.188953	-0.458479	0.646608	0.792051	BQ9382_C1-0670	SOP78811.1	protein_coding	F2QM09	UniRef100_F2QM09 Uncharacterized protein n=2 Tax=Komagataella phaffii TaxID=460519 RepID=F2QM09_KOMPC	F2QM09_KOMPC	GO:0003743; GO:0005737	cytoplasm [GO:0005737]; translation initiation factor activity [GO:0003743]	NA	translation initiation factor activity [GO:0003743]	cytoplasm [GO:0005737]	PP7435_Chr1-0130
gene1330	ACIB2EUKG769064	40S ribosomal protein S0	10212.8	10033.4	16960	13983.6	12797.5	1.52837	0.611998	0.187235	3.26861	0.00108076	0.010107	BQ9382_C1-6655	SOP79965.1	protein_coding	C4QYK0	UniRef100_C4QYK0 40S ribosomal protein S0 n=3 Tax=Komagataella TaxID=460517 RepID=RSSA_KOMPG	NA	NA	NA	NA	NA	NA	NA
gene1331	ACIB2EUKG769065	Ferric reductase, NADH/NADPHoxidasetransmembrane component (8 domains)	3095.76	2938.32	1897.19	2697.93	2657.3	0.76164	-0.392822	0.213484	-1.84006	0.06576	0.191148	BQ9382_C1-6660	SOP79966.1	protein_coding	C4QYK1	UniRef100_C4QYK1 Protein with sequence similarity to iron/copper reductases, involved in iron homeostasis n=2 Tax=Komagataella phaffii TaxID=460519 RepID=C4QYK1_KOMPG	NA	NA	NA	NA	NA	NA	NA
gene1332	ACIB2EUKG769066	Meiosis-specific APC/C activatorprotein AMA1	319.265	456.181	423.136	491.137	422.43	1.17545	0.233217	0.240223	0.970835	0.33163	0.537105	BQ9382_C1-6665	SOP79967.1	protein_coding	F2QPR6	UniRef100_F2QPR6 Meiotic anaphase promoting complex activator n=2 Tax=Komagataella phaffii TaxID=460519 RepID=F2QPR6_KOMPC	F2QPR6_KOMPC	GO:0010997; GO:0097027; GO:1904668	anaphase-promoting complex binding [GO:0010997]; ubiquitin-protein transferase activator activity [GO:0097027]; positive regulation of ubiquitin protein ligase activity [GO:1904668]	positive regulation of ubiquitin protein ligase activity [GO:1904668]	anaphase-promoting complex binding [GO:0010997]; ubiquitin-protein transferase activator activity [GO:0097027]	NA	AMA1
gene1333	ACIB2EUKG769067	Maintenance of telomere capping protein 6	964.008	1018.09	676.227	869.226	881.889	0.77962	-0.359157	0.209164	-1.7171	0.0859604	0.227772	BQ9382_C1-6670	SOP79968.1	protein_coding	C4QYK3	UniRef100_C4QYK3 Maintenance of telomere capping protein 6 n=2 Tax=Komagataella phaffii TaxID=460519 RepID=MTC6_KOMPG	NA	NA	NA	NA	NA	NA	NA
gene1334	ACIB2EUKG769068	Dolichyl-phosphoglucose-dependent alpha-1,2 glucosyltransferase of the ER	2714.38	3247.84	2981.73	3590.9	3133.71	1.10207	0.14022	0.198727	0.70559	0.480443	0.667501	BQ9382_C1-6675	SOP79969.1	protein_coding	F2QPR8	UniRef100_F2QPR8 Dol-P-Glc:Glc(2)Man(9)GlcNAc(2)-PP-Dol alpha-1,2-glucosyltransferase n=2 Tax=Komagataella phaffii TaxID=460519 RepID=F2QPR8_KOMPC	F2QPR8_KOMPC	GO:0005789; GO:0006488; GO:0016021; GO:0106073	endoplasmic reticulum membrane [GO:0005789]; integral component of membrane [GO:0016021]; dolichyl pyrophosphate Glc2Man9GlcNAc2 alpha-1,2-glucosyltransferase activity [GO:0106073]; dolichol-linked oligosaccharide biosynthetic process [GO:0006488]	dolichol-linked oligosaccharide biosynthetic process [GO:0006488]	dolichyl pyrophosphate Glc2Man9GlcNAc2 alpha-1,2-glucosyltransferase activity [GO:0106073]	endoplasmic reticulum membrane [GO:0005789]; integral component of membrane [GO:0016021]	DIE2
gene1335	ACIB2EUKG769069	Cell wall assembly regulator SMI1	1796.33	2111.22	2164.12	2344.54	2104.05	1.15333	0.205805	0.191524	1.07457	0.282568	0.489821	BQ9382_C1-6680	SOP79970.1	protein_coding	A0A1G4KPH7	UniRef100_A0A1G4KPH7 Cell wall synthesis regulation protein n=1 Tax=Komagataella phaffii (strain ATCC 76273 / CBS 7435 / CECT 11047 / NRRL Y-11430 / Wegner 21-1) TaxID=981350 RepID=A0A1G4KPH7_KOMPC	A0A1G4KPH7_KOMPC	GO:0042546	cell wall biogenesis [GO:0042546]	cell wall biogenesis [GO:0042546]	NA	NA	SMI1-2
gene1336	ACIB2EUKG769070	Phb2 prohibitin 2	10696	8941.15	9425.65	10590.3	9913.28	1.0194	0.0277223	0.189924	0.145965	0.883949	0.939737	BQ9382_C1-6685	SOP79971.1	protein_coding	F2QPS0	UniRef100_F2QPS0 Prohibitin complex (Phb1p-Phb2p) subunit n=2 Tax=Komagataella phaffii TaxID=460519 RepID=F2QPS0_KOMPC	F2QPS0_KOMPC	GO:0005743; GO:0016021	integral component of membrane [GO:0016021]; mitochondrial inner membrane [GO:0005743]	NA	NA	integral component of membrane [GO:0016021]; mitochondrial inner membrane [GO:0005743]	PHB2
gene1337	ACIB2EUKG769071	Ankyrin repeat and KHdomain-containing protein mask	3622.48	2593.84	3172.53	2794.82	3045.92	0.96039	-0.0583101	0.213233	-0.273457	0.784502	0.881797	BQ9382_C1-6690	SOP79972.1	protein_coding	F2QPS1	UniRef100_F2QPS1 Proteasome-interacting protein n=2 Tax=Komagataella phaffii TaxID=460519 RepID=F2QPS1_KOMPC	F2QPS1_KOMPC	GO:0000502	proteasome complex [GO:0000502]	NA	NA	proteasome complex [GO:0000502]	NAS6
gene1338	ACIB2EUKG769072	General amino acid permease	6160.46	4438.17	2146.33	2822.37	3891.83	0.46894	-1.09251	0.223811	-4.88141	1.05332e-06	3.91317e-05	BQ9382_C1-6695	SOP79973.1	protein_coding	F2QPS2	UniRef100_F2QPS2 Tryptophan and tyrosine permease n=2 Tax=Komagataella phaffii TaxID=460519 RepID=F2QPS2_KOMPC	F2QPS2_KOMPC	GO:0006865; GO:0016021; GO:0055085	integral component of membrane [GO:0016021]; amino acid transport [GO:0006865]; transmembrane transport [GO:0055085]	amino acid transport [GO:0006865]; transmembrane transport [GO:0055085]	NA	integral component of membrane [GO:0016021]	TAT2
gene1339	ACIB2EUKG769073	Likely ZPR1 zinc finger protein	4847.37	4600.18	5748.92	5575.4	5192.97	1.19873	0.261509	0.178017	1.46901	0.141829	0.317492	BQ9382_C1-6700	SOP79974.1	protein_coding	F2QPS3	UniRef100_F2QPS3 Zinc finger protein n=2 Tax=Komagataella phaffii TaxID=460519 RepID=F2QPS3_KOMPC	F2QPS3_KOMPC	GO:0008270	zinc ion binding [GO:0008270]	NA	zinc ion binding [GO:0008270]	NA	ZPR1
gene134	ACIB2EUKG767909	Cys-Gly metallodipeptidase DUG1	3282.1	3655.42	6252.13	5536.45	4681.52	1.69892	0.764621	0.185924	4.11256	3.91303e-05	0.000729357	BQ9382_C1-0675	SOP78812.1	protein_coding	A0A1G4KP30	UniRef100_A0A1G4KP30 Cys-Gly metallodipeptidase n=2 Tax=Komagataella phaffii TaxID=460519 RepID=A0A1G4KP30_KOMPC	A0A1G4KP30_KOMPC	GO:0046872; GO:0070573	metal ion binding [GO:0046872]; metallodipeptidase activity [GO:0070573]	NA	metal ion binding [GO:0046872]; metallodipeptidase activity [GO:0070573]	NA	DUG1
gene1340	ACIB2EUKG769074	Conserved predicted protein	4237.41	3119.94	674.25	1101.97	2283.39	0.24153	-2.04974	0.250913	-8.16912	3.10657e-16	7.65911e-14	BQ9382_C1-6705	SOP79975.1	protein_coding	F2QPS4	UniRef100_F2QPS4 Uncharacterized protein n=2 Tax=Komagataella phaffii TaxID=460519 RepID=F2QPS4_KOMPC	F2QPS4_KOMPC	NA	NA	NA	NA	NA	PP7435_Chr1-1283
gene1341	ACIB2EUKG769075	Evolutionarily conserved copper-binding protein of the mitochondrial inner membrane	916.801	917.478	916.465	940.475	922.805	1.01237	0.01773	0.191454	0.0926071	0.926216	0.959105	BQ9382_C1-6710	SOP79976.1	protein_coding	F2QPS5	UniRef100_F2QPS5 COX assembly mitochondrial protein n=2 Tax=Komagataella phaffii TaxID=460519 RepID=F2QPS5_KOMPC	F2QPS5_KOMPC	GO:0005743	mitochondrial inner membrane [GO:0005743]	NA	NA	mitochondrial inner membrane [GO:0005743]	CMC1
gene1342	ACIB2EUKG769076	Kinetochore globular domain	906.863	1066.7	856.159	943.324	943.26	0.91109	-0.134329	0.200805	-0.66895	0.503527	0.683809	BQ9382_C1-6715	SOP79977.1	protein_coding	F2QPS6	UniRef100_F2QPS6 Kinetochore-associated Ndc80 complex component n=2 Tax=Komagataella phaffii TaxID=460519 RepID=F2QPS6_KOMPC	F2QPS6_KOMPC	GO:0000777; GO:0005634; GO:0007049; GO:0051301	condensed chromosome kinetochore [GO:0000777]; nucleus [GO:0005634]; cell cycle [GO:0007049]; cell division [GO:0051301]	cell cycle [GO:0007049]; cell division [GO:0051301]	NA	condensed chromosome kinetochore [GO:0000777]; nucleus [GO:0005634]	SPC24
gene1343	ACIB2EUKG769077	54S ribosomal protein L31	2422.44	2142.77	2671.29	2559.23	2448.93	1.14608	0.196713	0.185844	1.05849	0.289833	0.497085	BQ9382_C1-6720	SOP79978.1	protein_coding	F2QPS7	UniRef100_F2QPS7 54S ribosomal protein L31, mitochondrial n=2 Tax=Komagataella phaffii TaxID=460519 RepID=F2QPS7_KOMPC	F2QPS7_KOMPC	GO:0003735; GO:0005762; GO:0032543	mitochondrial large ribosomal subunit [GO:0005762]; structural constituent of ribosome [GO:0003735]; mitochondrial translation [GO:0032543]	mitochondrial translation [GO:0032543]	structural constituent of ribosome [GO:0003735]	mitochondrial large ribosomal subunit [GO:0005762]	MRPL31
gene1344	ACIB2EUKG769078	High osmolarity sensitivity protein 3	688.222	693.224	443.897	539.585	591.232	0.71202	-0.49002	0.210047	-2.33291	0.0196528	0.0844665	BQ9382_C1-6725	SOP79979.1	protein_coding	F2QPS8	UniRef100_F2QPS8 Uncharacterized protein n=2 Tax=Komagataella phaffii TaxID=460519 RepID=F2QPS8_KOMPC	F2QPS8_KOMPC	GO:0008608	attachment of spindle microtubules to kinetochore [GO:0008608]	attachment of spindle microtubules to kinetochore [GO:0008608]	NA	NA	PP7435_Chr1-1287
gene1345	ACIB2EUKG769079	Translation initiation factor IF-2	2452.26	2142.77	1652.01	1741.3	1997.09	0.73874	-0.43687	0.188602	-2.31635	0.0205391	0.0871024	BQ9382_C1-6730	SOP79980.1	protein_coding	F2QPS9	UniRef100_F2QPS9 Uncharacterized protein n=2 Tax=Komagataella phaffii TaxID=460519 RepID=F2QPS9_KOMPC	F2QPS9_KOMPC	GO:0005634; GO:0006355	nucleus [GO:0005634]; regulation of transcription, DNA-templated [GO:0006355]	regulation of transcription, DNA-templated [GO:0006355]	NA	nucleus [GO:0005634]	PP7435_Chr1-1288
gene1346	ACIB2EUKG769080	Succinate dehydrogenase(Ubiquinone)cytochrome b subunit	6635.01	6523.81	13217.1	11052	9356.97	1.84433	0.883098	0.186125	4.74465	2.08864e-06	6.86593e-05	BQ9382_C1-6735	SOP79981.1	protein_coding	F2QPT0	UniRef100_F2QPT0 Uncharacterized protein n=1 Tax=Komagataella phaffii (strain ATCC 76273 / CBS 7435 / CECT 11047 / NRRL Y-11430 / Wegner 21-1) TaxID=981350 RepID=F2QPT0_KOMPC	F2QPT0_KOMPC	GO:0000104; GO:0006099; GO:0009055; GO:0016021; GO:0045281; GO:0046872	integral component of membrane [GO:0016021]; succinate dehydrogenase complex [GO:0045281]; electron transfer activity [GO:0009055]; metal ion binding [GO:0046872]; succinate dehydrogenase activity [GO:0000104]; tricarboxylic acid cycle [GO:0006099]	tricarboxylic acid cycle [GO:0006099]	electron transfer activity [GO:0009055]; metal ion binding [GO:0046872]; succinate dehydrogenase activity [GO:0000104]	integral component of membrane [GO:0016021]; succinate dehydrogenase complex [GO:0045281]	PP7435_Chr1-1289
gene1347	ACIB2EUKG769081	Altered inheritance of mitochondria protein 9	3488.32	3138.69	4124.59	4044.04	3698.91	1.23286	0.302012	0.181965	1.65972	0.0969704	0.246032	BQ9382_C1-6740	SOP79982.1	protein_coding	C4QYL7	UniRef100_C4QYL7 Altered inheritance of mitochondria protein 9, mitochondrial n=2 Tax=Komagataella phaffii TaxID=460519 RepID=AIM9_KOMPG	NA	NA	NA	NA	NA	NA	NA
gene1348	ACIB2EUKG769082	Conserved predicted protein	460.885	703.456	627.784	569.985	590.527	1.02607	0.0371358	0.239717	0.154915	0.876888	0.936042	BQ9382_C1-6745	SOP79983.1	protein_coding	F2QPT2	UniRef100_F2QPT2 Uncharacterized protein n=2 Tax=Komagataella phaffii TaxID=460519 RepID=F2QPT2_KOMPC	F2QPT2_KOMPC	NA	NA	NA	NA	NA	PP7435_Chr1-1291
gene1349	ACIB2EUKG769083	Type I PLP-dependent aspartate aminotransferase-like (Major domain)	4613.82	3859.2	4929.34	4153.29	4388.91	1.07216	0.100524	0.196035	0.512784	0.608103	0.763691	BQ9382_C1-6750	SOP79984.1	protein_coding	F2QPT3	UniRef100_F2QPT3 Cystathionine gamma-lyase n=2 Tax=Komagataella phaffii TaxID=460519 RepID=F2QPT3_KOMPC	F2QPT3_KOMPC	GO:0016829; GO:0019346; GO:0030170	lyase activity [GO:0016829]; pyridoxal phosphate binding [GO:0030170]; transsulfuration [GO:0019346]	transsulfuration [GO:0019346]	lyase activity [GO:0016829]; pyridoxal phosphate binding [GO:0030170]	NA	CYS3
gene135	ACIB2EUKG767910	RNA-binding domain, RBD	337.9	341.922	327.238	316.341	330.85	0.94651	-0.0793119	0.219628	-0.36112	0.71801	0.839872	BQ9382_C1-0680	SOP78813.1	protein_coding	F2QM11	UniRef100_F2QM11 Uncharacterized protein n=2 Tax=Komagataella phaffii TaxID=460519 RepID=F2QM11_KOMPC	F2QM11_KOMPC	GO:0003723; GO:0003755; GO:0005634	nucleus [GO:0005634]; peptidyl-prolyl cis-trans isomerase activity [GO:0003755]; RNA binding [GO:0003723]	NA	peptidyl-prolyl cis-trans isomerase activity [GO:0003755]; RNA binding [GO:0003723]	nucleus [GO:0005634]	PP7435_Chr1-0132
gene1350	ACIB2EUKG769084	-	2883.33	2175.17	6220.5	4976.92	4063.98	2.21464	1.14707	0.212724	5.39229	6.95643e-08	4.23951e-06	BQ9382_C1-6755;part=1/2	-	protein_coding	-	-	NA	NA	NA	NA	NA	NA	NA
gene1351	ACIB2EUKG769084	-	2883.33	2175.17	6220.5	4976.92	4063.98	2.21464	1.14707	0.212724	5.39229	6.95643e-08	4.23951e-06	BQ9382_C1-6760	-	other	-	-	NA	NA	NA	NA	NA	NA	NA
gene1352	ACIB2EUKG769085	40S ribosomal protein S15	10407.8	11811.2	15973.4	14726.5	13229.7	1.38159	0.466332	0.182499	2.55526	0.0106109	0.056095	BQ9382_C1-6765	SOP79986.1	protein_coding	F2QPT5	UniRef100_F2QPT5 40S ribosomal protein S15 n=2 Tax=Komagataella TaxID=460517 RepID=F2QPT5_KOMPC	F2QPT5_KOMPC	GO:0003723; GO:0003735; GO:0006412; GO:0015935	small ribosomal subunit [GO:0015935]; RNA binding [GO:0003723]; structural constituent of ribosome [GO:0003735]; translation [GO:0006412]	translation [GO:0006412]	RNA binding [GO:0003723]; structural constituent of ribosome [GO:0003735]	small ribosomal subunit [GO:0015935]	RPS15
gene1353	ACIB2EUKG769086	Transcriptional modulator	2749.16	2398.57	2095.91	2120.34	2341	0.8193	-0.287528	0.186749	-1.53965	0.123645	0.289199	BQ9382_C1-6770	SOP79987.1	protein_coding	F2QPT6	UniRef100_F2QPT6 Transcriptional regulatory protein n=2 Tax=Komagataella phaffii TaxID=460519 RepID=F2QPT6_KOMPC	F2QPT6_KOMPC	GO:0005634	nucleus [GO:0005634]	NA	NA	nucleus [GO:0005634]	DEP1
gene1354	ACIB2EUKG769087	RNA-binding domain, RBD	1223.64	1070.96	1186.36	1049.72	1132.67	0.97503	-0.0364816	0.197486	-0.18473	0.853441	0.92468	BQ9382_C1-6775	SOP79988.1	protein_coding	F2QPT7	UniRef100_F2QPT7 Large 60S ribosomal subunit biogenesis n=2 Tax=Komagataella phaffii TaxID=460519 RepID=F2QPT7_KOMPC	F2QPT7_KOMPC	GO:0003723	RNA binding [GO:0003723]	NA	RNA binding [GO:0003723]	NA	NOP12
gene1355	ACIB2EUKG769088	Cysteine proteinases	5531.86	5888.57	6481.5	6937.66	6209.9	1.17494	0.232587	0.179191	1.29798	0.194293	0.385884	BQ9382_C1-6780	SOP79989.1	protein_coding	F2QPT8	UniRef100_F2QPT8 Cysteine aminopeptidase n=1 Tax=Komagataella phaffii (strain ATCC 76273 / CBS 7435 / CECT 11047 / NRRL Y-11430 / Wegner 21-1) TaxID=981350 RepID=F2QPT8_KOMPC	F2QPT8_KOMPC	GO:0003677; GO:0004177; GO:0004197; GO:0005739	mitochondrion [GO:0005739]; aminopeptidase activity [GO:0004177]; cysteine-type endopeptidase activity [GO:0004197]; DNA binding [GO:0003677]	NA	aminopeptidase activity [GO:0004177]; cysteine-type endopeptidase activity [GO:0004197]; DNA binding [GO:0003677]	mitochondrion [GO:0005739]	LAP3
gene1356	ACIB2EUKG769089	Uncharacterized membrane protein YOL048C	600.02	663.381	718.738	691.581	668.43	1.11537	0.157527	0.200729	0.784777	0.432584	0.63102	BQ9382_C1-6785	SOP79990.1	protein_coding	A0A1G4KPI5	UniRef100_A0A1G4KPI5 Uncharacterized protein n=2 Tax=Komagataella phaffii TaxID=460519 RepID=A0A1G4KPI5_KOMPC	A0A1G4KPI5_KOMPC	NA	NA	NA	NA	NA	PP7435_Chr1-1298
gene1357	ACIB2EUKG769090	Glutathione synthetase ATP-binding domain-like	689.464	965.228	1224.92	947.124	956.684	1.31056	0.390185	0.231526	1.68528	0.091935	0.237455	BQ9382_C1-6790	SOP79991.1	protein_coding	F2QPU0	UniRef100_F2QPU0 Glutathione synthetase n=2 Tax=Komagataella phaffii TaxID=460519 RepID=F2QPU0_KOMPC	F2QPU0_KOMPC	GO:0000287; GO:0004363; GO:0005524; GO:0042803; GO:0043295	ATP binding [GO:0005524]; glutathione binding [GO:0043295]; glutathione synthase activity [GO:0004363]; magnesium ion binding [GO:0000287]; protein homodimerization activity [GO:0042803]	NA	ATP binding [GO:0005524]; glutathione binding [GO:0043295]; glutathione synthase activity [GO:0004363]; magnesium ion binding [GO:0000287]; protein homodimerization activity [GO:0042803]	NA	GSH2
gene1358	ACIB2EUKG769091	Dolichyl-diphosphooligosaccharide-protein glycosyltransferase subunit STT3	2916.87	3142.96	4104.82	4304.33	3617.24	1.38749	0.472474	0.180887	2.61199	0.00900172	0.0497203	BQ9382_C1-6795	SOP79992.1	protein_coding	F2QPU1	UniRef100_F2QPU1 ER oligosaccharyltransferase complex subunit n=2 Tax=Komagataella phaffii TaxID=460519 RepID=F2QPU1_KOMPC	F2QPU1_KOMPC	GO:0004579; GO:0006486; GO:0016021; GO:0046872	integral component of membrane [GO:0016021]; dolichyl-diphosphooligosaccharide-protein glycotransferase activity [GO:0004579]; metal ion binding [GO:0046872]; protein glycosylation [GO:0006486]	protein glycosylation [GO:0006486]	dolichyl-diphosphooligosaccharide-protein glycotransferase activity [GO:0004579]; metal ion binding [GO:0046872]	integral component of membrane [GO:0016021]	STT3
gene1359	ACIB2EUKG769092	P-loop containing nucleosidetriphosphatehydrolases	1079.54	1131.5	1037.08	1079.17	1081.82	0.95692	-0.0635283	0.189885	-0.334563	0.737955	0.855658	BQ9382_C1-6800	SOP79993.1	protein_coding	F2QPU2	UniRef100_F2QPU2 Kinesin-like protein n=2 Tax=Komagataella phaffii TaxID=460519 RepID=F2QPU2_KOMPC	F2QPU2_KOMPC	GO:0003777; GO:0005524; GO:0005874; GO:0007018; GO:0008017	microtubule [GO:0005874]; ATP binding [GO:0005524]; microtubule binding [GO:0008017]; microtubule motor activity [GO:0003777]; microtubule-based movement [GO:0007018]	microtubule-based movement [GO:0007018]	ATP binding [GO:0005524]; microtubule binding [GO:0008017]; microtubule motor activity [GO:0003777]	microtubule [GO:0005874]	KIP3-1
gene136	ACIB2EUKG767911	Pyrimidine 5\' nucleotidase	946.616	1252.58	1213.06	1136.17	1137.11	1.06696	0.0935003	0.20983	0.445599	0.655887	0.796472	BQ9382_C1-0685	SOP78814.1	protein_coding	F2QM12	UniRef100_F2QM12 Pyrimidine nucleotidase n=2 Tax=Komagataella phaffii TaxID=460519 RepID=F2QM12_KOMPC	F2QM12_KOMPC	GO:0016787	hydrolase activity [GO:0016787]	NA	hydrolase activity [GO:0016787]	NA	SDT1
gene1360	ACIB2EUKG769093	One of three possible beta-subunits of the Snf1 kinase complex	2919.35	2754.99	2164.12	2169.74	2502.05	0.76386	-0.388616	0.181377	-2.14259	0.0321458	0.117422	BQ9382_C1-6805	SOP79994.1	protein_coding	C4QYM8	UniRef100_C4QYM8 One of three possible beta-subunits of the Snf1 kinase complex n=1 Tax=Komagataella phaffii (strain GS115 / ATCC 20864) TaxID=644223 RepID=C4QYM8_KOMPG	NA	NA	NA	NA	NA	NA	NA
gene1361	ACIB2EUKG769094	Mitochondrial distribution and morphology protein 34	7863.62	11544.4	15745	14111.9	12316.2	1.53812	0.621167	0.216987	2.86269	0.00420056	0.0279556	BQ9382_C1-6810	SOP79995.1	protein_coding	C4QYM9	UniRef100_C4QYM9 Mitochondrial distribution and morphology protein 34 n=2 Tax=Komagataella phaffii TaxID=460519 RepID=MDM34_KOMPG	NA	NA	NA	NA	NA	NA	NA
gene1362	ACIB2EUKG769095	Vacuolar morphogenesis protein 7	1290.73	1175.84	1093.43	1148.52	1177.13	0.90934	-0.137107	0.190922	-0.718131	0.472676	0.662137	BQ9382_C1-6815	SOP79996.1	protein_coding	F2QPU5	UniRef100_F2QPU5 Vacuolar morphogenesis protein 7 n=2 Tax=Komagataella phaffii TaxID=460519 RepID=F2QPU5_KOMPC	F2QPU5_KOMPC	GO:0016020; GO:0016192; GO:0035091	membrane [GO:0016020]; phosphatidylinositol binding [GO:0035091]; vesicle-mediated transport [GO:0016192]	vesicle-mediated transport [GO:0016192]	phosphatidylinositol binding [GO:0035091]	membrane [GO:0016020]	VAM7
gene1363	ACIB2EUKG769096	YVTN repeat-like/Quinoprotein amine dehydrogenase	1226.13	892.75	1035.1	966.124	1030.03	0.94567	-0.0805965	0.216072	-0.373008	0.709143	0.833912	BQ9382_C1-6820	SOP79997.1	protein_coding	F2QPU6	UniRef100_F2QPU6 Superkiller protein 8 n=2 Tax=Komagataella phaffii TaxID=460519 RepID=F2QPU6_KOMPC	F2QPU6_KOMPC	NA	NA	NA	NA	NA	SKI8
gene1364	-	-	475.792	462.15	533.863	512.036	495.96	1.11539	0.157542	0.206	0.764768	0.444409	0.640623	BQ9382_C1-6825;part=1/2	-	misc_RNA	-	-	NA	NA	NA	NA	NA	NA	NA
gene1365	-	-	264.605	329.132	367.772	314.441	318.988	1.1458	0.196353	0.235287	0.834523	0.403986	0.607323	BQ9382_C1-6830;part=1/2	-	misc_RNA	-	-	NA	NA	NA	NA	NA	NA	NA
gene1366	ACIB2EUKG769097	Essential nuclear protein possibly involved in bud formation and morphogenesis	780.151	996.777	940.193	775.179	873.075	0.96412	-0.0527107	0.216435	-0.243541	0.807587	0.897503	BQ9382_C1-6835	SOP79998.1	protein_coding	F2QPU7	UniRef100_F2QPU7 Pre-rRNA processing n=2 Tax=Komagataella phaffii TaxID=460519 RepID=F2QPU7_KOMPC	F2QPU7_KOMPC	GO:0004519; GO:0006364; GO:0090730	Las1 complex [GO:0090730]; endonuclease activity [GO:0004519]; rRNA processing [GO:0006364]	rRNA processing [GO:0006364]	endonuclease activity [GO:0004519]	Las1 complex [GO:0090730]	LAS1
gene1367	ACIB2EUKG769098	Vacuolar protein sorting-associated protein35	2500.71	3135.28	3362.35	3289.76	3072.03	1.17978	0.238524	0.194706	1.22505	0.220558	0.417267	BQ9382_C1-6840	SOP79999.1	protein_coding	F2QPU8	UniRef100_F2QPU8 Vacuolar protein sorting-associated protein 35 n=1 Tax=Komagataella phaffii (strain ATCC 76273 / CBS 7435 / CECT 11047 / NRRL Y-11430 / Wegner 21-1) TaxID=981350 RepID=F2QPU8_KOMPC	F2QPU8_KOMPC	GO:0005829; GO:0015031; GO:0030906; GO:0042147	cytosol [GO:0005829]; retromer, cargo-selective complex [GO:0030906]; protein transport [GO:0015031]; retrograde transport, endosome to Golgi [GO:0042147]	protein transport [GO:0015031]; retrograde transport, endosome to Golgi [GO:0042147]	NA	cytosol [GO:0005829]; retromer, cargo-selective complex [GO:0030906]	VPS35
gene1368	ACIB2EUKG769099	Predicted protein	2550.4	2658.64	2510.15	3547.2	2816.6	1.16283	0.21764	0.21224	1.02544	0.305154	0.512451	BQ9382_C1-6845	SOP80000.1	protein_coding	A0A1G4KPI4	UniRef100_A0A1G4KPI4 Small (40S) ribosomal subunit n=2 Tax=Komagataella phaffii TaxID=460519 RepID=A0A1G4KPI4_KOMPC	A0A1G4KPI4_KOMPC	GO:0003735; GO:0005840; GO:0006412; GO:0008270	ribosome [GO:0005840]; structural constituent of ribosome [GO:0003735]; zinc ion binding [GO:0008270]; translation [GO:0006412]	translation [GO:0006412]	structural constituent of ribosome [GO:0003735]; zinc ion binding [GO:0008270]	ribosome [GO:0005840]	RPS29A
gene1369	ACIB2EUKG769100	Tsr1 component of 20S pre-rRNA processing unit	3407.57	3269.15	2046.48	2754.93	2869.53	0.71921	-0.475513	0.20482	-2.32161	0.0202539	0.0864338	BQ9382_C1-6850	SOP80001.1	protein_coding	F2QPU9	UniRef100_F2QPU9 Ribosome biogenesis protein TSR1 (20S rRNA accumulation protein 1) n=2 Tax=Komagataella phaffii TaxID=460519 RepID=F2QPU9_KOMPC	F2QPU9_KOMPC	GO:0005730; GO:0042254	nucleolus [GO:0005730]; ribosome biogenesis [GO:0042254]	ribosome biogenesis [GO:0042254]	NA	nucleolus [GO:0005730]	TSR1
gene137	ACIB2EUKG767912	Conserved predicted protein	1057.18	1141.73	1268.42	1143.77	1152.77	1.09653	0.13294	0.192822	0.689441	0.490546	0.674272	BQ9382_C1-0690	SOP78815.1	protein_coding	C4QVB8	UniRef100_C4QVB8 Uncharacterized protein n=2 Tax=Komagataella phaffii TaxID=460519 RepID=C4QVB8_KOMPG	NA	NA	NA	NA	NA	NA	NA
gene1370	ACIB2EUKG769101	Potential zinc finger protein	559.025	590.903	783	727.68	665.152	1.31302	0.39289	0.200228	1.96221	0.0497375	0.157764	BQ9382_C1-6855	SOP80002.1	protein_coding	C4QYN6	UniRef100_C4QYN6 Zinc finger protein n=2 Tax=Komagataella phaffii TaxID=460519 RepID=C4QYN6_KOMPG	NA	NA	NA	NA	NA	NA	NA
gene1371	ACIB2EUKG769102	Protein involved in regulated synthesis of PtdIns(3,5)P(2)	1239.79	1371.1	1391.01	1544.66	1386.64	1.12396	0.168593	0.191919	0.878459	0.379695	0.584078	BQ9382_C1-6860	SOP80003.1	protein_coding	F2QPV0	UniRef100_F2QPV0 PtdIns(3,5)P(2) sythesis regulation factor n=2 Tax=Komagataella phaffii TaxID=460519 RepID=F2QPV0_KOMPC	F2QPV0_KOMPC	GO:0006661; GO:0070772	PAS complex [GO:0070772]; phosphatidylinositol biosynthetic process [GO:0006661]	phosphatidylinositol biosynthetic process [GO:0006661]	NA	PAS complex [GO:0070772]	VAC14
gene1372	ACIB2EUKG769103	Polycystic kidney disease protein 1-like 3	27753.7	26981.2	20957.1	31015.7	26676.9	0.94955	-0.0746881	0.215498	-0.346584	0.728904	0.849501	BQ9382_C1-6865	SOP80004.1	protein_coding	A0A1G4KPI2	UniRef100_A0A1G4KPI2 Cell wall glycoprotein linked protein n=2 Tax=Komagataella phaffii TaxID=460519 RepID=A0A1G4KPI2_KOMPC	A0A1G4KPI2_KOMPC	GO:0005576	extracellular region [GO:0005576]	NA	NA	extracellular region [GO:0005576]	CCW14
gene1373	ACIB2EUKG769104	Cytochrome Bc1 Complex| Chain A| domain 1	2993.89	3281.94	3023.25	2650.43	2987.38	0.90387	-0.145805	0.187456	-0.777809	0.436682	0.634663	BQ9382_C1-6870	SOP80005.1	protein_coding	A0A1G4KPJ5	UniRef100_A0A1G4KPJ5 Pro-a-factor processing enzyme n=2 Tax=Komagataella phaffii TaxID=460519 RepID=A0A1G4KPJ5_KOMPC	A0A1G4KPJ5_KOMPC	GO:0008237; GO:0046872	metal ion binding [GO:0046872]; metallopeptidase activity [GO:0008237]	NA	metal ion binding [GO:0046872]; metallopeptidase activity [GO:0008237]	NA	STE23
gene1374	ACIB2EUKG769105	Genomic scaffold, Kuraishia_capsulata_scaffold_5	849.718	965.228	575.386	836.927	806.815	0.77789	-0.362361	0.229314	-1.58019	0.114063	0.273146	BQ9382_C1-6875	SOP80006.1	protein_coding	C4QYP0	UniRef100_C4QYP0 Uncharacterized protein n=2 Tax=Komagataella phaffii TaxID=460519 RepID=C4QYP0_KOMPG	NA	NA	NA	NA	NA	NA	NA
gene1375	ACIB2EUKG769106	DNA repair protein RAD50	906.863	948.174	1460.21	1466.76	1195.5	1.57743	0.657575	0.188291	3.49232	0.000478838	0.00539587	BQ9382_C1-6880	SOP80007.1	protein_coding	F2QPV4	UniRef100_F2QPV4 DNA repair protein n=1 Tax=Komagataella phaffii (strain ATCC 76273 / CBS 7435 / CECT 11047 / NRRL Y-11430 / Wegner 21-1) TaxID=981350 RepID=F2QPV4_KOMPC	F2QPV4_KOMPC	GO:0000723; GO:0006281; GO:0016887; GO:0030870	Mre11 complex [GO:0030870]; ATPase activity [GO:0016887]; DNA repair [GO:0006281]; telomere maintenance [GO:0000723]	DNA repair [GO:0006281]; telomere maintenance [GO:0000723]	ATPase activity [GO:0016887]	Mre11 complex [GO:0030870]	RAD50
gene1376	ACIB2EUKG769107	Tyrosyl-Transfer RNA Synthetase | subunit E| domain 1	2536.73	3104.59	3354.44	3059.87	3013.91	1.13657	0.184687	0.194177	0.951128	0.34154	0.546141	BQ9382_C1-6885	SOP80008.1	protein_coding	C4QYP2	UniRef100_C4QYP2 Uncharacterized protein n=2 Tax=Komagataella phaffii TaxID=460519 RepID=C4QYP2_KOMPG	NA	NA	NA	NA	NA	NA	NA
gene1377	ACIB2EUKG769108	Protein involved in nitrosoguanidine (MNNG) resistance	1668.38	1635.43	1219.98	1462.96	1496.69	0.81218	-0.30012	0.194564	-1.54253	0.122945	0.287685	BQ9382_C1-6890	SOP80009.1	protein_coding	F2QPV6	UniRef100_F2QPV6 Uncharacterized protein n=2 Tax=Komagataella phaffii TaxID=460519 RepID=F2QPV6_KOMPC	F2QPV6_KOMPC	NA	NA	NA	NA	NA	PP7435_Chr1-1315
gene1378	ACIB2EUKG769109	Sterol uptake protein 2	7335.65	8124.28	2736.54	3911.99	5527.12	0.43004	-1.21744	0.21364	-5.69857	1.20814e-08	8.85536e-07	BQ9382_C1-6895	SOP80010.1	protein_coding	F2QPV7	UniRef100_F2QPV7 Putative transcription factor n=2 Tax=Komagataella phaffii TaxID=460519 RepID=F2QPV7_KOMPC	F2QPV7_KOMPC	GO:0000981; GO:0008270	DNA-binding transcription factor activity, RNA polymerase II-specific [GO:0000981]; zinc ion binding [GO:0008270]	NA	DNA-binding transcription factor activity, RNA polymerase II-specific [GO:0000981]; zinc ion binding [GO:0008270]	NA	SUT2
gene1379	ACIB2EUKG769110	Subunit of both RNase MRP, which cleaves pre-rRNA, and nuclear RNase P	2607.54	2515.39	1732.09	2431.93	2321.74	0.81293	-0.298795	0.2119	-1.41008	0.158517	0.340021	BQ9382_C1-6900	SOP80011.1	protein_coding	F2QPV8	UniRef100_F2QPV8 RNase MRP and nuclear RNase P subunit n=2 Tax=Komagataella phaffii TaxID=460519 RepID=F2QPV8_KOMPC	F2QPV8_KOMPC	GO:0000172; GO:0001682; GO:0005655	nucleolar ribonuclease P complex [GO:0005655]; ribonuclease MRP complex [GO:0000172]; tRNA 5'-leader removal [GO:0001682]	tRNA 5'-leader removal [GO:0001682]	NA	nucleolar ribonuclease P complex [GO:0005655]; ribonuclease MRP complex [GO:0000172]	POP1
gene138	ACIB2EUKG767913	Related to Maintenance of telomere capping protein 3	349.08	396.494	386.557	412.289	386.105	1.06998	0.0975879	0.218026	0.447597	0.654444	0.796343	BQ9382_C1-0695	SOP78816.1	protein_coding	F2QM14	UniRef100_F2QM14 Cytochrome c oxidase subunit 5A n=2 Tax=Komagataella phaffii TaxID=460519 RepID=F2QM14_KOMPC	F2QM14_KOMPC	GO:0004129; GO:0005739	mitochondrion [GO:0005739]; cytochrome-c oxidase activity [GO:0004129]	NA	cytochrome-c oxidase activity [GO:0004129]	mitochondrion [GO:0005739]	COX5A
gene1380	ACIB2EUKG769111	Uric acid-xanthine permease (UAPA transporter)	2129.26	1893.79	1867.53	2123.19	2003.45	0.99232	-0.0111238	0.191221	-0.0581726	0.953611	0.972802	BQ9382_C1-6905	SOP80012.1	protein_coding	C4QYP6	UniRef100_C4QYP6 Uncharacterized protein n=2 Tax=Komagataella phaffii TaxID=460519 RepID=C4QYP6_KOMPG	NA	NA	NA	NA	NA	NA	NA
gene1381	ACIB2EUKG769112	Co-chaperone that stimulates the ATPase activity of Ssa1p	1479.55	1339.55	1207.12	1172.27	1299.62	0.84435	-0.244089	0.189607	-1.28734	0.197975	0.391292	BQ9382_C1-6910	SOP80013.1	protein_coding	F2QPW0	UniRef100_F2QPW0 Co-chaperone n=1 Tax=Komagataella phaffii (strain ATCC 76273 / CBS 7435 / CECT 11047 / NRRL Y-11430 / Wegner 21-1) TaxID=981350 RepID=F2QPW0_KOMPC	F2QPW0_KOMPC	GO:0003676; GO:0008270	nucleic acid binding [GO:0003676]; zinc ion binding [GO:0008270]	NA	nucleic acid binding [GO:0003676]; zinc ion binding [GO:0008270]	NA	JJJ1
gene1382	ACIB2EUKG769113	Composite domain of metallo-dependent hydrolases	874.564	967.786	1219.98	1019.32	1020.41	1.2147	0.280601	0.201587	1.39196	0.163935	0.34693	BQ9382_C1-6915	SOP80014.1	protein_coding	F2QPW1	UniRef100_F2QPW1 Guanine deaminase n=2 Tax=Komagataella phaffii TaxID=460519 RepID=F2QPW1_KOMPC	F2QPW1_KOMPC	GO:0016810	hydrolase activity, acting on carbon-nitrogen (but not peptide) bonds [GO:0016810]	NA	hydrolase activity, acting on carbon-nitrogen (but not peptide) bonds [GO:0016810]	NA	GUD1-2
gene1383	ACIB2EUKG769114	Protein SQS1	392.56	549.975	514.091	430.338	471.741	0.99933	-0.000962944	0.23701	-0.00406289	0.996758	0.997862	BQ9382_C1-6920	SOP80015.1	protein_coding	F2QPW2	UniRef100_F2QPW2 ATPase and helicase activities of Prp43p activator n=2 Tax=Komagataella phaffii TaxID=460519 RepID=F2QPW2_KOMPC	F2QPW2_KOMPC	GO:0003676; GO:0004386	helicase activity [GO:0004386]; nucleic acid binding [GO:0003676]	NA	helicase activity [GO:0004386]; nucleic acid binding [GO:0003676]	NA	SQS1
gene1384	ACIB2EUKG769115	Cysteine protease ATG4	1458.43	1309.71	1040.04	1363.21	1292.85	0.86859	-0.203257	0.208988	-0.972578	0.330763	0.536397	BQ9382_C1-6925	SOP80016.1	protein_coding	A0A1G4KPL2	UniRef100_A0A1G4KPL2 Cysteine protease n=2 Tax=Komagataella phaffii TaxID=460519 RepID=A0A1G4KPL2_KOMPC	A0A1G4KPL2_KOMPC	GO:0005634; GO:0005737; GO:0006914; GO:0008234; GO:0015031	cytoplasm [GO:0005737]; nucleus [GO:0005634]; cysteine-type peptidase activity [GO:0008234]; autophagy [GO:0006914]; protein transport [GO:0015031]	autophagy [GO:0006914]; protein transport [GO:0015031]	cysteine-type peptidase activity [GO:0008234]	cytoplasm [GO:0005737]; nucleus [GO:0005634]	ATG4
gene1385	ACIB2EUKG769116	RNA Pol II transcript 3\' end formation complex subunit	474.55	451.918	425.113	442.688	448.567	0.93717	-0.0936098	0.209324	-0.447201	0.65473	0.796343	BQ9382_C1-6930	SOP80017.1	protein_coding	A0A1G4KPI1	UniRef100_A0A1G4KPI1 Phosphatase and transcription/RNA-processing factor n=2 Tax=Komagataella phaffii TaxID=460519 RepID=A0A1G4KPI1_KOMPC	A0A1G4KPI1_KOMPC	GO:0005634; GO:0006397; GO:0106306; GO:0106307	nucleus [GO:0005634]; protein serine phosphatase activity [GO:0106306]; protein threonine phosphatase activity [GO:0106307]; mRNA processing [GO:0006397]	mRNA processing [GO:0006397]	protein serine phosphatase activity [GO:0106306]; protein threonine phosphatase activity [GO:0106307]	nucleus [GO:0005634]	SSU72
gene1386	ACIB2EUKG769117	Guanine deaminase, a catabolic enzyme of the guanine salvage pathway	1770.25	1761.63	1856.66	1706.15	1773.67	1.00875	0.0125669	0.185257	0.0678349	0.945917	0.969859	BQ9382_C1-6935	SOP80018.1	protein_coding	F2QPW4	UniRef100_F2QPW4 Guanine deaminase n=2 Tax=Komagataella phaffii TaxID=460519 RepID=F2QPW4_KOMPC	F2QPW4_KOMPC	GO:0006147; GO:0008270; GO:0008892	guanine deaminase activity [GO:0008892]; zinc ion binding [GO:0008270]; guanine catabolic process [GO:0006147]	guanine catabolic process [GO:0006147]	guanine deaminase activity [GO:0008892]; zinc ion binding [GO:0008270]	NA	GUD1-1
gene1387	ACIB2EUKG769118	Conserved predicted protein	580.144	625.01	313.398	436.038	488.647	0.62176	-0.685563	0.230354	-2.97613	0.00291914	0.0212244	BQ9382_C1-6940	SOP80019.1	protein_coding	F2QPW5	UniRef100_F2QPW5 Uncharacterized protein n=2 Tax=Komagataella phaffii TaxID=460519 RepID=F2QPW5_KOMPC	F2QPW5_KOMPC	NA	NA	NA	NA	NA	PP7435_Chr1-1324
gene1388	ACIB2EUKG769119	Classic Zinc Finger	12822.8	8716.04	4785	6323.03	8161.71	0.5158	-0.955115	0.230504	-4.14359	3.41913e-05	0.000653005	BQ9382_C1-6945	SOP80020.1	protein_coding	F2QPW6	UniRef100_F2QPW6 Transcription factor n=2 Tax=Komagataella phaffii TaxID=460519 RepID=F2QPW6_KOMPC	F2QPW6_KOMPC	NA	NA	NA	NA	NA	MIG1-2
gene1389	ACIB2EUKG769120	Small nuclearribonucleoprotein-associatedprotein B	1429.86	1168.16	731.59	929.075	1064.67	0.63972	-0.644477	0.214186	-3.00896	0.00262142	0.0197206	BQ9382_C1-6950	SOP80021.1	protein_coding	F2QPW7	UniRef100_F2QPW7 Core Sm protein Sm B, spliceosomal U1, U2, U4, and U5 snRNPs component n=2 Tax=Komagataella phaffii TaxID=460519 RepID=F2QPW7_KOMPC	F2QPW7_KOMPC	NA	NA	NA	NA	NA	SMB1
gene139	ACIB2EUKG767914	Protein tyrosine phosphatase-likeprotein, PTPLA	1454.71	1642.25	1802.28	2339.79	1809.76	1.33705	0.41905	0.206011	2.03412	0.0419395	0.140799	BQ9382_C1-0700	SOP78817.1	protein_coding	A0A1G4KP36	UniRef100_A0A1G4KP36 Very-long-chain (3R)-3-hydroxyacyl-CoA dehydratase n=2 Tax=Komagataella phaffii TaxID=460519 RepID=A0A1G4KP36_KOMPC	A0A1G4KP36_KOMPC	GO:0006633; GO:0016021; GO:0102158; GO:0102343; GO:0102344; GO:0102345	integral component of membrane [GO:0016021]; 3-hydroxy-arachidoyl-CoA dehydratase activity [GO:0102343]; 3-hydroxy-behenoyl-CoA dehydratase activity [GO:0102344]; 3-hydroxy-lignoceroyl-CoA dehydratase activity [GO:0102345]; very-long-chain 3-hydroxyacyl-CoA dehydratase activity [GO:0102158]; fatty acid biosynthetic process [GO:0006633]	fatty acid biosynthetic process [GO:0006633]	3-hydroxy-arachidoyl-CoA dehydratase activity [GO:0102343]; 3-hydroxy-behenoyl-CoA dehydratase activity [GO:0102344]; 3-hydroxy-lignoceroyl-CoA dehydratase activity [GO:0102345]; very-long-chain 3-hydroxyacyl-CoA dehydratase activity [GO:0102158]	integral component of membrane [GO:0016021]	PP7435_Chr1-1708
gene1390	ACIB2EUKG769121	Histone H2A.Z-specific chaperone CHZ1	3772.8	3101.18	2752.36	2985.77	3153.03	0.83503	-0.260094	0.192851	-1.34868	0.17744	0.364696	BQ9382_C1-6955	SOP80022.1	protein_coding	-	-	NA	NA	NA	NA	NA	NA	NA
gene1391	ACIB2EUKG769122	P-loop containing nucleosidetriphosphatehydrolases	1694.47	1552.72	1227.89	1355.61	1457.67	0.79589	-0.329367	0.19031	-1.73069	0.0835071	0.223124	BQ9382_C1-6960	SOP80023.1	protein_coding	F2QPW9	UniRef100_F2QPW9 Rab family GTPase n=3 Tax=Komagataella TaxID=460517 RepID=F2QPW9_KOMPC	F2QPW9_KOMPC	GO:0003924; GO:0005525	GTP binding [GO:0005525]; GTPase activity [GO:0003924]	NA	GTPase activity [GO:0003924]; GTP binding [GO:0005525]	NA	YPT32
gene1392	ACIB2EUKG769123	Subunit of the heterodimeric FACT complex(Spt16p-Pob3p)	3787.71	3725.34	4252.12	3832.2	3899.34	1.07605	0.105746	0.181597	0.582311	0.560357	0.727472	BQ9382_C1-6965	SOP80024.1	protein_coding	F2QPX0	UniRef100_F2QPX0 FACT complex subunit n=2 Tax=Komagataella phaffii TaxID=460519 RepID=F2QPX0_KOMPC	F2QPX0_KOMPC	GO:0006260; GO:0006281; GO:0035101	FACT complex [GO:0035101]; DNA repair [GO:0006281]; DNA replication [GO:0006260]	DNA repair [GO:0006281]; DNA replication [GO:0006260]	NA	FACT complex [GO:0035101]	SPT16
gene1393	ACIB2EUKG769124	Enhanced filamentous growth protein 1	4605.12	2809.56	2691.07	2383.49	3122.31	0.6847	-0.546453	0.23804	-2.29564	0.0216965	0.0905243	BQ9382_C1-6970	SOP80025.1	protein_coding	C4QYQ9	UniRef100_C4QYQ9 Uncharacterized protein n=1 Tax=Komagataella phaffii (strain GS115 / ATCC 20864) TaxID=644223 RepID=C4QYQ9_KOMPG	NA	NA	NA	NA	NA	NA	NA
gene1394	ACIB2EUKG769125	Conserved predicted protein	316.781	291.615	317.352	291.642	304.347	1.00195	0.00281424	0.225784	0.0124643	0.990055	0.994431	BQ9382_C1-6975	SOP80026.1	protein_coding	F2QPX2	UniRef100_F2QPX2 Peroxisomal biogenesis factor n=2 Tax=Komagataella phaffii TaxID=460519 RepID=F2QPX2_KOMPC	F2QPX2_KOMPC	NA	NA	NA	NA	NA	PEX11C
gene1395	ACIB2EUKG769126	Phosphatidylinositol transfer protein CSR1	3385.21	3198.38	2893.74	2822.37	3074.93	0.86833	-0.203693	0.180275	-1.1299	0.258517	0.464457	BQ9382_C1-6980	SOP80027.1	protein_coding	F2QPX3	UniRef100_F2QPX3 Phosphatidylinositol transfer protein n=2 Tax=Komagataella phaffii TaxID=460519 RepID=F2QPX3_KOMPC	F2QPX3_KOMPC	NA	NA	NA	NA	NA	CSR1
gene1396	ACIB2EUKG769127	Guanine nucleotide exchange factor (GEF or GDP-release factor) for Cdc42p	3344.21	3176.21	1995.07	2458.53	2743.51	0.68312	-0.549798	0.193817	-2.83669	0.00455845	0.0296819	BQ9382_C1-6985	SOP80028.1	protein_coding	F2QPX4	UniRef100_F2QPX4 Guanine nucleotide exchange factor for Cdc42p n=2 Tax=Komagataella phaffii TaxID=460519 RepID=F2QPX4_KOMPC	F2QPX4_KOMPC	GO:0005089; GO:0035556	Rho guanyl-nucleotide exchange factor activity [GO:0005089]; intracellular signal transduction [GO:0035556]	intracellular signal transduction [GO:0035556]	Rho guanyl-nucleotide exchange factor activity [GO:0005089]	NA	CDC24
gene1397	ACIB2EUKG769128	Tyrosyl-Transfer RNA Synthetase | subunitE|domain 1	964.008	1098.24	1577.86	1310.96	1237.77	1.39985	0.485271	0.201556	2.40763	0.0160566	0.0741544	BQ9382_C1-6990	SOP80029.1	protein_coding	F2QPX5	UniRef100_F2QPX5 Leucyl-tRNA synthetase, mitochondrial n=2 Tax=Komagataella phaffii TaxID=460519 RepID=F2QPX5_KOMPC	F2QPX5_KOMPC	GO:0002161; GO:0004823; GO:0005524; GO:0006429	aminoacyl-tRNA editing activity [GO:0002161]; ATP binding [GO:0005524]; leucine-tRNA ligase activity [GO:0004823]; leucyl-tRNA aminoacylation [GO:0006429]	leucyl-tRNA aminoacylation [GO:0006429]	aminoacyl-tRNA editing activity [GO:0002161]; ATP binding [GO:0005524]; leucine-tRNA ligase activity [GO:0004823]	NA	NAM2
gene1398	ACIB2EUKG769129	Smc6 structural maintenance of chromosomes (SMC) protein	659.65	737.563	803.761	631.733	708.177	1.02652	0.037767	0.213921	0.176546	0.859865	0.92685	BQ9382_C1-6995	SOP80030.1	protein_coding	F2QPX6	UniRef100_F2QPX6 SMC5-SMC6 complex component n=2 Tax=Komagataella phaffii TaxID=460519 RepID=F2QPX6_KOMPC	F2QPX6_KOMPC	NA	NA	NA	NA	NA	SMC6
gene1399	ACIB2EUKG769130	Central kinetochore subunit CTF3	652.196	575.555	689.079	645.033	640.466	1.08765	0.121217	0.203802	0.594777	0.551992	0.722841	BQ9382_C1-7000	SOP80031.1	protein_coding	C4QYR5	UniRef100_C4QYR5 Uncharacterized protein n=1 Tax=Komagataella phaffii (strain GS115 / ATCC 20864) TaxID=644223 RepID=C4QYR5_KOMPG	NA	NA	NA	NA	NA	NA	NA
gene14	ACIB2EUKG767794	Conserved predicted protein	52.1757	54.5712	53.3863	52.2486	53.0954	0.98834	-0.0169153	0.375318	-0.0450693	0.964052	0.978118	BQ9382_C1-0075	SOP78699.1	protein_coding	C4QV02	UniRef100_C4QV02 Uncharacterized protein n=1 Tax=Komagataella phaffii (strain GS115 / ATCC 20864) TaxID=644223 RepID=C4QV02_KOMPG	NA	NA	NA	NA	NA	NA	NA
gene140	ACIB2EUKG767915	Type I membrane protein with a J domain is required to preserve the folding capacity of the ER	1660.93	1616.67	2054.39	1860.05	1798.01	1.19438	0.256262	0.186265	1.37579	0.168887	0.35246	BQ9382_C1-0705	SOP78818.1	protein_coding	F2QM15	UniRef100_F2QM15 ER-localized J domain-containing protein n=2 Tax=Komagataella phaffii TaxID=460519 RepID=F2QM15_KOMPC	F2QM15_KOMPC	NA	NA	NA	NA	NA	ERJ5
gene1400	ACIB2EUKG769131	BolA-like protein 1	696.918	745.238	604.056	514.886	640.274	0.77543	-0.366926	0.206349	-1.77818	0.0753744	0.207634	BQ9382_C1-7005	SOP80032.1	protein_coding	F2QPX8	UniRef100_F2QPX8 Negative regulator of iron regulon transcription n=2 Tax=Komagataella phaffii TaxID=460519 RepID=F2QPX8_KOMPC	F2QPX8_KOMPC	NA	NA	NA	NA	NA	FRA2
gene1401	ACIB2EUKG769132	GTP cyclohydrolase 1 type 2	2976.5	3225.67	2702.93	3580.45	3121.39	1.01301	0.0186492	0.203459	0.0916608	0.926968	0.959132	BQ9382_C1-7010	SOP80033.1	protein_coding	F2QPX9	UniRef100_F2QPX9 Uncharacterized protein n=2 Tax=Komagataella phaffii TaxID=460519 RepID=F2QPX9_KOMPC	F2QPX9_KOMPC	NA	NA	NA	NA	NA	PP7435_Chr1-1339
gene1402	ACIB2EUKG769133	37S ribosomal protein S35	1874.6	1329.32	1321.81	1275.82	1450.38	0.81151	-0.301324	0.215834	-1.39609	0.162687	0.345233	BQ9382_C1-7015	SOP80034.1	protein_coding	F2QPY0	UniRef100_F2QPY0 37S ribosomal protein S35, mitochondrial n=1 Tax=Komagataella phaffii (strain ATCC 76273 / CBS 7435 / CECT 11047 / NRRL Y-11430 / Wegner 21-1) TaxID=981350 RepID=F2QPY0_KOMPC	F2QPY0_KOMPC	GO:0005840	ribosome [GO:0005840]	NA	NA	ribosome [GO:0005840]	MRPS35
gene1403	ACIB2EUKG769134	Acyl-coenzyme A oxidase	26162.4	25621.2	4802.79	3821.75	15102	0.16655	-2.58601	0.191586	-13.4979	1.6095e-41	1.45499e-38	BQ9382_C1-7020	SOP80035.1	protein_coding	F2QPY1	UniRef100_F2QPY1 Acyl-coenzyme A oxidase n=2 Tax=Komagataella phaffii TaxID=460519 RepID=F2QPY1_KOMPC	F2QPY1_KOMPC	GO:0003997; GO:0005777; GO:0033540; GO:0071949	peroxisome [GO:0005777]; acyl-CoA oxidase activity [GO:0003997]; FAD binding [GO:0071949]; fatty acid beta-oxidation using acyl-CoA oxidase [GO:0033540]	fatty acid beta-oxidation using acyl-CoA oxidase [GO:0033540]	acyl-CoA oxidase activity [GO:0003997]; FAD binding [GO:0071949]	peroxisome [GO:0005777]	POX1
gene1404	ACIB2EUKG769135	Pre-rRNA-processing protein ESF2	966.492	1007.01	1050.92	731.48	938.975	0.90287	-0.147416	0.222855	-0.661487	0.5083	0.687291	BQ9382_C1-7025	SOP80036.1	protein_coding	F2QPY2	UniRef100_F2QPY2 Pre-18S rRNA processing n=2 Tax=Komagataella phaffii TaxID=460519 RepID=F2QPY2_KOMPC	F2QPY2_KOMPC	GO:0003723; GO:0005730	nucleolus [GO:0005730]; RNA binding [GO:0003723]	NA	RNA binding [GO:0003723]	nucleolus [GO:0005730]	ESF2
gene1405	ACIB2EUKG769136	Conserved predicted protein	983.884	940.5	1033.12	720.081	919.397	0.91107	-0.134364	0.222992	-0.602551	0.546808	0.718306	BQ9382_C1-7030	SOP80037.1	protein_coding	F2QPY3	UniRef100_F2QPY3 Uncharacterized protein n=2 Tax=Komagataella phaffii TaxID=460519 RepID=F2QPY3_KOMPC	F2QPY3_KOMPC	NA	NA	NA	NA	NA	PP7435_Chr1-1343
gene1406	ACIB2EUKG769137	Separase, a caspase-like cysteine proteas	1402.53	1670.39	1666.84	1407.86	1536.91	0.99996	-6.08903e-05	0.201182	-0.000302662	0.999759	0.999759	BQ9382_C1-7035	SOP80038.1	protein_coding	C4QYS2	UniRef100_C4QYS2 Separase, a caspase-like cysteine proteas n=1 Tax=Komagataella phaffii (strain GS115 / ATCC 20864) TaxID=644223 RepID=C4QYS2_KOMPG	NA	NA	NA	NA	NA	NA	NA
gene1407	ACIB2EUKG769138	Electron Transport| Fmn-bindingProtein|Chain A	539.149	520.984	592.193	454.088	526.603	0.98699	-0.018889	0.22028	-0.0857497	0.931665	0.961382	BQ9382_C1-7040	SOP80039.1	protein_coding	A0A1G4KPI6	UniRef100_A0A1G4KPI6 Uncharacterized protein n=2 Tax=Komagataella phaffii TaxID=460519 RepID=A0A1G4KPI6_KOMPC	A0A1G4KPI6_KOMPC	GO:0010181	FMN binding [GO:0010181]	NA	FMN binding [GO:0010181]	NA	PP7435_Chr1-1346
gene1408	ACIB2EUKG769139	Protein NNF2	2113.11	2368.73	2060.32	1870.5	2103.17	0.87677	-0.189722	0.188573	-1.00609	0.31437	0.520496	BQ9382_C1-7045	SOP80040.1	protein_coding	F2QPY7	UniRef100_F2QPY7 Rpb8p associating protein n=2 Tax=Komagataella phaffii TaxID=460519 RepID=F2QPY7_KOMPC	F2QPY7_KOMPC	NA	NA	NA	NA	NA	NNF2
gene1409	ACIB2EUKG769140	Methylthioribose-1-phosphate isomerase	1581.42	1982.47	1960.46	1946.5	1867.71	1.09554	0.131649	0.197471	0.666674	0.50498	0.685267	BQ9382_C1-7050	SOP80041.1	protein_coding	C4QYS6	UniRef100_C4QYS6 Methylthioribose-1-phosphate isomerase n=2 Tax=Komagataella phaffii TaxID=460519 RepID=MTNA_KOMPG	NA	NA	NA	NA	NA	NA	NA
gene141	ACIB2EUKG767916	Protein that forms a complex with the Sit4p protein phosphatase	2311.88	2965.6	3037.09	2925.92	2810.12	1.12934	0.175485	0.198259	0.885131	0.376086	0.580669	BQ9382_C1-0710	SOP78819.1	protein_coding	F2QM16	UniRef100_F2QM16 Sit4p protein phosphatase associating protein n=2 Tax=Komagataella phaffii TaxID=460519 RepID=F2QM16_KOMPC	F2QM16_KOMPC	GO:0019903; GO:0043666	protein phosphatase binding [GO:0019903]; regulation of phosphoprotein phosphatase activity [GO:0043666]	regulation of phosphoprotein phosphatase activity [GO:0043666]	protein phosphatase binding [GO:0019903]	NA	SAP185
gene1410	ACIB2EUKG769141	Conserved predicted protein	829.842	700.898	746.42	713.431	747.648	0.95469	-0.0668939	0.203326	-0.328998	0.742157	0.859039	BQ9382_C1-7055	SOP80042.1	protein_coding	F2QPY9	UniRef100_F2QPY9 Uncharacterized protein n=2 Tax=Komagataella phaffii TaxID=460519 RepID=F2QPY9_KOMPC	F2QPY9_KOMPC	NA	NA	NA	NA	NA	PP7435_Chr1-1349
gene1411	ACIB2EUKG769142	Clathrin heavy chain, subunit of the major coat protein	14424.1	15169.9	17110.3	18512.1	16304.1	1.20368	0.267454	0.177605	1.50589	0.132095	0.303178	BQ9382_C1-7060	SOP80043.1	protein_coding	F2QPZ0	UniRef100_F2QPZ0 Clathrin heavy chain n=2 Tax=Komagataella phaffii TaxID=460519 RepID=F2QPZ0_KOMPC	F2QPZ0_KOMPC	GO:0005198; GO:0006886; GO:0016192; GO:0030130; GO:0030132; GO:0032051; GO:0071439	clathrin coat of coated pit [GO:0030132]; clathrin coat of trans-Golgi network vesicle [GO:0030130]; clathrin complex [GO:0071439]; clathrin light chain binding [GO:0032051]; structural molecule activity [GO:0005198]; intracellular protein transport [GO:0006886]; vesicle-mediated transport [GO:0016192]	intracellular protein transport [GO:0006886]; vesicle-mediated transport [GO:0016192]	clathrin light chain binding [GO:0032051]; structural molecule activity [GO:0005198]	clathrin coat of coated pit [GO:0030132]; clathrin coat of trans-Golgi network vesicle [GO:0030130]; clathrin complex [GO:0071439]	CHC1
gene1412	ACIB2EUKG769143	Peroxisomal membrane associated protein 20	402.498	345.333	290.659	341.041	344.883	0.84623	-0.240877	0.228037	-1.05631	0.290828	0.497776	BQ9382_C1-7065	SOP80044.1	protein_coding	A0A1G4KPJ6	UniRef100_A0A1G4KPJ6 Peroxiredoxin n=3 Tax=Komagataella TaxID=460517 RepID=A0A1G4KPJ6_KOMPC	A0A1G4KPJ6_KOMPC	GO:0004601	peroxidase activity [GO:0004601]	NA	peroxidase activity [GO:0004601]	NA	PMP20
gene1413	ACIB2EUKG769144	Vacuolar proteinase B (YscB), a serine protease of the subtilisin family	1274.58	1287.54	1528.43	1586.46	1419.25	1.21571	0.281798	0.185763	1.51698	0.129272	0.299263	BQ9382_C1-7070	SOP80045.1	protein_coding	C4QYT0	UniRef100_C4QYT0 Vacuolar proteinase B (YscB), a serine protease of the subtilisin family n=3 Tax=Komagataella TaxID=460517 RepID=C4QYT0_KOMPG	NA	NA	NA	NA	NA	NA	NA
gene1414	ACIB2EUKG769145	P-loop containing nucleosidetriphosphatehydrolases	597.536	742.68	845.284	748.58	733.52	1.18745	0.247867	0.211242	1.17338	0.240644	0.442286	BQ9382_C1-7075	SOP80046.1	protein_coding	F2QPZ3	UniRef100_F2QPZ3 DNA helicase n=2 Tax=Komagataella phaffii TaxID=460519 RepID=F2QPZ3_KOMPC	F2QPZ3_KOMPC	GO:0003677; GO:0005524; GO:0005634; GO:0006281; GO:0043138	nucleus [GO:0005634]; 3'-5' DNA helicase activity [GO:0043138]; ATP binding [GO:0005524]; DNA binding [GO:0003677]; DNA repair [GO:0006281]	DNA repair [GO:0006281]	3'-5' DNA helicase activity [GO:0043138]; ATP binding [GO:0005524]; DNA binding [GO:0003677]	nucleus [GO:0005634]	MPH1
gene1415	ACIB2EUKG769146	Exocyst complex component SEC3	667.103	838.179	899.659	781.829	796.692	1.11547	0.157647	0.212098	0.743277	0.457314	0.650018	BQ9382_C1-7080	SOP80047.1	protein_coding	F2QPZ4	UniRef100_F2QPZ4 Exocyst complex component n=2 Tax=Komagataella phaffii TaxID=460519 RepID=F2QPZ4_KOMPC	F2QPZ4_KOMPC	GO:0000145; GO:0006887	exocyst [GO:0000145]; exocytosis [GO:0006887]	exocytosis [GO:0006887]	NA	exocyst [GO:0000145]	SEC3
gene1416	ACIB2EUKG769147	Phosphoribosylformylglycinamidine synthase	5913.24	6686.67	8053.43	7539.95	7048.32	1.23742	0.307341	0.182509	1.68398	0.0921855	0.237678	BQ9382_C1-7085	SOP80048.1	protein_coding	F2QPZ5	UniRef100_F2QPZ5 Formylglycinamidine-ribonucleotide (FGAM)-synthetase n=2 Tax=Komagataella phaffii TaxID=460519 RepID=F2QPZ5_KOMPC	F2QPZ5_KOMPC	GO:0004642; GO:0005524; GO:0006189; GO:0006541; GO:0046872	ATP binding [GO:0005524]; metal ion binding [GO:0046872]; phosphoribosylformylglycinamidine synthase activity [GO:0004642]; 'de novo' IMP biosynthetic process [GO:0006189]; glutamine metabolic process [GO:0006541]	'de novo' IMP biosynthetic process [GO:0006189]; glutamine metabolic process [GO:0006541]	ATP binding [GO:0005524]; metal ion binding [GO:0046872]; phosphoribosylformylglycinamidine synthase activity [GO:0004642]	NA	ADE6
gene1417	ACIB2EUKG769148	Ammonium transporter AmtB like domains	1244.76	1045.38	1098.37	851.177	1059.92	0.85176	-0.231482	0.21357	-1.08387	0.278422	0.485115	BQ9382_C1-7090	SOP80049.1	protein_coding	A0A1G4KPI7	UniRef100_A0A1G4KPI7 Ammonium transporter n=2 Tax=Komagataella phaffii TaxID=460519 RepID=A0A1G4KPI7_KOMPC	A0A1G4KPI7_KOMPC	GO:0008519; GO:0016021	integral component of membrane [GO:0016021]; ammonium transmembrane transporter activity [GO:0008519]	NA	ammonium transmembrane transporter activity [GO:0008519]	integral component of membrane [GO:0016021]	MEP3
gene1418	ACIB2EUKG769149	Thioesterase/thiol esterdehydrase-isomerase	612.443	575.555	1378.16	931.925	874.52	1.94503	0.959793	0.229892	4.17498	2.98016e-05	0.000583553	BQ9382_C1-7095	SOP80050.1	protein_coding	F2QPZ7	UniRef100_F2QPZ7 Uncharacterized protein n=2 Tax=Komagataella phaffii TaxID=460519 RepID=F2QPZ7_KOMPC	F2QPZ7_KOMPC	NA	NA	NA	NA	NA	PP7435_Chr1-1357
gene1419	ACIB2EUKG769150	Adapter protein for pexophagy and the cytoplasm-to-vacuole targeting (Cvt) pathway	2950.41	3411.55	2644.6	2361.64	2842.05	0.78668	-0.34615	0.190162	-1.82029	0.0687145	0.196887	BQ9382_C1-7100	SOP80051.1	protein_coding	Q9C438	UniRef100_Q9C438 Autophagy-related protein 11 (Fragment) n=3 Tax=Komagataella TaxID=460517 RepID=ATG11_PICPA	NA	NA	NA	NA	NA	NA	NA
gene142	ACIB2EUKG767917	Cingulin-like protein 1	4288.34	4717.85	6339.13	5211.56	5139.22	1.28235	0.358796	0.191823	1.87045	0.0614211	0.181949	BQ9382_C1-0715	SOP78820.1	protein_coding	F2QM17	UniRef100_F2QM17 Uncharacterized protein n=2 Tax=Komagataella phaffii TaxID=460519 RepID=F2QM17_KOMPC	F2QM17_KOMPC	NA	NA	NA	NA	NA	PP7435_Chr1-0138
gene1420	ACIB2EUKG769151	P-loop containing nucleosidetriphosphatehydrolases	916.801	918.33	862.09	825.528	880.687	0.91958	-0.120949	0.192608	-0.627958	0.530032	0.704803	BQ9382_C1-7105	SOP80052.1	protein_coding	F2QPZ9	UniRef100_F2QPZ9 Replication factor C (RF-C) subunit n=2 Tax=Komagataella phaffii TaxID=460519 RepID=F2QPZ9_KOMPC	F2QPZ9_KOMPC	GO:0003677; GO:0006260	DNA binding [GO:0003677]; DNA replication [GO:0006260]	DNA replication [GO:0006260]	DNA binding [GO:0003677]	NA	RFC5
gene1421	ACIB2EUKG769152	50S ribosomal protein L16	991.338	1108.48	1495.81	1378.41	1243.51	1.36797	0.452034	0.192688	2.34594	0.0189793	0.0820921	BQ9382_C1-7110	SOP80053.1	protein_coding	F2QQ00	UniRef100_F2QQ00 54S ribosomal protein L16, mitochondrial n=2 Tax=Komagataella phaffii TaxID=460519 RepID=F2QQ00_KOMPC	F2QQ00_KOMPC	GO:0003735; GO:0005840; GO:0006412; GO:0019843	ribosome [GO:0005840]; rRNA binding [GO:0019843]; structural constituent of ribosome [GO:0003735]; translation [GO:0006412]	translation [GO:0006412]	rRNA binding [GO:0019843]; structural constituent of ribosome [GO:0003735]	ribosome [GO:0005840]	MRPL16
gene1422	ACIB2EUKG769153	Mitochondrial phenylalanyl-tRNA synthetase alpha subunit, active as a monomer	1100.66	1032.59	1627.29	1627.31	1346.96	1.52618	0.609923	0.187332	3.25584	0.00113057	0.0103936	BQ9382_C1-7115	SOP80054.1	protein_coding	F2QQ01	UniRef100_F2QQ01 Phenylalanine-tRNA ligase, mitochondrial n=2 Tax=Komagataella phaffii TaxID=460519 RepID=F2QQ01_KOMPC	F2QQ01_KOMPC	GO:0000049; GO:0004826; GO:0005524; GO:0005759; GO:0006432	mitochondrial matrix [GO:0005759]; ATP binding [GO:0005524]; phenylalanine-tRNA ligase activity [GO:0004826]; tRNA binding [GO:0000049]; phenylalanyl-tRNA aminoacylation [GO:0006432]	phenylalanyl-tRNA aminoacylation [GO:0006432]	ATP binding [GO:0005524]; phenylalanine-tRNA ligase activity [GO:0004826]; tRNA binding [GO:0000049]	mitochondrial matrix [GO:0005759]	MSF1
gene1423	ACIB2EUKG769154	NADPH-dependent diflavin oxidoreductase 1	1028.61	870.581	876.92	783.729	889.959	0.8751	-0.192481	0.202907	-0.94862	0.342814	0.547048	BQ9382_C1-7120	SOP80055.1	protein_coding	A0A1G4KPI8	UniRef100_A0A1G4KPI8 NADPH-dependent diflavin oxidoreductase 1 n=2 Tax=Komagataella phaffii TaxID=460519 RepID=A0A1G4KPI8_KOMPC	A0A1G4KPI8_KOMPC	GO:0003958; GO:0005739; GO:0010181; GO:0016226; GO:0050660; GO:0050661	mitochondrion [GO:0005739]; flavin adenine dinucleotide binding [GO:0050660]; FMN binding [GO:0010181]; NADP binding [GO:0050661]; NADPH-hemoprotein reductase activity [GO:0003958]; iron-sulfur cluster assembly [GO:0016226]	iron-sulfur cluster assembly [GO:0016226]	flavin adenine dinucleotide binding [GO:0050660]; FMN binding [GO:0010181]; NADP binding [GO:0050661]; NADPH-hemoprotein reductase activity [GO:0003958]	mitochondrion [GO:0005739]	TAH18
gene1424	ACIB2EUKG769155	Conserved predicted protein	1519.31	1695.12	1498.77	1632.06	1586.31	0.97365	-0.0385224	0.189976	-0.202775	0.839311	0.916718	BQ9382_C1-7125	SOP80056.1	protein_coding	C4QYU2	UniRef100_C4QYU2 Uncharacterized protein n=1 Tax=Komagataella phaffii (strain GS115 / ATCC 20864) TaxID=644223 RepID=C4QYU2_KOMPG	NA	NA	NA	NA	NA	NA	NA
gene1425	ACIB2EUKG769156	Actin-like ATPase domain	23556.1	25716.7	28452.9	25636	25840.4	1.09772	0.134509	0.180586	0.744848	0.456364	0.649519	BQ9382_C1-7130	SOP80057.1	protein_coding	F2QQ02	UniRef100_F2QQ02 Phosphotransferase n=2 Tax=Komagataella phaffii TaxID=460519 RepID=F2QQ02_KOMPC	F2QQ02_KOMPC	GO:0001678; GO:0004396; GO:0005524; GO:0005536; GO:0006096	ATP binding [GO:0005524]; glucose binding [GO:0005536]; hexokinase activity [GO:0004396]; cellular glucose homeostasis [GO:0001678]; glycolytic process [GO:0006096]	cellular glucose homeostasis [GO:0001678]; glycolytic process [GO:0006096]	ATP binding [GO:0005524]; glucose binding [GO:0005536]; hexokinase activity [GO:0004396]	NA	HXK1
gene1426	ACIB2EUKG769157	Halomucin	2483.31	2398.57	4197.75	3302.11	3095.44	1.53633	0.619483	0.196879	3.14652	0.00165228	0.0138088	BQ9382_C1-7135	SOP80058.1	protein_coding	F2QQ03	UniRef100_F2QQ03 Uncharacterized protein n=1 Tax=Komagataella phaffii (strain ATCC 76273 / CBS 7435 / CECT 11047 / NRRL Y-11430 / Wegner 21-1) TaxID=981350 RepID=F2QQ03_KOMPC	F2QQ03_KOMPC	NA	NA	NA	NA	NA	PP7435_Chr1-1363
gene1427	ACIB2EUKG769158	P-loop containing nucleosidetriphosphatehydrolases	2975.26	3410.7	3518.55	4143.79	3512.07	1.19962	0.262581	0.192499	1.36406	0.172548	0.358041	BQ9382_C1-7140	SOP80059.1	protein_coding	F2QQ04	UniRef100_F2QQ04 ABC type transmembrane transporter of MRP/CFTR family n=2 Tax=Komagataella phaffii TaxID=460519 RepID=F2QQ04_KOMPC	F2QQ04_KOMPC	GO:0005524; GO:0016021; GO:0016887; GO:0042626	integral component of membrane [GO:0016021]; ATP binding [GO:0005524]; ATPase activity [GO:0016887]; ATPase-coupled transmembrane transporter activity [GO:0042626]	NA	ATPase activity [GO:0016887]; ATPase-coupled transmembrane transporter activity [GO:0042626]; ATP binding [GO:0005524]	integral component of membrane [GO:0016021]	BPT1
gene1428	ACIB2EUKG769159	Biogenesis of lysosome-related organelles complex-1 subunit 2	121.743	126.196	245.182	142.496	158.904	1.56167	0.643092	0.303465	2.11916	0.0340766	0.12176	BQ9382_C1-7145	SOP80060.1	protein_coding	F2QQ05	UniRef100_F2QQ05 Uncharacterized protein n=1 Tax=Komagataella phaffii (strain ATCC 76273 / CBS 7435 / CECT 11047 / NRRL Y-11430 / Wegner 21-1) TaxID=981350 RepID=F2QQ05_KOMPC	F2QQ05_KOMPC	NA	NA	NA	NA	NA	PP7435_Chr1-1365
gene1429	ACIB2EUKG769160	P-loop containing nucleosidetriphosphatehydrolases	475.792	694.93	826.499	672.582	667.451	1.27744	0.353258	0.237336	1.48843	0.136637	0.310041	BQ9382_C1-7150	SOP80061.1	protein_coding	F2QQ06	UniRef100_F2QQ06 tRNA modification GTPase MSS1, mitochondrial n=2 Tax=Komagataella phaffii TaxID=460519 RepID=F2QQ06_KOMPC	F2QQ06_KOMPC	GO:0003924; GO:0005525; GO:0006400	GTP binding [GO:0005525]; GTPase activity [GO:0003924]; tRNA modification [GO:0006400]	tRNA modification [GO:0006400]	GTPase activity [GO:0003924]; GTP binding [GO:0005525]	NA	MSS1
gene143	-	-	542.875	634.39	675.238	679.232	632.934	1.14908	0.200478	0.205123	0.977357	0.328392	0.533773	BQ9382_C1-0720;part=1/2	-	misc_RNA	-	-	NA	NA	NA	NA	NA	NA	NA
gene1430	ACIB2EUKG769161	P-loop containing nucleotidetriphosphatehydrolases	274.543	299.289	251.113	265.043	272.497	0.89853	-0.154368	0.230008	-0.671143	0.502129	0.682962	BQ9382_C1-7155	SOP80062.1	protein_coding	F2QQ07	UniRef100_F2QQ07 Iron-sulfur protein n=2 Tax=Komagataella phaffii TaxID=460519 RepID=F2QQ07_KOMPC	F2QQ07_KOMPC	GO:0005524	ATP binding [GO:0005524]	NA	ATP binding [GO:0005524]	NA	IND1
gene1431	ACIB2EUKG769162	Conserved predicted protein	1042.27	843.295	789.92	889.176	891.166	0.8915	-0.165693	0.207438	-0.798757	0.424432	0.624107	BQ9382_C1-7160	SOP80063.1	protein_coding	F2QQ08	UniRef100_F2QQ08 Uncharacterized protein n=2 Tax=Komagataella phaffii TaxID=460519 RepID=F2QQ08_KOMPC	F2QQ08_KOMPC	NA	NA	NA	NA	NA	PP7435_Chr1-1368
gene1432	ACIB2EUKG769163	Low-affinity cyclic AMP phosphodiesterase	679.526	584.082	372.716	394.239	507.641	0.60767	-0.718647	0.211716	-3.3944	0.000687797	0.00706468	BQ9382_C1-7165	SOP80064.1	protein_coding	F2QQ09	UniRef100_F2QQ09 3',5'-cyclic-nucleotide phosphodiesterase n=2 Tax=Komagataella phaffii TaxID=460519 RepID=F2QQ09_KOMPC	F2QQ09_KOMPC	GO:0004115; GO:0006198	3',5'-cyclic-AMP phosphodiesterase activity [GO:0004115]; cAMP catabolic process [GO:0006198]	cAMP catabolic process [GO:0006198]	3',5'-cyclic-AMP phosphodiesterase activity [GO:0004115]	NA	PDE1
gene1433	ACIB2EUKG769164	N-terminal nucleophile aminohydrolases(Ntnhydrolases)	2597.6	2787.39	4051.43	3230.86	3166.82	1.3521	0.435202	0.195995	2.22048	0.0263863	0.102816	BQ9382_C1-7170	SOP80065.1	protein_coding	F2QQ10	UniRef100_F2QQ10 Proteasome subunit beta n=2 Tax=Komagataella phaffii TaxID=460519 RepID=F2QQ10_KOMPC	F2QQ10_KOMPC	GO:0004298; GO:0005634; GO:0005737; GO:0005839; GO:0051603	cytoplasm [GO:0005737]; nucleus [GO:0005634]; proteasome core complex [GO:0005839]; threonine-type endopeptidase activity [GO:0004298]; proteolysis involved in cellular protein catabolic process [GO:0051603]	proteolysis involved in cellular protein catabolic process [GO:0051603]	threonine-type endopeptidase activity [GO:0004298]	cytoplasm [GO:0005737]; nucleus [GO:0005634]; proteasome core complex [GO:0005839]	PRE4
gene1434	ACIB2EUKG769165	Conserved predicted protein	426.101	594.314	250.125	278.342	387.221	0.51676	-0.95244	0.240022	-3.96813	7.24391e-05	0.00119979	BQ9382_C1-7175	SOP80066.1	protein_coding	F2QQ11	UniRef100_F2QQ11 Uncharacterized protein n=2 Tax=Komagataella phaffii TaxID=460519 RepID=F2QQ11_KOMPC	F2QQ11_KOMPC	GO:0000736; GO:0070336	flap-structured DNA binding [GO:0070336]; double-strand break repair via single-strand annealing, removal of nonhomologous ends [GO:0000736]	double-strand break repair via single-strand annealing, removal of nonhomologous ends [GO:0000736]	flap-structured DNA binding [GO:0070336]	NA	PP7435_Chr1-1371
gene1435	ACIB2EUKG769166	Sphingolipid long chainbase-responsive protein PIL1	30455.7	30977.7	27418.8	33556.9	30602.3	0.99255	-0.0107862	0.187583	-0.0575011	0.954146	0.973164	BQ9382_C1-7180	SOP80067.1	protein_coding	F2QQ12	UniRef100_F2QQ12 Primary protein component of eisosomes n=2 Tax=Komagataella phaffii TaxID=460519 RepID=F2QQ12_KOMPC	F2QQ12_KOMPC	NA	NA	NA	NA	NA	PIL1
gene1436	ACIB2EUKG769167	High-affinity glucose transporter of the major facilitator superfamily	45678.6	46932.9	73556.5	67813.9	58495.5	1.52648	0.610211	0.176379	3.45967	0.000540846	0.00597464	BQ9382_C1-7185	SOP80068.1	protein_coding	F2QQ13	UniRef100_F2QQ13 Low affinity glucose transporter 1 n=3 Tax=Komagataella TaxID=460517 RepID=F2QQ13_KOMPC	F2QQ13_KOMPC	GO:0008643; GO:0016021; GO:0022857	integral component of membrane [GO:0016021]; transmembrane transporter activity [GO:0022857]; carbohydrate transport [GO:0008643]	carbohydrate transport [GO:0008643]	transmembrane transporter activity [GO:0022857]	integral component of membrane [GO:0016021]	PpHXT1
gene1437	ACIB2EUKG769168	AP-3 complex subunit delta-1	1356.57	1081.19	1249.64	1043.07	1182.62	0.94123	-0.0873735	0.209765	-0.416531	0.677022	0.811528	BQ9382_C1-7190	SOP80069.1	protein_coding	F2QQ14	UniRef100_F2QQ14 Uncharacterized protein n=2 Tax=Komagataella phaffii TaxID=460519 RepID=F2QQ14_KOMPC	F2QQ14_KOMPC	NA	NA	NA	NA	NA	PP7435_Chr1-1375
gene1438	ACIB2EUKG769169	Transcription-associated protein 1	6334.38	6851.24	5651.04	6205.23	6260.47	0.89913	-0.153406	0.181298	-0.846152	0.397468	0.601523	BQ9382_C1-7195	SOP80070.1	protein_coding	F2QQ15	UniRef100_F2QQ15 SAGA and NuA4 histone acetyltransferase complexes subunits n=2 Tax=Komagataella phaffii TaxID=460519 RepID=F2QQ15_KOMPC	F2QQ15_KOMPC	GO:0000123; GO:0016573; GO:0016740	histone acetyltransferase complex [GO:0000123]; transferase activity [GO:0016740]; histone acetylation [GO:0016573]	histone acetylation [GO:0016573]	transferase activity [GO:0016740]	histone acetyltransferase complex [GO:0000123]	TRA1
gene1439	ACIB2EUKG769170	HAD phosphatase, family IIIA	242.244	229.369	300.545	265.993	259.538	1.20209	0.265549	0.234057	1.13454	0.256566	0.462638	BQ9382_C1-7200	SOP80071.1	protein_coding	F2QQ16	UniRef100_F2QQ16 Mitochondrial phosphatidylglycerophosphatase (PGP phosphatase) n=2 Tax=Komagataella phaffii TaxID=460519 RepID=F2QQ16_KOMPC	F2QQ16_KOMPC	GO:0008962	phosphatidylglycerophosphatase activity [GO:0008962]	NA	phosphatidylglycerophosphatase activity [GO:0008962]	NA	GEP4
gene144	ACIB2EUKG767918	Molecular chaperone	2255.98	2104.4	3124.09	2271.39	2438.96	1.2375	0.307432	0.209611	1.46668	0.142464	0.318457	BQ9382_C1-0725	SOP78821.1	protein_coding	F2QM18	UniRef100_F2QM18 F1 sector of mitochondrial F1F0 ATP synthase assembly n=2 Tax=Komagataella phaffii TaxID=460519 RepID=F2QM18_KOMPC	F2QM18_KOMPC	GO:0005739; GO:0065003	mitochondrion [GO:0005739]; protein-containing complex assembly [GO:0065003]	protein-containing complex assembly [GO:0065003]	NA	mitochondrion [GO:0005739]	ATP11
gene1440	ACIB2EUKG769171	LIM domain and RING finger protein YDR266C	1438.56	1649.93	1803.27	1438.26	1582.5	1.04903	0.0690574	0.2037	0.339015	0.734598	0.853719	BQ9382_C1-7205	SOP80072.1	protein_coding	F2QQ17	UniRef100_F2QQ17 E3 ubiquitin-protein ligase n=2 Tax=Komagataella phaffii TaxID=460519 RepID=F2QQ17_KOMPC	F2QQ17_KOMPC	GO:0016740; GO:0046872	metal ion binding [GO:0046872]; transferase activity [GO:0016740]	NA	metal ion binding [GO:0046872]; transferase activity [GO:0016740]	NA	HEL2
gene1441	ACIB2EUKG769172	Peroxisome biogenesis factor 10	1650.99	1980.76	1131	1187.47	1487.55	0.63806	-0.648232	0.195513	-3.31554	0.000914676	0.00878089	BQ9382_C1-7210	SOP80073.1	protein_coding	A0A1G4KPJ1	UniRef100_A0A1G4KPJ1 Peroxisome biogenesis factor n=1 Tax=Komagataella phaffii (strain ATCC 76273 / CBS 7435 / CECT 11047 / NRRL Y-11430 / Wegner 21-1) TaxID=981350 RepID=A0A1G4KPJ1_KOMPC	A0A1G4KPJ1_KOMPC	GO:0005777; GO:0046872	peroxisome [GO:0005777]; metal ion binding [GO:0046872]	NA	metal ion binding [GO:0046872]	peroxisome [GO:0005777]	PpPEX10
gene1442	ACIB2EUKG769173	DNA polymerase beta subunit	1347.87	1487.06	1047.95	1115.27	1249.54	0.76279	-0.390645	0.190959	-2.04571	0.0407854	0.138446	BQ9382_C1-7215	SOP80074.1	protein_coding	A0A1G4KPL8	UniRef100_A0A1G4KPL8 DNA polymerase eta n=2 Tax=Komagataella phaffii TaxID=460519 RepID=A0A1G4KPL8_KOMPC	A0A1G4KPL8_KOMPC	GO:0003684; GO:0005634; GO:0006281	nucleus [GO:0005634]; damaged DNA binding [GO:0003684]; DNA repair [GO:0006281]	DNA repair [GO:0006281]	damaged DNA binding [GO:0003684]	nucleus [GO:0005634]	RAD30
gene1443	ACIB2EUKG769174	NADH dehydrogenase (Ubiquinone) 1alphasubcomplex 2	1571.48	1442.73	1259.52	1239.72	1378.36	0.82942	-0.26983	0.187961	-1.43556	0.151126	0.329863	BQ9382_C1-7230	SOP80075.1	other	F2QQ19	UniRef100_F2QQ19 Subunit of mitochondrial NADH:ubiquinone oxidoreductase (Complex I) n=3 Tax=Komagataella TaxID=460517 RepID=F2QQ19_KOMPC	F2QQ19_KOMPC	GO:0005743; GO:0070469	mitochondrial inner membrane [GO:0005743]; respirasome [GO:0070469]	NA	NA	mitochondrial inner membrane [GO:0005743]; respirasome [GO:0070469]	NI8M
gene1444	ACIB2EUKG769174	-	1571.48	1442.73	1259.52	1239.72	1378.36	0.82942	-0.26983	0.187961	-1.43556	0.151126	0.329863	BQ9382_C1-7220;part=1/2	-	protein_coding	-	-	NA	NA	NA	NA	NA	NA	NA
gene1445	ACIB2EUKG769174	NADH dehydrogenase (Ubiquinone) 1alphasubcomplex 2	955.312	860.349	424.125	560.485	700.067	0.54269	-0.881811	0.21801	-4.04483	5.23619e-05	0.000931184	BQ9382_C1-7235	SOP80076.1	other	F2QQ19	UniRef100_F2QQ19 Subunit of mitochondrial NADH:ubiquinone oxidoreductase (Complex I) n=3 Tax=Komagataella TaxID=460517 RepID=F2QQ19_KOMPC	F2QQ19_KOMPC	GO:0005743; GO:0070469	mitochondrial inner membrane [GO:0005743]; respirasome [GO:0070469]	NA	NA	mitochondrial inner membrane [GO:0005743]; respirasome [GO:0070469]	NI8M
gene1446	ACIB2EUKG769174	-	955.312	860.349	424.125	560.485	700.067	0.54269	-0.881811	0.21801	-4.04483	5.23619e-05	0.000931184	BQ9382_C1-7225;part=1/2	-	protein_coding	-	-	NA	NA	NA	NA	NA	NA	NA
gene1447	ACIB2EUKG769175	4,5-DOPA dioxygenase extradiol	1849.75	1721.55	3070.7	2925.92	2391.98	1.6795	0.748034	0.18322	4.08272	4.45115e-05	0.000820495	BQ9382_C1-7240	SOP80077.1	protein_coding	A0A1G4KPJ0	UniRef100_A0A1G4KPJ0 Uncharacterized protein n=2 Tax=Komagataella phaffii TaxID=460519 RepID=A0A1G4KPJ0_KOMPC	A0A1G4KPJ0_KOMPC	GO:0006725; GO:0008198; GO:0008270; GO:0016701	ferrous iron binding [GO:0008198]; oxidoreductase activity, acting on single donors with incorporation of molecular oxygen [GO:0016701]; zinc ion binding [GO:0008270]; cellular aromatic compound metabolic process [GO:0006725]	cellular aromatic compound metabolic process [GO:0006725]	ferrous iron binding [GO:0008198]; oxidoreductase activity, acting on single donors with incorporation of molecular oxygen [GO:0016701]; zinc ion binding [GO:0008270]	NA	PP7435_Chr1-1381
gene1448	ACIB2EUKG769176	Mitochondrial inner membrane protein OXA1	662.134	623.305	990.613	710.581	746.658	1.32373	0.404606	0.22281	1.81592	0.0693822	0.197897	BQ9382_C1-7245	SOP80078.1	protein_coding	F2QQ21	UniRef100_F2QQ21 Mitochondrial inner membrane protein insertion mediating protein n=2 Tax=Komagataella phaffii TaxID=460519 RepID=F2QQ21_KOMPC	F2QQ21_KOMPC	GO:0016021; GO:0032977	integral component of membrane [GO:0016021]; membrane insertase activity [GO:0032977]	NA	membrane insertase activity [GO:0032977]	integral component of membrane [GO:0016021]	OXA1
gene1449	ACIB2EUKG769177	Conserved predicted protein	260.878	365.797	332.182	327.741	321.65	1.04921	0.0692984	0.242234	0.28608	0.774817	0.877188	BQ9382_C1-7250	SOP80079.1	protein_coding	F2QQ22	UniRef100_F2QQ22 Uncharacterized protein n=2 Tax=Komagataella phaffii TaxID=460519 RepID=F2QQ22_KOMPC	F2QQ22_KOMPC	NA	NA	NA	NA	NA	PP7435_Chr1-1383
gene145	ACIB2EUKG767919	Alpha-1,2-mannosyltransferase involved in O- and N-linked protein glycosylation	2221.19	2787.39	2824.53	3658.35	2872.87	1.29387	0.371696	0.211527	1.7572	0.0788833	0.214898	BQ9382_C1-0730	SOP78822.1	protein_coding	F2QM19	UniRef100_F2QM19 Putative mannosyltransferase n=1 Tax=Komagataella phaffii (strain ATCC 76273 / CBS 7435 / CECT 11047 / NRRL Y-11430 / Wegner 21-1) TaxID=981350 RepID=F2QM19_KOMPC	F2QM19_KOMPC	GO:0000030; GO:0006486; GO:0016020	membrane [GO:0016020]; mannosyltransferase activity [GO:0000030]; protein glycosylation [GO:0006486]	protein glycosylation [GO:0006486]	mannosyltransferase activity [GO:0000030]	membrane [GO:0016020]	KTR3
gene1450	ACIB2EUKG769178	Type I PLP-dependent aspartate aminotransferase-like (Major domain)	2178.96	2437.8	3315.88	2645.68	2644.58	1.29092	0.368399	0.198784	1.85326	0.0638453	0.186906	BQ9382_C1-7255	SOP80080.1	protein_coding	C4QYW2	UniRef100_C4QYW2 Uncharacterized protein n=2 Tax=Komagataella phaffii TaxID=460519 RepID=C4QYW2_KOMPG	NA	NA	NA	NA	NA	NA	NA
gene1451	ACIB2EUKG769179	SWIM zinc finger	390.075	403.315	556.602	456.938	451.732	1.27681	0.352549	0.217861	1.61823	0.105613	0.260161	BQ9382_C1-7260	SOP80081.1	protein_coding	F2QQ24	UniRef100_F2QQ24 Uncharacterized protein n=2 Tax=Komagataella phaffii TaxID=460519 RepID=F2QQ24_KOMPC	F2QQ24_KOMPC	GO:0008270	zinc ion binding [GO:0008270]	NA	zinc ion binding [GO:0008270]	NA	PP7435_Chr1-1385
gene1452	ACIB2EUKG769180	Contains GLEYA adhesin domain	147.831	165.419	196.739	189.995	174.996	1.23185	0.300826	0.255501	1.1774	0.239037	0.440242	BQ9382_C1-7265	SOP80082.1	protein_coding	F2QQ25	UniRef100_F2QQ25 Uncharacterized protein n=1 Tax=Komagataella phaffii (strain ATCC 76273 / CBS 7435 / CECT 11047 / NRRL Y-11430 / Wegner 21-1) TaxID=981350 RepID=F2QQ25_KOMPC	F2QQ25_KOMPC	NA	NA	NA	NA	NA	PP7435_Chr1-1387
gene1453	ACIB2EUKG769181	Conserved predicted protein	288.208	244.718	124.568	202.345	214.96	0.61488	-0.701622	0.279725	-2.50826	0.0121328	0.0617339	BQ9382_C1-7270	SOP80083.1	protein_coding	F2QQ26	UniRef100_F2QQ26 Uncharacterized protein n=2 Tax=Komagataella phaffii TaxID=460519 RepID=F2QQ26_KOMPC	F2QQ26_KOMPC	NA	NA	NA	NA	NA	PP7435_Chr1-1388
gene1454	ACIB2EUKG769182	Lectin-like protein with similarity to Flo1p, thought to be expressed and involved in flocculation	3424.96	2658.64	2071.19	2829.97	2746.19	0.80596	-0.311227	0.220728	-1.41	0.158539	0.340021	BQ9382_C1-7275	SOP80084.1	protein_coding	C4QYW7	UniRef100_C4QYW7 Lectin-like protein with similarity to Flo1p, thought to be expressed and involved in flocculation n=2 Tax=Komagataella phaffii TaxID=460519 RepID=C4QYW7_KOMPG	NA	NA	NA	NA	NA	NA	NA
gene1455	ACIB2EUKG769183	Ubiquitin carboxyl-terminal hydrolase 3	3323.09	3170.24	2624.83	2742.58	2965.19	0.82668	-0.274591	0.18058	-1.5206	0.128359	0.297657	BQ9382_C1-7280	SOP80085.1	protein_coding	F2QQ28	UniRef100_F2QQ28 Ubiquitin carboxyl-terminal hydrolase 3 n=2 Tax=Komagataella phaffii TaxID=460519 RepID=F2QQ28_KOMPC	F2QQ28_KOMPC	GO:0004843; GO:0006511; GO:0008234; GO:0016579	cysteine-type peptidase activity [GO:0008234]; thiol-dependent ubiquitin-specific protease activity [GO:0004843]; protein deubiquitination [GO:0016579]; ubiquitin-dependent protein catabolic process [GO:0006511]	protein deubiquitination [GO:0016579]; ubiquitin-dependent protein catabolic process [GO:0006511]	cysteine-type peptidase activity [GO:0008234]; thiol-dependent ubiquitin-specific protease activity [GO:0004843]	NA	UBP3
gene1456	ACIB2EUKG769184	Genomic scaffold, Kuraishia_capsulata_scaffold_3	244101	193968	201884	280957	230228	1.10221	0.140397	0.216788	0.647621	0.51723	0.694506	BQ9382_C1-7285	SOP80086.1	protein_coding	F2QQ29	UniRef100_F2QQ29 GPI-anchored cell wall protein n=2 Tax=Komagataella phaffii TaxID=460519 RepID=F2QQ29_KOMPC	F2QQ29_KOMPC	GO:0005199; GO:0031505	structural constituent of cell wall [GO:0005199]; fungal-type cell wall organization [GO:0031505]	fungal-type cell wall organization [GO:0031505]	structural constituent of cell wall [GO:0005199]	NA	SPI1
gene1457	ACIB2EUKG769185	Protein recA	6780.35	5220.07	4066.26	5865.14	5482.96	0.82775	-0.272728	0.226644	-1.20333	0.228848	0.427607	BQ9382_C1-7290	SOP80087.1	protein_coding	F2QQ30	UniRef100_F2QQ30 Uncharacterized protein n=2 Tax=Komagataella phaffii TaxID=460519 RepID=F2QQ30_KOMPC	F2QQ30_KOMPC	NA	NA	NA	NA	NA	PP7435_Chr1-1392
gene1458	ACIB2EUKG769186	Conserved predicted protein	10476.1	9483.45	5453.31	7683.39	8274.07	0.65821	-0.603378	0.210664	-2.86417	0.00418108	0.0278601	BQ9382_C1-7295	SOP80088.1	protein_coding	F2QQ31	UniRef100_F2QQ31 Uncharacterized protein n=1 Tax=Komagataella phaffii (strain ATCC 76273 / CBS 7435 / CECT 11047 / NRRL Y-11430 / Wegner 21-1) TaxID=981350 RepID=F2QQ31_KOMPC	F2QQ31_KOMPC	NA	NA	NA	NA	NA	PP7435_Chr1-1393
gene1459	ACIB2EUKG769187	Genomic scaffold, Kuraishia_capsulata_scaffold_3	16534.7	12571.8	22856.3	22018.5	18495.3	1.54189	0.6247	0.197673	3.16027	0.00157624	0.0133061	BQ9382_C1-7300	SOP80089.1	protein_coding	F2QQ32	UniRef100_F2QQ32 Uncharacterized protein n=1 Tax=Komagataella phaffii (strain ATCC 76273 / CBS 7435 / CECT 11047 / NRRL Y-11430 / Wegner 21-1) TaxID=981350 RepID=F2QQ32_KOMPC	F2QQ32_KOMPC	NA	NA	NA	NA	NA	PP7435_Chr1-1395
gene146	ACIB2EUKG767920	Small subunit of theclathrin-associated adaptor complex AP-1	547.845	594.314	684.136	740.03	641.581	1.24611	0.317426	0.202096	1.57067	0.116258	0.27633	BQ9382_C1-0735	SOP78823.1	protein_coding	F2QM20	UniRef100_F2QM20 AP complex subunit sigma n=2 Tax=Komagataella phaffii TaxID=460519 RepID=F2QM20_KOMPC	F2QM20_KOMPC	GO:0006886; GO:0016020	membrane [GO:0016020]; intracellular protein transport [GO:0006886]	intracellular protein transport [GO:0006886]	NA	membrane [GO:0016020]	APS1
gene1460	ACIB2EUKG769188	40S ribosomal protein S2	21800.7	19511.8	21591.8	23850.1	21688.6	1.09999	0.137495	0.181897	0.755896	0.449712	0.644392	BQ9382_C1-7305	SOP80090.1	protein_coding	F2QQ33	UniRef100_F2QQ33 40S ribosomal protein S2 n=2 Tax=Komagataella phaffii TaxID=460519 RepID=F2QQ33_KOMPC	F2QQ33_KOMPC	GO:0003723; GO:0003735; GO:0006412; GO:0015935	small ribosomal subunit [GO:0015935]; RNA binding [GO:0003723]; structural constituent of ribosome [GO:0003735]; translation [GO:0006412]	translation [GO:0006412]	RNA binding [GO:0003723]; structural constituent of ribosome [GO:0003735]	small ribosomal subunit [GO:0015935]	RPS2
gene1461	ACIB2EUKG769189	Nuclear polyadenylated RNA-binding protein NAB2	8345.62	6475.21	4543.77	5106.11	6117.68	0.65122	-0.618775	0.199606	-3.09999	0.00193529	0.0157112	BQ9382_C1-7310	SOP80091.1	protein_coding	F2QQ34	UniRef100_F2QQ34 Nuclear mRNA export and poly(A) tail length control protein n=2 Tax=Komagataella phaffii TaxID=460519 RepID=F2QQ34_KOMPC	F2QQ34_KOMPC	GO:0005634; GO:0008143; GO:0043488; GO:0046872; GO:1900364	nucleus [GO:0005634]; metal ion binding [GO:0046872]; poly(A) binding [GO:0008143]; negative regulation of mRNA polyadenylation [GO:1900364]; regulation of mRNA stability [GO:0043488]	negative regulation of mRNA polyadenylation [GO:1900364]; regulation of mRNA stability [GO:0043488]	metal ion binding [GO:0046872]; poly(A) binding [GO:0008143]	nucleus [GO:0005634]	NAB2
gene1462	ACIB2EUKG769190	Protein required for ubiquinone (CoenzymeQ)biosynthesis and for respiratory growth	745.367	836.474	654.477	620.333	714.163	0.80528	-0.312444	0.200615	-1.55743	0.119368	0.281379	BQ9382_C1-7315	SOP80092.1	protein_coding	F2QQ35	UniRef100_F2QQ35 Uncharacterized protein n=2 Tax=Komagataella phaffii TaxID=460519 RepID=F2QQ35_KOMPC	F2QQ35_KOMPC	NA	NA	NA	NA	NA	PP7435_Chr1-1398
gene1463	ACIB2EUKG769191	Mitochondrial chaperonin, required for ubiquinone (Coenzyme Q) biosynthesis and for respiratory growth	3065.94	3292.18	3038.08	3428.46	3206.16	1.01694	0.0242342	0.185237	0.130828	0.895911	0.945139	BQ9382_C1-7320	SOP80093.1	protein_coding	F2QQ36	UniRef100_F2QQ36 Ubiquinone biosynthesis n=2 Tax=Komagataella phaffii TaxID=460519 RepID=F2QQ36_KOMPC	F2QQ36_KOMPC	NA	NA	NA	NA	NA	COQ8
gene1464	ACIB2EUKG769192	P-loop containing nucleosidetriphosphatehydrolases	3285.83	3278.53	3138.92	3368.61	3267.97	0.99136	-0.012519	0.18034	-0.0694188	0.944656	0.968952	BQ9382_C1-7325	SOP80094.1	protein_coding	F2QQ37	UniRef100_F2QQ37 RNA helicase involved in splicing n=2 Tax=Komagataella phaffii TaxID=460519 RepID=F2QQ37_KOMPC	F2QQ37_KOMPC	GO:0003676; GO:0004386; GO:0005524	ATP binding [GO:0005524]; helicase activity [GO:0004386]; nucleic acid binding [GO:0003676]	NA	ATP binding [GO:0005524]; helicase activity [GO:0004386]; nucleic acid binding [GO:0003676]	NA	PRP43
gene1465	ACIB2EUKG769193	Pyruvate dehydrogenase E1 component, beta subunit (PDH)	5078.43	5130.54	5034.13	4198.89	4860.5	0.90437	-0.145012	0.187707	-0.772548	0.43979	0.637786	BQ9382_C1-7330	SOP80095.1	protein_coding	F2QQ38	UniRef100_F2QQ38 Pyruvate dehydrogenase E1 component subunit beta n=3 Tax=Komagataella TaxID=460517 RepID=F2QQ38_KOMPC	F2QQ38_KOMPC	GO:0004739; GO:0006086	pyruvate dehydrogenase (acetyl-transferring) activity [GO:0004739]; acetyl-CoA biosynthetic process from pyruvate [GO:0006086]	acetyl-CoA biosynthetic process from pyruvate [GO:0006086]	pyruvate dehydrogenase (acetyl-transferring) activity [GO:0004739]	NA	PDB1
gene1466	ACIB2EUKG769194	Transcriptional repressor general negative regulator of transcription subunit 4	1654.71	1769.3	1577.86	1246.37	1562.06	0.8246	-0.278233	0.201261	-1.38245	0.166835	0.350455	BQ9382_C1-7335	SOP80096.1	protein_coding	A0A1G4KPK1	UniRef100_A0A1G4KPK1 CCR4-NOT complex ubiquitin-protein ligase subunit n=2 Tax=Komagataella phaffii TaxID=460519 RepID=A0A1G4KPK1_KOMPC	A0A1G4KPK1_KOMPC	GO:0003723; GO:0004842; GO:0016874; GO:0030014; GO:0046872	CCR4-NOT complex [GO:0030014]; ligase activity [GO:0016874]; metal ion binding [GO:0046872]; RNA binding [GO:0003723]; ubiquitin-protein transferase activity [GO:0004842]	NA	ligase activity [GO:0016874]; metal ion binding [GO:0046872]; RNA binding [GO:0003723]; ubiquitin-protein transferase activity [GO:0004842]	CCR4-NOT complex [GO:0030014]	MOT2
gene1467	ACIB2EUKG769195	Karyopherin, responsible for nuclear import of Spt15p, histones H2A and H2B, and Nap1p	2144.17	2386.64	2344.06	2132.69	2251.89	0.98778	-0.0177445	0.187489	-0.0946433	0.924598	0.958619	BQ9382_C1-7340	SOP80097.1	protein_coding	F2QQ41	UniRef100_F2QQ41 Nuclear transport (Karyopherin beta) n=2 Tax=Komagataella phaffii TaxID=460519 RepID=F2QQ41_KOMPC	F2QQ41_KOMPC	GO:0006886; GO:0008536	Ran GTPase binding [GO:0008536]; intracellular protein transport [GO:0006886]	intracellular protein transport [GO:0006886]	Ran GTPase binding [GO:0008536]	NA	KAP114
gene1468	ACIB2EUKG769196	Rtf1 RNA polymerase II-associated Paf1 complex subunit	2637.36	2178.58	2924.38	2394.89	2533.8	1.10491	0.143923	0.202264	0.71156	0.476738	0.664681	BQ9382_C1-7345	SOP80098.1	protein_coding	F2QQ42	UniRef100_F2QQ42 RNAPII-associated chromatin remodeling Paf1 complex subunit n=1 Tax=Komagataella phaffii (strain ATCC 76273 / CBS 7435 / CECT 11047 / NRRL Y-11430 / Wegner 21-1) TaxID=981350 RepID=F2QQ42_KOMPC	F2QQ42_KOMPC	GO:0003677	DNA binding [GO:0003677]	NA	DNA binding [GO:0003677]	NA	RTF1
gene1469	ACIB2EUKG769197	Cytosolic protein required for sporulation	2369.02	2699.57	2455.77	2612.43	2534.2	0.99964	-0.000521295	0.18687	-0.00278961	0.997774	0.998511	BQ9382_C1-7350	SOP80099.1	protein_coding	F2QQ43	UniRef100_F2QQ43 Sporulation protein n=2 Tax=Komagataella phaffii TaxID=460519 RepID=F2QQ43_KOMPC	F2QQ43_KOMPC	NA	NA	NA	NA	NA	RMD8
gene147	ACIB2EUKG767921	Protein with a role in cellular adhesion and filamentous growth	800.027	977.165	923.386	881.576	895.538	1.01449	0.02075	0.20316	0.102136	0.918648	0.956382	BQ9382_C1-0740	SOP78824.1	protein_coding	F2QM21	UniRef100_F2QM21 Transmembrane 9 superfamily member n=2 Tax=Komagataella phaffii TaxID=460519 RepID=F2QM21_KOMPC	F2QM21_KOMPC	GO:0016021	integral component of membrane [GO:0016021]	NA	NA	integral component of membrane [GO:0016021]	TMN3
gene1470	ACIB2EUKG769198	Glutamyl-tRNA Synthetase| Domain 3	5453.6	5322.39	7751.89	7356.6	6471.12	1.40209	0.487575	0.177286	2.75022	0.00595557	0.0358922	BQ9382_C1-7355	SOP80100.1	protein_coding	F2QQ44	UniRef100_F2QQ44 Glutamyl-tRNA synthetase n=2 Tax=Komagataella phaffii TaxID=460519 RepID=F2QQ44_KOMPC	F2QQ44_KOMPC	GO:0004818; GO:0005524; GO:0005737; GO:0006424	cytoplasm [GO:0005737]; ATP binding [GO:0005524]; glutamate-tRNA ligase activity [GO:0004818]; glutamyl-tRNA aminoacylation [GO:0006424]	glutamyl-tRNA aminoacylation [GO:0006424]	ATP binding [GO:0005524]; glutamate-tRNA ligase activity [GO:0004818]	cytoplasm [GO:0005737]	GUS1
gene1471	ACIB2EUKG769199	Essential nuclear envelope integral embrane protein required for nuclear transport	613.685	482.614	617.897	477.837	548.008	1.00098	0.0014127	0.229905	0.0061447	0.995097	0.996935	BQ9382_C1-7360	SOP80101.1	protein_coding	F2QQ45	UniRef100_F2QQ45 Nuclear envelope morphology n=2 Tax=Komagataella phaffii TaxID=460519 RepID=F2QQ45_KOMPC	F2QQ45_KOMPC	GO:0006998; GO:0031965; GO:0055088	nuclear membrane [GO:0031965]; lipid homeostasis [GO:0055088]; nuclear envelope organization [GO:0006998]	lipid homeostasis [GO:0055088]; nuclear envelope organization [GO:0006998]	NA	nuclear membrane [GO:0031965]	BRR6
gene1472	ACIB2EUKG769200	Mitochondrial ribosomal protein, small subunit	606.232	745.238	1046.97	879.676	819.528	1.42355	0.509491	0.212105	2.40208	0.0163023	0.0748083	BQ9382_C1-7365	SOP80102.1	protein_coding	C4QYY5	UniRef100_C4QYY5 Uncharacterized protein n=2 Tax=Komagataella phaffii TaxID=460519 RepID=C4QYY5_KOMPG	NA	NA	NA	NA	NA	NA	NA
gene1473	ACIB2EUKG769201	Plasma membrane arginine permease,r equires phosphatidyl ethanolamine (PE) for localization	4007.59	4044.24	4693.05	4064.94	4202.45	1.08767	0.121238	0.18443	0.657364	0.510947	0.689569	BQ9382_C1-7370	SOP80103.1	protein_coding	F2QQ47	UniRef100_F2QQ47 Arginine permease n=2 Tax=Komagataella phaffii TaxID=460519 RepID=F2QQ47_KOMPC	F2QQ47_KOMPC	GO:0006865; GO:0016021; GO:0055085	integral component of membrane [GO:0016021]; amino acid transport [GO:0006865]; transmembrane transport [GO:0055085]	amino acid transport [GO:0006865]; transmembrane transport [GO:0055085]	NA	integral component of membrane [GO:0016021]	CAN1
gene1474	-	-	393.802	387.114	263.966	291.642	334.131	0.71172	-0.490626	0.221464	-2.21537	0.0267344	0.103725	BQ9382_C1-7375;part=1/2	-	misc_RNA	-	-	NA	NA	NA	NA	NA	NA	NA
gene1475	ACIB2EUKG769202	N(6)-adenine-specific DNAmethyltransferase2	4280.89	2959.63	2977.77	3188.11	3351.6	0.85196	-0.231138	0.215705	-1.07154	0.283925	0.491245	BQ9382_C1-7380	SOP80104.1	protein_coding	F2QQ48	UniRef100_F2QQ48 Protein-lysine N-methyltransferase EFM5 n=2 Tax=Komagataella phaffii TaxID=460519 RepID=F2QQ48_KOMPC	F2QQ48_KOMPC	GO:0005737; GO:0016279	cytoplasm [GO:0005737]; protein-lysine N-methyltransferase activity [GO:0016279]	NA	protein-lysine N-methyltransferase activity [GO:0016279]	cytoplasm [GO:0005737]	EFM5
gene1476	ACIB2EUKG769203	Muscle M-line assembly protein unc-89	2793.88	2395.16	1558.09	1830.6	2144.43	0.65328	-0.614218	0.196285	-3.12922	0.00175272	0.0145141	BQ9382_C1-7385	SOP80105.1	protein_coding	F2QQ49	UniRef100_F2QQ49 Nuclear pore complex FG-nucleoporin component n=2 Tax=Komagataella phaffii TaxID=460519 RepID=F2QQ49_KOMPC	F2QQ49_KOMPC	NA	NA	NA	NA	NA	NUP60
gene1477	ACIB2EUKG769204	NAD(P)-binding Rossmann-fold domains	3572.79	3142.96	4866.07	5431	4253.2	1.53363	0.61695	0.186847	3.30189	0.000960348	0.00912247	BQ9382_C1-7390	SOP80106.1	protein_coding	F2QQ50	UniRef100_F2QQ50 C-3 sterol dehydrogenase n=2 Tax=Komagataella phaffii TaxID=460519 RepID=F2QQ50_KOMPC	F2QQ50_KOMPC	GO:0003854; GO:0006694	3-beta-hydroxy-delta5-steroid dehydrogenase activity [GO:0003854]; steroid biosynthetic process [GO:0006694]	steroid biosynthetic process [GO:0006694]	3-beta-hydroxy-delta5-steroid dehydrogenase activity [GO:0003854]	NA	ERG26
gene1478	ACIB2EUKG769205	GPI-anchored protein 43	360.261	509.047	614.931	587.084	517.831	1.3786	0.463209	0.230059	2.01344	0.0440685	0.145718	BQ9382_C1-7395	SOP80107.1	protein_coding	F2QQ51	UniRef100_F2QQ51 Uncharacterized protein n=2 Tax=Komagataella phaffii TaxID=460519 RepID=F2QQ51_KOMPC	F2QQ51_KOMPC	NA	NA	NA	NA	NA	PP7435_Chr1-1414
gene1479	ACIB2EUKG769206	Vacuolar protein sorting-associated protein8	556.541	804.072	824.522	655.482	710.154	1.08554	0.118418	0.236906	0.499851	0.61718	0.769383	BQ9382_C1-7400	SOP80108.1	protein_coding	C4QYZ1	UniRef100_C4QYZ1 Membrane-associated protein n=2 Tax=Komagataella phaffii TaxID=460519 RepID=C4QYZ1_KOMPG	NA	NA	NA	NA	NA	NA	NA
gene148	ACIB2EUKG767922	U6 snRNA-associated Sm-like protein LSm4	751.578	998.482	1090.47	959.474	950	1.16965	0.226075	0.215054	1.05125	0.293146	0.499732	BQ9382_C1-0745	SOP78825.1	protein_coding	A0A1G4KP35	UniRef100_A0A1G4KP35 Lsm (Like Sm) protein involved in RNA processing n=3 Tax=Komagataella TaxID=460517 RepID=A0A1G4KP35_KOMPC	A0A1G4KP35_KOMPC	GO:0000398; GO:0000956; GO:0003723; GO:0005681	spliceosomal complex [GO:0005681]; RNA binding [GO:0003723]; mRNA splicing, via spliceosome [GO:0000398]; nuclear-transcribed mRNA catabolic process [GO:0000956]	mRNA splicing, via spliceosome [GO:0000398]; nuclear-transcribed mRNA catabolic process [GO:0000956]	RNA binding [GO:0003723]	spliceosomal complex [GO:0005681]	LSM4
gene1480	ACIB2EUKG769207	YVTN repeat-like/Quinoprotein amine dehydrogenase	535.422	715.394	814.636	706.781	693.058	1.21396	0.279716	0.221214	1.26446	0.206066	0.400291	BQ9382_C1-7405	SOP80109.1	protein_coding	F2QQ54	UniRef100_F2QQ54 COMPASS component n=2 Tax=Komagataella phaffii TaxID=460519 RepID=F2QQ54_KOMPC	F2QQ54_KOMPC	GO:0048188	Set1C/COMPASS complex [GO:0048188]	NA	NA	Set1C/COMPASS complex [GO:0048188]	SWD1
gene1481	ACIB2EUKG769208	Aromatic aminotransferase I, expression is regulated by general control of amino acid biosynthesis	4454.81	4667.54	8148.34	7057.36	6082.01	1.66674	0.73703	0.184055	4.0044	6.21745e-05	0.001074	BQ9382_C1-7410	SOP80110.1	protein_coding	F2QQ55	UniRef100_F2QQ55 Aromatic/aminoadipate aminotransferase 1 n=2 Tax=Komagataella phaffii TaxID=460519 RepID=F2QQ55_KOMPC	F2QQ55_KOMPC	GO:0008483; GO:0009058; GO:0030170	pyridoxal phosphate binding [GO:0030170]; transaminase activity [GO:0008483]; biosynthetic process [GO:0009058]	biosynthetic process [GO:0009058]	pyridoxal phosphate binding [GO:0030170]; transaminase activity [GO:0008483]	NA	ARO8
gene1482	ACIB2EUKG769209	Cullin, structural protein of SCF complexes	602.505	695.782	680.181	622.233	650.175	1.00205	0.00296156	0.205643	0.0144015	0.98851	0.993455	BQ9382_C1-7415	SOP80111.1	protein_coding	C4QYZ4	UniRef100_C4QYZ4 Cullin, structural protein of SCF complexes n=2 Tax=Komagataella phaffii TaxID=460519 RepID=C4QYZ4_KOMPG	NA	NA	NA	NA	NA	NA	NA
gene1483	ACIB2EUKG769210	COMPASS (Complex proteins associated with Set1p) component shg1	68.3253	124.49	98.8636	106.397	99.5191	1.05361	0.0753416	0.33758	0.223181	0.823394	0.907964	BQ9382_C1-7420	SOP80112.1	protein_coding	F2QQ57	UniRef100_F2QQ57 Uncharacterized protein n=2 Tax=Komagataella phaffii TaxID=460519 RepID=F2QQ57_KOMPC	F2QQ57_KOMPC	NA	NA	NA	NA	NA	PP7435_Chr1-1420
gene1484	ACIB2EUKG769211	Vacuolar aminopeptidase Y, processed to mature form by Prb1p	2775.25	2504.31	2640.65	3056.07	2744.07	1.07928	0.110071	0.189746	0.580095	0.561851	0.728539	BQ9382_C1-7425	SOP80113.1	protein_coding	F2QQ58	UniRef100_F2QQ58 Peptide hydrolase n=2 Tax=Komagataella phaffii TaxID=460519 RepID=F2QQ58_KOMPC	F2QQ58_KOMPC	GO:0004177; GO:0016603; GO:0046872	aminopeptidase activity [GO:0004177]; glutaminyl-peptide cyclotransferase activity [GO:0016603]; metal ion binding [GO:0046872]	NA	aminopeptidase activity [GO:0004177]; glutaminyl-peptide cyclotransferase activity [GO:0016603]; metal ion binding [GO:0046872]	NA	APE3
gene1485	ACIB2EUKG769212	Genomic scaffold, Kuraishia_capsulata_scaffold_3	4316.92	2969.87	1757.79	3125.42	3042.5	0.67038	-0.576948	0.268767	-2.14664	0.0318216	0.116957	BQ9382_C1-7430	SOP80114.1	protein_coding	F2QQ59	UniRef100_F2QQ59 Uncharacterized protein n=2 Tax=Komagataella phaffii TaxID=460519 RepID=F2QQ59_KOMPC	F2QQ59_KOMPC	NA	NA	NA	NA	NA	PP7435_Chr1-1423
gene1486	ACIB2EUKG769213	Permease, Suppressor of sulfoxydeethionine Resistance Vitamin H transporter (H+/biotinsymporter)	3087.06	2561.43	2743.46	2480.38	2718.09	0.92513	-0.112269	0.193532	-0.580103	0.561845	0.728539	BQ9382_C1-7435	SOP80115.1	protein_coding	C4QYZ8	UniRef100_C4QYZ8 Probable transporter SEO1 n=2 Tax=Komagataella phaffii TaxID=460519 RepID=C4QYZ8_KOMPG	NA	NA	NA	NA	NA	NA	NA
gene1487	ACIB2EUKG769214	Smd3p	842.264	758.88	477.511	655.482	683.535	0.70815	-0.497871	0.222951	-2.23309	0.0255428	0.100691	BQ9382_C1-7440	SOP80116.1	protein_coding	A0A1G4KPL9	UniRef100_A0A1G4KPL9 Core Sm protein Sm D3, spliceosomal U1, U2, U4, and U5 snRNPs component n=3 Tax=Komagataella TaxID=460517 RepID=A0A1G4KPL9_KOMPC	A0A1G4KPL9_KOMPC	GO:0000387; GO:0005681	spliceosomal complex [GO:0005681]; spliceosomal snRNP assembly [GO:0000387]	spliceosomal snRNP assembly [GO:0000387]	NA	spliceosomal complex [GO:0005681]	SMD3
gene1488	ACIB2EUKG769215	Mitochondrial phosphate carrier protein	24043	22612.9	27496.9	28144.9	25574.4	1.19262	0.254133	0.175637	1.44693	0.147918	0.325479	BQ9382_C1-7445	SOP80117.1	protein_coding	F2QQ61	UniRef100_F2QQ61 Mitochondrial phosphate carrier n=2 Tax=Komagataella phaffii TaxID=460519 RepID=F2QQ61_KOMPC	F2QQ61_KOMPC	GO:0016021	integral component of membrane [GO:0016021]	NA	NA	integral component of membrane [GO:0016021]	MIR1
gene1489	ACIB2EUKG769216	RNA-binding domain, RBD	2087.03	2062.62	2201.69	2206.79	2139.53	1.06241	0.0873449	0.181391	0.481529	0.630141	0.779094	BQ9382_C1-7450	SOP80118.1	protein_coding	F2QQ62	UniRef100_F2QQ62 Uncharacterized protein n=2 Tax=Komagataella phaffii TaxID=460519 RepID=F2QQ62_KOMPC	F2QQ62_KOMPC	GO:0003677; GO:0003723	DNA binding [GO:0003677]; RNA binding [GO:0003723]	NA	DNA binding [GO:0003677]; RNA binding [GO:0003723]	NA	PP7435_Chr1-1426
gene149	ACIB2EUKG767923	Protein kinase primarily involved in telomere length regulation	2160.32	2394.31	2271.88	2577.28	2350.95	1.06443	0.0900761	0.18905	0.476468	0.633741	0.782151	BQ9382_C1-0750	SOP78826.1	protein_coding	F2QM23	UniRef100_F2QM23 Protein kinase n=2 Tax=Komagataella phaffii TaxID=460519 RepID=F2QM23_KOMPC	F2QM23_KOMPC	GO:0000077; GO:0000723; GO:0000781; GO:0005524; GO:0005634; GO:0006281; GO:0016572; GO:0106310; GO:0106311	chromosome, telomeric region [GO:0000781]; nucleus [GO:0005634]; ATP binding [GO:0005524]; protein serine kinase activity [GO:0106310]; protein threonine kinase activity [GO:0106311]; DNA damage checkpoint [GO:0000077]; DNA repair [GO:0006281]; histone phosphorylation [GO:0016572]; telomere maintenance [GO:0000723]	DNA damage checkpoint [GO:0000077]; DNA repair [GO:0006281]; histone phosphorylation [GO:0016572]; telomere maintenance [GO:0000723]	ATP binding [GO:0005524]; protein serine kinase activity [GO:0106310]; protein threonine kinase activity [GO:0106311]	chromosome, telomeric region [GO:0000781]; nucleus [GO:0005634]	TEL1
gene1490	ACIB2EUKG769217	Phosphoinositide phosphatase SAC1	2683.32	2817.24	2830.46	2895.52	2806.64	1.04087	0.0577949	0.180466	0.320254	0.748776	0.861458	BQ9382_C1-7455	SOP80119.1	protein_coding	F2QQ63	UniRef100_F2QQ63 Phosphoinositide phosphatase n=2 Tax=Komagataella phaffii TaxID=460519 RepID=F2QQ63_KOMPC	F2QQ63_KOMPC	GO:0042578	phosphoric ester hydrolase activity [GO:0042578]	NA	phosphoric ester hydrolase activity [GO:0042578]	NA	SAC1
gene1491	ACIB2EUKG769218	YVTN repeat-like/Quinoprotein amine dehydrogenase	2565.3	2847.93	3251.62	2886.02	2887.72	1.13354	0.180841	0.187464	0.964675	0.334708	0.540475	BQ9382_C1-7460	SOP80120.1	protein_coding	F2QQ64	UniRef100_F2QQ64 Protein required for ubiquitin-mediated protein degradation n=2 Tax=Komagataella phaffii TaxID=460519 RepID=F2QQ64_KOMPC	F2QQ64_KOMPC	GO:0005737	cytoplasm [GO:0005737]	NA	NA	cytoplasm [GO:0005737]	DOA1
gene1492	ACIB2EUKG769219	P-loop containing nucleosidetriphosphatehydrolases	2410.02	3400.47	4019.79	4133.34	3490.9	1.40243	0.48793	0.21073	2.31542	0.0205897	0.0871808	BQ9382_C1-7465	SOP80121.1	protein_coding	F2QQ65	UniRef100_F2QQ65 Glutathione S-conjugate transporter, vacuolar n=2 Tax=Komagataella phaffii TaxID=460519 RepID=F2QQ65_KOMPC	F2QQ65_KOMPC	GO:0005524; GO:0016021; GO:0016887; GO:0042626	integral component of membrane [GO:0016021]; ATP binding [GO:0005524]; ATPase activity [GO:0016887]; ATPase-coupled transmembrane transporter activity [GO:0042626]	NA	ATPase activity [GO:0016887]; ATPase-coupled transmembrane transporter activity [GO:0042626]; ATP binding [GO:0005524]	integral component of membrane [GO:0016021]	YCF1
gene1493	ACIB2EUKG769220	Halomucin	488.215	592.609	633.716	488.287	550.707	1.03645	0.0516518	0.22625	0.228295	0.819417	0.90537	BQ9382_C1-7470	SOP80122.1	protein_coding	F2QQ66	UniRef100_F2QQ66 Transcription factor n=1 Tax=Komagataella phaffii (strain ATCC 76273 / CBS 7435 / CECT 11047 / NRRL Y-11430 / Wegner 21-1) TaxID=981350 RepID=F2QQ66_KOMPC	F2QQ66_KOMPC	GO:0000124; GO:0003712	SAGA complex [GO:0000124]; transcription coregulator activity [GO:0003712]	NA	transcription coregulator activity [GO:0003712]	SAGA complex [GO:0000124]	SPT20
gene1494	ACIB2EUKG769221	Beta-mannosyltransferase 3	526.726	615.631	790.909	600.384	633.412	1.21638	0.282589	0.222593	1.26953	0.204253	0.398084	BQ9382_C1-7475	SOP80123.1	protein_coding	F2QQ67	UniRef100_F2QQ67 Beta-mannosyltransferase 3 n=2 Tax=Komagataella phaffii TaxID=460519 RepID=BMT3_KOMPC	BMT3_KOMPC	GO:0000030; GO:0016021; GO:0071555	integral component of membrane [GO:0016021]; mannosyltransferase activity [GO:0000030]; cell wall organization [GO:0071555]	cell wall organization [GO:0071555]	mannosyltransferase activity [GO:0000030]	integral component of membrane [GO:0016021]	BMT3
gene1495	ACIB2EUKG769222	Major facilitator superfamily transporter	132.924	186.736	208.602	184.295	178.139	1.22201	0.289258	0.271463	1.06555	0.286626	0.493856	BQ9382_C1-7480	SOP80124.1	protein_coding	C4QZ07	UniRef100_C4QZ07 Major facilitator superfamily n=2 Tax=Komagataella phaffii TaxID=460519 RepID=C4QZ07_KOMPG	NA	NA	NA	NA	NA	NA	NA
gene1496	ACIB2EUKG769223	Uncharacterized protein yetA	509.334	642.064	968.863	849.277	742.384	1.57621	0.656457	0.213213	3.07887	0.00207784	0.0163811	BQ9382_C1-7485	SOP80125.1	protein_coding	F2QQ69	UniRef100_F2QQ69 Uncharacterized protein n=2 Tax=Komagataella phaffii TaxID=460519 RepID=F2QQ69_KOMPC	F2QQ69_KOMPC	NA	NA	NA	NA	NA	PP7435_Chr1-1433
gene1497	ACIB2EUKG769224	Actin assembly factor, activates the Arp2/3 protein complex that nucleates branched actinfilaments	828.599	986.544	956.011	960.424	932.895	1.05478	0.0769433	0.199524	0.385634	0.699768	0.827742	BQ9382_C1-7490	SOP80126.1	protein_coding	F2QQ70	UniRef100_F2QQ70 Actin assembly factor n=2 Tax=Komagataella phaffii TaxID=460519 RepID=F2QQ70_KOMPC	F2QQ70_KOMPC	GO:0003779; GO:0007015; GO:2000601	actin binding [GO:0003779]; actin filament organization [GO:0007015]; positive regulation of Arp2/3 complex-mediated actin nucleation [GO:2000601]	actin filament organization [GO:0007015]; positive regulation of Arp2/3 complex-mediated actin nucleation [GO:2000601]	actin binding [GO:0003779]	NA	LAS17
gene1498	ACIB2EUKG769225	Cyclin-D1-binding protein 1	368.957	308.668	504.204	452.188	408.504	1.41426	0.500049	0.221454	2.25803	0.023944	0.0968473	BQ9382_C1-7495	SOP80127.1	protein_coding	F2QQ71	UniRef100_F2QQ71 Uncharacterized protein n=2 Tax=Komagataella phaffii TaxID=460519 RepID=F2QQ71_KOMPC	F2QQ71_KOMPC	GO:0051726	regulation of cell cycle [GO:0051726]	regulation of cell cycle [GO:0051726]	NA	NA	PP7435_Chr1-1435
gene1499	ACIB2EUKG769226	Genomic scaffold, Kuraishia_capsulata_scaffold_6	129.197	115.111	119.625	113.997	119.482	0.95843	-0.0612598	0.284206	-0.215548	0.82934	0.909862	BQ9382_C1-7500	SOP80128.1	protein_coding	A0A1B2JGP4	UniRef100_A0A1B2JGP4 BA75_04193T0 n=1 Tax=Komagataella pastoris TaxID=4922 RepID=A0A1B2JGP4_PICPA	NA	NA	NA	NA	NA	NA	NA
gene15	ACIB2EUKG767795	Transportin, cytosolic karyopherin beta 2	6892.16	4836.37	3358.4	4613.08	4925	0.67984	-0.556733	0.231219	-2.40782	0.0160481	0.0741544	BQ9382_C1-0080	SOP78700.1	protein_coding	F2QLA9	UniRef100_F2QLA9 Nuclear transport (Karyopherin beta) n=2 Tax=Komagataella phaffii TaxID=460519 RepID=F2QLA9_KOMPC	F2QLA9_KOMPC	GO:0005737; GO:0006606; GO:0008536	cytoplasm [GO:0005737]; Ran GTPase binding [GO:0008536]; protein import into nucleus [GO:0006606]	protein import into nucleus [GO:0006606]	Ran GTPase binding [GO:0008536]	cytoplasm [GO:0005737]	KAP104
gene150	ACIB2EUKG767924	60S ribosomal protein L23	6023.81	3658.83	8019.81	7686.24	6347.17	1.62268	0.698383	0.234624	2.97661	0.00291459	0.0212198	BQ9382_C1-0755	SOP78827.1	protein_coding	F2QM24	UniRef100_F2QM24 60S ribosomal protein L23-A n=2 Tax=Komagataella phaffii TaxID=460519 RepID=F2QM24_KOMPC	F2QM24_KOMPC	GO:0003735; GO:0005840; GO:0006412	ribosome [GO:0005840]; structural constituent of ribosome [GO:0003735]; translation [GO:0006412]	translation [GO:0006412]	structural constituent of ribosome [GO:0003735]	ribosome [GO:0005840]	RPL23A
gene1500	ACIB2EUKG769227	Isoleucyl-tRNA synthetase	390.075	497.962	513.102	509.186	477.581	1.14857	0.199835	0.219898	0.908765	0.363474	0.567008	BQ9382_C1-7505	SOP80129.1	protein_coding	F2QQ72	UniRef100_F2QQ72 Uncharacterized protein n=2 Tax=Komagataella phaffii TaxID=460519 RepID=F2QQ72_KOMPC	F2QQ72_KOMPC	NA	NA	NA	NA	NA	PP7435_Chr1-1436
gene1501	ACIB2EUKG769228	P-loop containing nucleosidetriphosphatehydrolases	311.812	426.337	421.159	416.089	393.849	1.13073	0.177255	0.232778	0.761475	0.446373	0.641698	BQ9382_C1-7510	SOP80130.1	protein_coding	A0A1G4KPI9	UniRef100_A0A1G4KPI9 Rab family GTP-binding protein n=3 Tax=Komagataella TaxID=460517 RepID=A0A1G4KPI9_KOMPC	A0A1G4KPI9_KOMPC	GO:0003924; GO:0005525	GTP binding [GO:0005525]; GTPase activity [GO:0003924]	NA	GTPase activity [GO:0003924]; GTP binding [GO:0005525]	NA	YPT10
gene1502	ACIB2EUKG769229	Protein kinase-like (PK-like)	1042.27	1213.36	1441.43	1436.36	1283.35	1.2749	0.350388	0.193321	1.81247	0.0699137	0.198576	BQ9382_C1-7515	SOP80131.1	protein_coding	F2QQ74	UniRef100_F2QQ74 Protein kinase n=3 Tax=Komagataella TaxID=460517 RepID=F2QQ74_KOMPC	F2QQ74_KOMPC	GO:0004672; GO:0005524	ATP binding [GO:0005524]; protein kinase activity [GO:0004672]	NA	ATP binding [GO:0005524]; protein kinase activity [GO:0004672]	NA	IKS1
gene1503	ACIB2EUKG769230	Programmed cell death protein 2,C-terminal putative domain	837.295	844.148	1300.06	1155.17	1034.17	1.46004	0.546006	0.193893	2.81601	0.00486239	0.0311745	BQ9382_C1-7520	SOP80132.1	protein_coding	F2QQ75	UniRef100_F2QQ75 20S rRNA accumulation protein n=1 Tax=Komagataella phaffii (strain ATCC 76273 / CBS 7435 / CECT 11047 / NRRL Y-11430 / Wegner 21-1) TaxID=981350 RepID=F2QQ75_KOMPC	F2QQ75_KOMPC	GO:0005737	cytoplasm [GO:0005737]	NA	NA	cytoplasm [GO:0005737]	TSR4
gene1504	ACIB2EUKG769231	Subunit of the Ssh1 translocon complex	1632.35	2009.75	2727.65	2380.64	2187.6	1.40171	0.487193	0.199281	2.44475	0.0144953	0.0695776	BQ9382_C1-7525	SOP80133.1	protein_coding	F2QQ76	UniRef100_F2QQ76 Ssh1 translocon complex subunit n=2 Tax=Komagataella phaffii TaxID=460519 RepID=F2QQ76_KOMPC	F2QQ76_KOMPC	GO:0015031; GO:0016020	membrane [GO:0016020]; protein transport [GO:0015031]	protein transport [GO:0015031]	NA	membrane [GO:0016020]	SSH1
gene1505	ACIB2EUKG769232	S-adenosyl-L-methionine-dependent methyltransferases	590.082	566.176	692.045	660.232	627.134	1.16991	0.226394	0.200219	1.13073	0.258168	0.464291	BQ9382_C1-7530	SOP80134.1	protein_coding	A0A1G4KPJ3	UniRef100_A0A1G4KPJ3 Alpha N-terminal protein methyltransferase 1 n=2 Tax=Komagataella phaffii TaxID=460519 RepID=A0A1G4KPJ3_KOMPC	A0A1G4KPJ3_KOMPC	GO:0006480; GO:0008168	methyltransferase activity [GO:0008168]; N-terminal protein amino acid methylation [GO:0006480]	N-terminal protein amino acid methylation [GO:0006480]	methyltransferase activity [GO:0008168]	NA	TAE1
gene1506	ACIB2EUKG769233	Methyltransferase-like protein 11A	327.961	313.784	333.17	320.141	323.764	1.01855	0.0265166	0.221006	0.119981	0.904498	0.949	BQ9382_C1-7535	SOP80135.1	protein_coding	A0A1G4KPK6	UniRef100_A0A1G4KPK6 Uncharacterized protein n=2 Tax=Komagataella phaffii TaxID=460519 RepID=A0A1G4KPK6_KOMPC	A0A1G4KPK6_KOMPC	NA	NA	NA	NA	NA	PP7435_Chr1-3193
gene1507	ACIB2EUKG769234	DNA-binding proteins Bright/BRCAA1/RBP1 and related proteins containing BRIGHT domain-containing protein	2516.86	2907.62	3192.3	2983.87	2900.16	1.13821	0.186771	0.187487	0.996184	0.319161	0.525221	BQ9382_C1-7540	SOP80136.1	protein_coding	F2QQ78	UniRef100_F2QQ78 Uncharacterized protein n=2 Tax=Komagataella phaffii TaxID=460519 RepID=F2QQ78_KOMPC	F2QQ78_KOMPC	NA	NA	NA	NA	NA	PP7435_Chr1-1442
gene1508	ACIB2EUKG769235	Methylenetetrahydrofolatedehydrogenase(NADP+) / methenyltetrahydrofolatecyclohydrolase /formyltetrahydrofolate synthetase	2347.91	2821.5	3235.8	3555.75	2990.24	1.31331	0.393208	0.192391	2.0438	0.0409736	0.138814	BQ9382_C1-7545	SOP80137.1	protein_coding	F2QQ79	UniRef100_F2QQ79 C-1-tetrahydrofolate synthase, mitochondrial n=2 Tax=Komagataella phaffii TaxID=460519 RepID=F2QQ79_KOMPC	F2QQ79_KOMPC	GO:0004329; GO:0004477; GO:0004488; GO:0005524; GO:0035999	ATP binding [GO:0005524]; formate-tetrahydrofolate ligase activity [GO:0004329]; methenyltetrahydrofolate cyclohydrolase activity [GO:0004477]; methylenetetrahydrofolate dehydrogenase (NADP+) activity [GO:0004488]; tetrahydrofolate interconversion [GO:0035999]	tetrahydrofolate interconversion [GO:0035999]	ATP binding [GO:0005524]; formate-tetrahydrofolate ligase activity [GO:0004329]; methenyltetrahydrofolate cyclohydrolase activity [GO:0004477]; methylenetetrahydrofolate dehydrogenase (NADP+) activity [GO:0004488]	NA	MIS1-1
gene1509	ACIB2EUKG769236	Flap endonuclease 1	490.7	700.046	900.647	860.677	738.017	1.4757	0.561403	0.224758	2.49782	0.0124961	0.063031	BQ9382_C1-7550	SOP80138.1	protein_coding	C4QZ20	UniRef100_C4QZ20 Flap endonuclease 1 n=2 Tax=Komagataella phaffii TaxID=460519 RepID=FEN1_KOMPG	NA	NA	NA	NA	NA	NA	NA
gene151	-	-	1996.34	968.638	2346.03	2432.88	1935.97	1.6138	0.690458	0.27611	2.50066	0.0123961	0.0626619	BQ9382_C1-0760;part=1/2	-	misc_RNA	-	-	NA	NA	NA	NA	NA	NA	NA
gene1510	ACIB2EUKG769237	DNA mismatch repair protein MSH2	2946.68	3466.12	4107.78	3873.05	3598.41	1.24414	0.315153	0.187818	1.67797	0.093353	0.239634	BQ9382_C1-7555	SOP80139.1	protein_coding	F2QQ81	UniRef100_F2QQ81 DNA mismatch repair protein n=2 Tax=Komagataella phaffii TaxID=460519 RepID=F2QQ81_KOMPC	F2QQ81_KOMPC	GO:0005524; GO:0005634; GO:0006298; GO:0030983; GO:0032300	mismatch repair complex [GO:0032300]; nucleus [GO:0005634]; ATP binding [GO:0005524]; mismatched DNA binding [GO:0030983]; mismatch repair [GO:0006298]	mismatch repair [GO:0006298]	ATP binding [GO:0005524]; mismatched DNA binding [GO:0030983]	mismatch repair complex [GO:0032300]; nucleus [GO:0005634]	MSH2
gene1511	ACIB2EUKG769238	Genomic scaffold, Kuraishia_capsulata_scaffold_1	1462.16	1687.44	2354.93	2083.29	1896.96	1.40841	0.494063	0.193251	2.55659	0.0105705	0.0559904	BQ9382_C1-7560	SOP80140.1	protein_coding	F2QQ82	UniRef100_F2QQ82 Uncharacterized protein n=1 Tax=Komagataella phaffii (strain ATCC 76273 / CBS 7435 / CECT 11047 / NRRL Y-11430 / Wegner 21-1) TaxID=981350 RepID=F2QQ82_KOMPC	F2QQ82_KOMPC	NA	NA	NA	NA	NA	PP7435_Chr1-1446
gene1512	ACIB2EUKG769239	Permease of the major facilitator superfamily	96.8977	108.29	175.977	112.097	123.315	1.39992	0.485349	0.309188	1.56976	0.116472	0.276629	BQ9382_C1-7565	SOP80141.1	protein_coding	C4QZ23	UniRef100_C4QZ23 Major facilitator superfamily n=2 Tax=Komagataella phaffii TaxID=460519 RepID=C4QZ23_KOMPG	NA	NA	NA	NA	NA	NA	NA
gene1513	ACIB2EUKG769240	Chromatin associated protein KTI12	347.838	409.284	476.522	462.637	424.07	1.23814	0.308179	0.216486	1.42355	0.154576	0.334967	BQ9382_C1-7570	SOP80142.1	protein_coding	F2QQ84	UniRef100_F2QQ84 Elongator complex interacting protein n=2 Tax=Komagataella phaffii TaxID=460519 RepID=F2QQ84_KOMPC	F2QQ84_KOMPC	GO:0005524	ATP binding [GO:0005524]	NA	ATP binding [GO:0005524]	NA	KTI12
gene1514	ACIB2EUKG769241	ATPase synthesis protein 25	1246	1472.57	1638.17	1725.15	1520.47	1.23637	0.306111	0.193634	1.58087	0.113907	0.273015	BQ9382_C1-7575	SOP80143.1	protein_coding	C4QZ25	UniRef100_C4QZ25 ATPase synthesis protein 25, mitochondrial n=2 Tax=Komagataella phaffii TaxID=460519 RepID=ATP25_KOMPG	NA	NA	NA	NA	NA	NA	NA
gene1515	ACIB2EUKG769242	AP-1-like transcription factor YAP3	1137.93	1006.16	1318.84	1356.56	1204.87	1.2486	0.320316	0.192045	1.66792	0.0953312	0.243101	BQ9382_C1-7580	SOP80144.1	protein_coding	F2QQ86	UniRef100_F2QQ86 AP-1-like transcription factor n=2 Tax=Komagataella phaffii TaxID=460519 RepID=F2QQ86_KOMPC	F2QQ86_KOMPC	GO:0003700	DNA-binding transcription factor activity [GO:0003700]	NA	DNA-binding transcription factor activity [GO:0003700]	NA	YAP3
gene1516	ACIB2EUKG769243	YVTN repeat-like/Quinoprotein amine dehydrogenase	2010.01	2199.9	2563.53	2582.98	2339.1	1.22216	0.289439	0.183425	1.57797	0.114573	0.273979	BQ9382_C1-7585	SOP80145.1	protein_coding	F2QQ87	UniRef100_F2QQ87 Small subunit (SSU) processome component n=2 Tax=Komagataella phaffii TaxID=460519 RepID=F2QQ87_KOMPC	F2QQ87_KOMPC	GO:0005730; GO:0006364	nucleolus [GO:0005730]; rRNA processing [GO:0006364]	rRNA processing [GO:0006364]	NA	nucleolus [GO:0005730]	UTP15
gene1517	ACIB2EUKG769244	YVTN repeat-like/Quinoprotein amine dehydrogenase	2437.35	2551.2	2916.48	3124.47	2757.37	1.21084	0.276011	0.181941	1.51704	0.129256	0.299263	BQ9382_C1-7590	SOP80146.1	protein_coding	F2QQ88	UniRef100_F2QQ88 Actin cortical patch component n=2 Tax=Komagataella phaffii TaxID=460519 RepID=F2QQ88_KOMPC	F2QQ88_KOMPC	NA	NA	NA	NA	NA	AIP1
gene1518	ACIB2EUKG769245	U3 small nucleolar RNA-associated protein 11	474.55	526.953	661.397	573.784	559.171	1.23203	0.301035	0.209904	1.43416	0.151527	0.330395	BQ9382_C1-7595	SOP80147.1	protein_coding	F2QQ89	UniRef100_F2QQ89 U3 small nucleolar RNA-associated protein 11 n=2 Tax=Komagataella phaffii TaxID=460519 RepID=F2QQ89_KOMPC	F2QQ89_KOMPC	GO:0005730; GO:0006364; GO:0032040	nucleolus [GO:0005730]; small-subunit processome [GO:0032040]; rRNA processing [GO:0006364]	rRNA processing [GO:0006364]	NA	nucleolus [GO:0005730]; small-subunit processome [GO:0032040]	UTP11
gene1519	ACIB2EUKG769246	Similar to Maintenance of telomere cappingprotein 2 acc. no. B3LQZ6	167.708	219.137	206.625	164.346	189.454	0.95494	-0.0665216	0.267483	-0.248694	0.803597	0.894475	BQ9382_C1-7600	SOP80148.1	protein_coding	F2QQ90	UniRef100_F2QQ90 Uncharacterized protein n=2 Tax=Komagataella phaffii TaxID=460519 RepID=F2QQ90_KOMPC	F2QQ90_KOMPC	NA	NA	NA	NA	NA	PP7435_Chr1-1454
gene152	-	-	1977.71	958.406	2321.32	2413.88	1917.83	1.61477	0.691332	0.276387	2.50132	0.0123732	0.0626049	BQ9382_C1-0765;part=1/2	-	misc_RNA	-	-	NA	NA	NA	NA	NA	NA	NA
gene1520	ACIB2EUKG769247	Dynamin-like GTPase required for vacuolar sorting	3027.43	3192.41	4322.32	4046.89	3647.26	1.34541	0.428046	0.180622	2.36984	0.0177958	0.079029	BQ9382_C1-7605	SOP80149.1	protein_coding	F2QQ91	UniRef100_F2QQ91 Vacuolar protein sorting-associated protein 1 n=2 Tax=Komagataella phaffii TaxID=460519 RepID=F2QQ91_KOMPC	F2QQ91_KOMPC	GO:0003924; GO:0005525	GTP binding [GO:0005525]; GTPase activity [GO:0003924]	NA	GTPase activity [GO:0003924]; GTP binding [GO:0005525]	NA	VPS1
gene1521	ACIB2EUKG769248	Poly(A) polymerase	549.087	575.555	685.125	605.134	603.725	1.14669	0.197481	0.204693	0.964768	0.334661	0.540475	BQ9382_C1-7610	SOP80150.1	protein_coding	A0A1G4KPJ7	UniRef100_A0A1G4KPJ7 Uncharacterized protein n=2 Tax=Komagataella phaffii TaxID=460519 RepID=A0A1G4KPJ7_KOMPC	A0A1G4KPJ7_KOMPC	NA	NA	NA	NA	NA	PP7435_Chr1-3204
gene1522	ACIB2EUKG769249	Poly(A) polymerase PAPalpha	1925.53	2145.33	2528.93	2414.83	2253.66	1.21404	0.279812	0.18546	1.50874	0.131364	0.302491	BQ9382_C1-7615	SOP80151.1	protein_coding	F2QQ92	UniRef100_F2QQ92 Poly(A) polymerase n=2 Tax=Komagataella phaffii TaxID=460519 RepID=F2QQ92_KOMPC	F2QQ92_KOMPC	GO:0003723; GO:0004652; GO:0005524; GO:0005634; GO:0006397; GO:0031123; GO:0043631; GO:0046872	nucleus [GO:0005634]; ATP binding [GO:0005524]; metal ion binding [GO:0046872]; polynucleotide adenylyltransferase activity [GO:0004652]; RNA binding [GO:0003723]; mRNA processing [GO:0006397]; RNA 3'-end processing [GO:0031123]; RNA polyadenylation [GO:0043631]	mRNA processing [GO:0006397]; RNA 3'-end processing [GO:0031123]; RNA polyadenylation [GO:0043631]	ATP binding [GO:0005524]; metal ion binding [GO:0046872]; polynucleotide adenylyltransferase activity [GO:0004652]; RNA binding [GO:0003723]	nucleus [GO:0005634]	PAP1
gene1523	ACIB2EUKG769250	Oxysterol-binding protein homolog 6	4058.52	4407.47	5156.72	4949.37	4643.02	1.19358	0.255291	0.180067	1.41775	0.156263	0.336872	BQ9382_C1-7620	SOP80152.1	protein_coding	F2QQ93	UniRef100_F2QQ93 Oxysterol-binding protein family member n=2 Tax=Komagataella phaffii TaxID=460519 RepID=F2QQ93_KOMPC	F2QQ93_KOMPC	GO:0008289	lipid binding [GO:0008289]	NA	lipid binding [GO:0008289]	NA	OSH6
gene1524	ACIB2EUKG769251	Genomic scaffold, Kuraishia_capsulata_scaffold_4	1197.56	1336.14	1695.51	1526.61	1438.95	1.27106	0.346035	0.192121	1.80113	0.0716825	0.201768	BQ9382_C1-7625	SOP80153.1	protein_coding	A0A1G4KPJ9	UniRef100_A0A1G4KPJ9 Uncharacterized protein n=2 Tax=Komagataella phaffii TaxID=460519 RepID=A0A1G4KPJ9_KOMPC	A0A1G4KPJ9_KOMPC	NA	NA	NA	NA	NA	PP7435_Chr1-3226
gene1525	ACIB2EUKG769252	Outer membrane protein assembly factor yaeT	2550.4	3238.46	2683.16	3064.62	2884.16	0.99252	-0.0108343	0.201098	-0.0538757	0.957034	0.974461	BQ9382_C1-7630	SOP80154.1	protein_coding	F2QQ94	UniRef100_F2QQ94 Sorting and Assembly Machinery (SAM or TOB complex) component n=1 Tax=Komagataella phaffii (strain ATCC 76273 / CBS 7435 / CECT 11047 / NRRL Y-11430 / Wegner 21-1) TaxID=981350 RepID=F2QQ94_KOMPC	F2QQ94_KOMPC	GO:0019867	outer membrane [GO:0019867]	NA	NA	outer membrane [GO:0019867]	SAM50-2
gene1526	ACIB2EUKG769253	P-loop containing nucleosidetriphosphatehydrolases	2962.83	3515.58	5479.02	4371.78	4082.3	1.52012	0.60419	0.201304	3.00138	0.0026876	0.0200792	BQ9382_C1-7635	SOP80155.1	protein_coding	F2QQ95	UniRef100_F2QQ95 Mitochondrial inner membrane m-AAA protease component n=2 Tax=Komagataella phaffii TaxID=460519 RepID=F2QQ95_KOMPC	F2QQ95_KOMPC	GO:0004176; GO:0004222; GO:0005524; GO:0008270; GO:0016021	integral component of membrane [GO:0016021]; ATP binding [GO:0005524]; ATP-dependent peptidase activity [GO:0004176]; metalloendopeptidase activity [GO:0004222]; zinc ion binding [GO:0008270]	NA	ATP binding [GO:0005524]; ATP-dependent peptidase activity [GO:0004176]; metalloendopeptidase activity [GO:0004222]; zinc ion binding [GO:0008270]	integral component of membrane [GO:0016021]	YTA12
gene1527	ACIB2EUKG769254	Chromatin structure-remodeling complex protein RSC7	2236.1	1827.28	2925.37	2049.09	2259.46	1.22464	0.292361	0.222863	1.31184	0.189575	0.381103	BQ9382_C1-7640	SOP80156.1	protein_coding	F2QQ96	UniRef100_F2QQ96 RSC chromatin remodeling complex component n=2 Tax=Komagataella phaffii TaxID=460519 RepID=F2QQ96_KOMPC	F2QQ96_KOMPC	NA	NA	NA	NA	NA	NPL6
gene1528	ACIB2EUKG769255	Subunit of SAGA histone acetyltransferase complex	577.659	799.809	471.579	379.99	557.259	0.61703	-0.696584	0.235462	-2.95837	0.00309275	0.02216	BQ9382_C1-7645	SOP80157.1	protein_coding	F2QQ97	UniRef100_F2QQ97 SAGA complex subunit n=1 Tax=Komagataella phaffii (strain ATCC 76273 / CBS 7435 / CECT 11047 / NRRL Y-11430 / Wegner 21-1) TaxID=981350 RepID=F2QQ97_KOMPC	F2QQ97_KOMPC	GO:0000124	SAGA complex [GO:0000124]	NA	NA	SAGA complex [GO:0000124]	SGF73
gene1529	ACIB2EUKG769256	Alpha-1,3/1,6-mannosyltransferase ALG2	503.123	557.649	751.363	610.833	605.742	1.28289	0.359398	0.213416	1.68403	0.0921763	0.237678	BQ9382_C1-7650	SOP80158.1	protein_coding	F2QQ98	UniRef100_F2QQ98 Alpha-1,3/1,6-mannosyltransferase n=2 Tax=Komagataella phaffii TaxID=460519 RepID=F2QQ98_KOMPC	F2QQ98_KOMPC	GO:0004378; GO:0006486; GO:0016021; GO:0102704	integral component of membrane [GO:0016021]; GDP-Man:Man1GlcNAc2-PP-Dol alpha-1,3-mannosyltransferase activity [GO:0004378]; GDP-Man:Man2GlcNAc2-PP-dolichol alpha-1,6-mannosyltransferase activity [GO:0102704]; protein glycosylation [GO:0006486]	protein glycosylation [GO:0006486]	GDP-Man:Man1GlcNAc2-PP-Dol alpha-1,3-mannosyltransferase activity [GO:0004378]; GDP-Man:Man2GlcNAc2-PP-dolichol alpha-1,6-mannosyltransferase activity [GO:0102704]	integral component of membrane [GO:0016021]	ALG2
gene153	ACIB2EUKG767925	LON peptidase N-terminal domain and RING finger protein 3	968.977	891.898	674.25	801.778	834.226	0.79363	-0.333461	0.203011	-1.64258	0.10047	0.252058	BQ9382_C1-0770	SOP78828.1	protein_coding	F2QM25	UniRef100_F2QM25 Uncharacterized protein n=2 Tax=Komagataella phaffii TaxID=460519 RepID=F2QM25_KOMPC	F2QM25_KOMPC	NA	NA	NA	NA	NA	PP7435_Chr1-0147
gene1530	ACIB2EUKG769257	TBC1 domain family member 5	1362.78	1301.18	1246.67	1325.21	1308.96	0.96565	-0.0504208	0.188013	-0.268177	0.788563	0.884698	BQ9382_C1-7655	SOP80159.1	protein_coding	F2QQ99	UniRef100_F2QQ99 Uncharacterized protein n=2 Tax=Komagataella phaffii TaxID=460519 RepID=F2QQ99_KOMPC	F2QQ99_KOMPC	NA	NA	NA	NA	NA	PP7435_Chr1-1464
gene1531	ACIB2EUKG769258	MAP-homologous protein 1	3965.35	4584.83	4218.51	4410.73	4294.86	1.00905	0.012998	0.185059	0.0702371	0.944005	0.968467	BQ9382_C1-7660	SOP80160.1	protein_coding	F2QQA0	UniRef100_F2QQA0 Microtubules assembly and stabilization protein n=2 Tax=Komagataella phaffii TaxID=460519 RepID=F2QQA0_KOMPC	F2QQA0_KOMPC	NA	NA	NA	NA	NA	MHP1
gene1532	ACIB2EUKG769259	Calcipressin-like protein	967.735	863.759	671.284	737.18	809.989	0.76956	-0.377886	0.199681	-1.89245	0.0584306	0.176549	BQ9382_C1-7665	SOP80161.1	protein_coding	F2QQA1	UniRef100_F2QQA1 Uncharacterized protein n=2 Tax=Komagataella phaffii TaxID=460519 RepID=F2QQA1_KOMPC	F2QQA1_KOMPC	GO:0019722	calcium-mediated signaling [GO:0019722]	calcium-mediated signaling [GO:0019722]	NA	NA	PP7435_Chr1-1466
gene1533	ACIB2EUKG769260	Proteasome-interacting protein CIC1	796.3	905.54	1079.59	987.973	942.351	1.2139	0.279655	0.197851	1.41346	0.157521	0.338641	BQ9382_C1-7670	SOP80162.1	protein_coding	F2QQA2	UniRef100_F2QQA2 Proteasome-interacting protein n=2 Tax=Komagataella phaffii TaxID=460519 RepID=F2QQA2_KOMPC	F2QQA2_KOMPC	GO:0000502	proteasome complex [GO:0000502]	NA	NA	proteasome complex [GO:0000502]	CIC1
gene1534	ACIB2EUKG769261	Transcription elongation factor Elf1 like	469.581	508.194	486.409	604.184	517.092	1.1148	0.156789	0.21687	0.722962	0.469704	0.659993	BQ9382_C1-7675	SOP80163.1	protein_coding	F2QQA3	UniRef100_F2QQA3 Transcription elongation factor 1 homolog n=2 Tax=Komagataella phaffii TaxID=460519 RepID=F2QQA3_KOMPC	F2QQA3_KOMPC	GO:0003746; GO:0005634; GO:0046872	nucleus [GO:0005634]; metal ion binding [GO:0046872]; translation elongation factor activity [GO:0003746]	NA	metal ion binding [GO:0046872]; translation elongation factor activity [GO:0003746]	nucleus [GO:0005634]	ELF1
gene1535	ACIB2EUKG769262	Zinc/RING finger domain| C3HC4 (zincfinger)	1890.75	2598.1	2062.29	2241.94	2198.27	0.95827	-0.0614898	0.210328	-0.292352	0.770017	0.873698	BQ9382_C1-7680	SOP80164.1	protein_coding	F2QQA4	UniRef100_F2QQA4 E3 ubiquitin-protein ligase n=2 Tax=Komagataella phaffii TaxID=460519 RepID=F2QQA4_KOMPC	F2QQA4_KOMPC	GO:0005829; GO:0008270; GO:0043023; GO:0061630; GO:0072344; GO:1990112; GO:1990116	cytosol [GO:0005829]; RQC complex [GO:1990112]; ribosomal large subunit binding [GO:0043023]; ubiquitin protein ligase activity [GO:0061630]; zinc ion binding [GO:0008270]; rescue of stalled ribosome [GO:0072344]; ribosome-associated ubiquitin-dependent protein catabolic process [GO:1990116]	rescue of stalled ribosome [GO:0072344]; ribosome-associated ubiquitin-dependent protein catabolic process [GO:1990116]	ribosomal large subunit binding [GO:0043023]; ubiquitin protein ligase activity [GO:0061630]; zinc ion binding [GO:0008270]	cytosol [GO:0005829]; RQC complex [GO:1990112]	RKR1
gene1536	ACIB2EUKG769263	Inner nuclear membrane (INM) protein	2272.13	2307.34	1805.25	1880	2066.18	0.80471	-0.313457	0.182258	-1.71985	0.08546	0.226889	BQ9382_C1-7685	SOP80165.1	protein_coding	F2QQA5	UniRef100_F2QQA5 Subtelomeric genes regulator n=1 Tax=Komagataella phaffii (strain ATCC 76273 / CBS 7435 / CECT 11047 / NRRL Y-11430 / Wegner 21-1) TaxID=981350 RepID=F2QQA5_KOMPC	F2QQA5_KOMPC	GO:0005637; GO:0016021	integral component of membrane [GO:0016021]; nuclear inner membrane [GO:0005637]	NA	NA	integral component of membrane [GO:0016021]; nuclear inner membrane [GO:0005637]	SRC1
gene1537	ACIB2EUKG769265	Adenosine/AMP deaminase	1259.67	1244.05	1210.09	1051.62	1191.36	0.90333	-0.146677	0.193284	-0.758868	0.447932	0.643054	BQ9382_C1-7690	SOP80166.1	protein_coding	F2QQA6	UniRef100_F2QQA6 AMP deaminase n=2 Tax=Komagataella phaffii TaxID=460519 RepID=F2QQA6_KOMPC	F2QQA6_KOMPC	GO:0003876; GO:0032264	AMP deaminase activity [GO:0003876]; IMP salvage [GO:0032264]	IMP salvage [GO:0032264]	AMP deaminase activity [GO:0003876]	NA	AMD1
gene1538	ACIB2EUKG769266	Palmitoyltransferase PFA5	617.412	796.398	644.591	621.283	669.921	0.89392	-0.161778	0.213907	-0.7563	0.449469	0.644392	BQ9382_C1-7695	SOP80167.1	protein_coding	A0A1G4KPK2	UniRef100_A0A1G4KPK2 Palmitoyltransferase n=2 Tax=Komagataella phaffii TaxID=460519 RepID=A0A1G4KPK2_KOMPC	A0A1G4KPK2_KOMPC	GO:0016021; GO:0019706	integral component of membrane [GO:0016021]; protein-cysteine S-palmitoyltransferase activity [GO:0019706]	NA	protein-cysteine S-palmitoyltransferase activity [GO:0019706]	integral component of membrane [GO:0016021]	PFA5
gene1539	ACIB2EUKG769267	EKC/KEOPS complex subunit CGI121	347.838	251.539	309.443	296.392	301.303	1.01443	0.0206763	0.243584	0.0848838	0.932354	0.961423	BQ9382_C1-7700	SOP80168.1	protein_coding	A0A1G4KPM5	UniRef100_A0A1G4KPM5 EKC/KEOPS complex subunit n=2 Tax=Komagataella phaffii TaxID=460519 RepID=A0A1G4KPM5_KOMPC	A0A1G4KPM5_KOMPC	GO:0005634	nucleus [GO:0005634]	NA	NA	nucleus [GO:0005634]	CGI121
gene154	ACIB2EUKG767926	Conserved predicted protein	1255.94	1198.86	926.352	1044.97	1106.53	0.80327	-0.316051	0.193362	-1.6345	0.102153	0.254749	BQ9382_C1-0775	SOP78829.1	protein_coding	F2QM26	UniRef100_F2QM26 Uncharacterized protein n=2 Tax=Komagataella phaffii TaxID=460519 RepID=F2QM26_KOMPC	F2QM26_KOMPC	NA	NA	NA	NA	NA	PP7435_Chr1-0148
gene1540	ACIB2EUKG769268	Trimeric LpxA-like enzymes	1315.57	1166.46	1978.26	1994	1613.57	1.60128	0.67923	0.18856	3.6022	0.000315537	0.00386337	BQ9382_C1-7705	SOP80169.1	protein_coding	C4QZ51	UniRef100_C4QZ51 Uncharacterized protein n=2 Tax=Komagataella phaffii TaxID=460519 RepID=C4QZ51_KOMPG	NA	NA	NA	NA	NA	NA	NA
gene1541	ACIB2EUKG769269	Conserved predicted protein	842.264	630.979	685.125	644.083	700.613	0.9037	-0.146078	0.217767	-0.670797	0.50235	0.682962	BQ9382_C1-7710	SOP80170.1	protein_coding	F2QQB0	UniRef100_F2QQB0 Uncharacterized protein n=2 Tax=Komagataella phaffii TaxID=460519 RepID=F2QQB0_KOMPC	F2QQB0_KOMPC	NA	NA	NA	NA	NA	PP7435_Chr1-1475
gene1542	ACIB2EUKG769270	Titin	721.763	705.162	550.67	664.032	660.407	0.85153	-0.231876	0.206998	-1.12018	0.262635	0.468134	BQ9382_C1-7715	SOP80171.1	protein_coding	F2QQB1	UniRef100_F2QQB1 Uncharacterized protein n=2 Tax=Komagataella phaffii TaxID=460519 RepID=F2QQB1_KOMPC	F2QQB1_KOMPC	NA	NA	NA	NA	NA	PP7435_Chr1-1476
gene1543	ACIB2EUKG769271	54S ribosomal protein L28	720.521	623.305	865.056	735.28	736.041	1.19196	0.253339	0.207892	1.21861	0.222994	0.420264	BQ9382_C1-7720	SOP80172.1	protein_coding	F2QQB2	UniRef100_F2QQB2 54S ribosomal protein L28, mitochondrial n=2 Tax=Komagataella phaffii TaxID=460519 RepID=F2QQB2_KOMPC	F2QQB2_KOMPC	GO:0003735; GO:0005739; GO:0005840; GO:0032543	mitochondrion [GO:0005739]; ribosome [GO:0005840]; structural constituent of ribosome [GO:0003735]; mitochondrial translation [GO:0032543]	mitochondrial translation [GO:0032543]	structural constituent of ribosome [GO:0003735]	mitochondrion [GO:0005739]; ribosome [GO:0005840]	MRPL28
gene1544	ACIB2EUKG769272	Ankyrin repeat protein nuc-2	3170.29	2575.93	2066.25	1972.15	2446.15	0.70306	-0.508289	0.194305	-2.61593	0.00889839	0.0493228	BQ9382_C1-7725	SOP80173.1	protein_coding	F2QQB3	UniRef100_F2QQB3 Cyclin-dependent kinase (CDK) inhibitor n=2 Tax=Komagataella phaffii TaxID=460519 RepID=F2QQB3_KOMPC	F2QQB3_KOMPC	GO:0006629; GO:0008081; GO:0016301	kinase activity [GO:0016301]; phosphoric diester hydrolase activity [GO:0008081]; lipid metabolic process [GO:0006629]	lipid metabolic process [GO:0006629]	kinase activity [GO:0016301]; phosphoric diester hydrolase activity [GO:0008081]	NA	PHO81
gene1545	ACIB2EUKG769273	Conserved predicted protein	47.2066	27.2856	44.4886	38.9489	39.4824	1.13617	0.184182	0.445092	0.413805	0.679017	0.812978	BQ9382_C1-7730	SOP80174.1	protein_coding	F2QQB4	UniRef100_F2QQB4 Uncharacterized protein n=2 Tax=Komagataella phaffii TaxID=460519 RepID=F2QQB4_KOMPC	F2QQB4_KOMPC	NA	NA	NA	NA	NA	PP7435_Chr1-1479
gene1546	ACIB2EUKG769274	Genomic scaffold, Kuraishia_capsulata_scaffold_4	11019	7885.53	4624.84	5424.35	7238.43	0.53167	-0.911407	0.213198	-4.27494	1.91192e-05	0.000398856	BQ9382_C1-7735	SOP80175.1	protein_coding	F2QQB5	UniRef100_F2QQB5 Uncharacterized protein n=1 Tax=Komagataella phaffii (strain ATCC 76273 / CBS 7435 / CECT 11047 / NRRL Y-11430 / Wegner 21-1) TaxID=981350 RepID=F2QQB5_KOMPC	F2QQB5_KOMPC	NA	NA	NA	NA	NA	PP7435_Chr1-1480
gene1547	ACIB2EUKG769275	GPI transamidase component GAA1	1761.55	1742.87	1527.44	1712.8	1686.17	0.92469	-0.112962	0.18759	-0.602174	0.547058	0.71836	BQ9382_C1-7740	SOP80176.1	protein_coding	A0A1G4KPK3	UniRef100_A0A1G4KPK3 Glycosyl phosphatidyl inositol protein transamidase complex subunit n=2 Tax=Komagataella phaffii TaxID=460519 RepID=A0A1G4KPK3_KOMPC	A0A1G4KPK3_KOMPC	GO:0042765	GPI-anchor transamidase complex [GO:0042765]	NA	NA	GPI-anchor transamidase complex [GO:0042765]	GAA1
gene1548	ACIB2EUKG769276	Protein CSF1	2443.56	3111.41	3194.28	3635.55	3096.2	1.22899	0.297473	0.20087	1.48092	0.138627	0.312724	BQ9382_C1-7745	SOP80177.1	protein_coding	F2QQB6	UniRef100_F2QQB6 Protein required for fermentation at low temperature n=1 Tax=Komagataella phaffii (strain ATCC 76273 / CBS 7435 / CECT 11047 / NRRL Y-11430 / Wegner 21-1) TaxID=981350 RepID=F2QQB6_KOMPC	F2QQB6_KOMPC	GO:0006113; GO:0016021	integral component of membrane [GO:0016021]; fermentation [GO:0006113]	fermentation [GO:0006113]	NA	integral component of membrane [GO:0016021]	CSF1
gene1549	ACIB2EUKG769277	Rho gtpase activating protein at 93b	570.206	617.336	379.636	421.789	497.242	0.67452	-0.56807	0.20982	-2.70741	0.00678097	0.0396764	BQ9382_C1-7750	SOP80178.1	protein_coding	F2QQB7	UniRef100_F2QQB7 Uncharacterized protein n=2 Tax=Komagataella phaffii TaxID=460519 RepID=F2QQB7_KOMPC	F2QQB7_KOMPC	GO:0007165	signal transduction [GO:0007165]	signal transduction [GO:0007165]	NA	NA	PP7435_Chr1-1482
gene155	ACIB2EUKG767927	Conserved predicted protein	198.764	175.651	133.466	183.345	172.807	0.84816	-0.237599	0.271477	-0.875209	0.38146	0.585538	BQ9382_C1-0780	SOP78830.1	protein_coding	F2QM27	UniRef100_F2QM27 Uncharacterized protein n=2 Tax=Komagataella phaffii TaxID=460519 RepID=F2QM27_KOMPC	F2QM27_KOMPC	NA	NA	NA	NA	NA	PP7435_Chr1-0149
gene1550	ACIB2EUKG769278	Sm-like ribonucleoproteins	431.07	325.722	337.125	337.241	357.789	0.89356	-0.162364	0.232593	-0.698062	0.485139	0.671445	BQ9382_C1-7755	SOP80179.1	protein_coding	F2QQB8	UniRef100_F2QQB8 Core Sm protein Sm G, spliceosomal U1, U2, U4, and U5 snRNPs component n=2 Tax=Komagataella phaffii TaxID=460519 RepID=F2QQB8_KOMPC	F2QQB8_KOMPC	GO:0000387; GO:0003723; GO:0005681	spliceosomal complex [GO:0005681]; RNA binding [GO:0003723]; spliceosomal snRNP assembly [GO:0000387]	spliceosomal snRNP assembly [GO:0000387]	RNA binding [GO:0003723]	spliceosomal complex [GO:0005681]	SMX2
gene1551	ACIB2EUKG769279	Ino eighty subunit 1	3508.19	3235.05	2613.95	2834.72	3047.98	0.80815	-0.307301	0.183417	-1.67542	0.0938514	0.240345	BQ9382_C1-7760	SOP80180.1	protein_coding	F2QQB9	UniRef100_F2QQB9 INO80 chromatin remodeling complex subunit n=2 Tax=Komagataella phaffii TaxID=460519 RepID=F2QQB9_KOMPC	F2QQB9_KOMPC	GO:0031011	Ino80 complex [GO:0031011]	NA	NA	Ino80 complex [GO:0031011]	IES1
gene1552	ACIB2EUKG769280	Ykt6 protein of the vacuolar SNARE complex	3215.02	2419.04	2319.34	2578.23	2632.91	0.86972	-0.201384	0.205814	-0.978474	0.32784	0.533355	BQ9382_C1-7765	SOP80181.1	protein_coding	F2QQC0	UniRef100_F2QQC0 Vesicle membrane protein (V-SNARE) n=2 Tax=Komagataella phaffii TaxID=460519 RepID=F2QQC0_KOMPC	F2QQC0_KOMPC	GO:0016021; GO:0016192	integral component of membrane [GO:0016021]; vesicle-mediated transport [GO:0016192]	vesicle-mediated transport [GO:0016192]	NA	integral component of membrane [GO:0016021]	YKT6
gene1553	ACIB2EUKG769281	Protein VTS1	5389	5102.4	3946.63	3941.44	4594.87	0.75191	-0.411367	0.17821	-2.30832	0.0209814	0.0882747	BQ9382_C1-7770	SOP80182.1	protein_coding	F2QQC1	UniRef100_F2QQC1 Flap-structured DNA-binding and RNA-binding protein n=2 Tax=Komagataella phaffii TaxID=460519 RepID=F2QQC1_KOMPC	F2QQC1_KOMPC	GO:0003677; GO:0003729; GO:0005737; GO:0015031; GO:0043488	cytoplasm [GO:0005737]; DNA binding [GO:0003677]; mRNA binding [GO:0003729]; protein transport [GO:0015031]; regulation of mRNA stability [GO:0043488]	protein transport [GO:0015031]; regulation of mRNA stability [GO:0043488]	DNA binding [GO:0003677]; mRNA binding [GO:0003729]	cytoplasm [GO:0005737]	VTS1
gene1554	ACIB2EUKG769282	Catalytic domain of cyclic nucleotide phosphodiesterase 4b2b	893.198	1143.44	704.897	825.528	891.765	0.75071	-0.413674	0.213811	-1.93476	0.0530193	0.165084	BQ9382_C1-7775	SOP80183.1	protein_coding	F2QQC2	UniRef100_F2QQC2 Phosphodiesterase n=2 Tax=Komagataella phaffii TaxID=460519 RepID=F2QQC2_KOMPC	F2QQC2_KOMPC	GO:0004114; GO:0007165; GO:0046872	3',5'-cyclic-nucleotide phosphodiesterase activity [GO:0004114]; metal ion binding [GO:0046872]; signal transduction [GO:0007165]	signal transduction [GO:0007165]	3',5'-cyclic-nucleotide phosphodiesterase activity [GO:0004114]; metal ion binding [GO:0046872]	NA	PDE2
gene1555	ACIB2EUKG769283	Glycine cleavage system H protein	4393.94	4426.23	6725.69	6662.17	5552.01	1.51785	0.60203	0.176621	3.4086	0.000652963	0.00678481	BQ9382_C1-7780	SOP80184.1	protein_coding	F2QQC3	UniRef100_F2QQC3 Glycine cleavage system H protein n=2 Tax=Komagataella phaffii TaxID=460519 RepID=F2QQC3_KOMPC	F2QQC3_KOMPC	GO:0005739; GO:0005960; GO:0019464	glycine cleavage complex [GO:0005960]; mitochondrion [GO:0005739]; glycine decarboxylation via glycine cleavage system [GO:0019464]	glycine decarboxylation via glycine cleavage system [GO:0019464]	NA	glycine cleavage complex [GO:0005960]; mitochondrion [GO:0005739]	GCV3
gene1556	ACIB2EUKG769284	BolA-like protein 1	751.578	636.948	532.875	915.775	709.294	1.04428	0.0625146	0.258255	0.242065	0.80873	0.897503	BQ9382_C1-7785	SOP80185.1	protein_coding	C4QZ67	UniRef100_C4QZ67 Uncharacterized protein n=3 Tax=Komagataella TaxID=460517 RepID=C4QZ67_KOMPG	NA	NA	NA	NA	NA	NA	NA
gene1557	ACIB2EUKG769285	Vesicle membrane receptor protein (V-SNARE), synaptobrevin/VAMP family member	1817.45	1232.11	2210.59	2204.89	1866.26	1.44942	0.535477	0.220246	2.43127	0.0150461	0.071422	BQ9382_C1-7790	SOP80186.1	protein_coding	F2QQC5	UniRef100_F2QQC5 Vesicle membrane receptor protein (V-SNARE) n=3 Tax=Komagataella TaxID=460517 RepID=F2QQC5_KOMPC	F2QQC5_KOMPC	GO:0016021; GO:0016192	integral component of membrane [GO:0016021]; vesicle-mediated transport [GO:0016192]	vesicle-mediated transport [GO:0016192]	NA	integral component of membrane [GO:0016021]	SNC2
gene1558	ACIB2EUKG769286	Myosin-2 (Class V unconventional myosin MYO2)(Type V myosin heavy chain MYO2) (Myosin V MYO2)	3708.2	4526.85	4314.41	4405.03	4238.62	1.05854	0.0820722	0.190258	0.431373	0.666197	0.804075	BQ9382_C1-7795	SOP80187.1	protein_coding	F2QQC6	UniRef100_F2QQC6 Myosin motor type V n=2 Tax=Komagataella phaffii TaxID=460519 RepID=F2QQC6_KOMPC	F2QQC6_KOMPC	GO:0003774; GO:0005524; GO:0016459; GO:0051015	myosin complex [GO:0016459]; actin filament binding [GO:0051015]; ATP binding [GO:0005524]; motor activity [GO:0003774]	NA	actin filament binding [GO:0051015]; ATP binding [GO:0005524]; motor activity [GO:0003774]	myosin complex [GO:0016459]	MYO2
gene1559	ACIB2EUKG769287	WD repeat-containing protein 67	622.381	591.756	625.806	559.535	599.87	0.97659	-0.0341783	0.204088	-0.167468	0.867002	0.931027	BQ9382_C1-7800	SOP80188.1	protein_coding	F2QQC7	UniRef100_F2QQC7 Uncharacterized protein n=2 Tax=Komagataella phaffii TaxID=460519 RepID=F2QQC7_KOMPC	F2QQC7_KOMPC	NA	NA	NA	NA	NA	PP7435_Chr1-1492
gene156	ACIB2EUKG767928	Arf-GAP, Rho-GAP domain, ANK repeat and PH domain-containing protein 2	1611.23	1650.78	1349.49	1374.61	1496.53	0.83503	-0.260098	0.184953	-1.40629	0.159637	0.341297	BQ9382_C1-0785	SOP78831.1	protein_coding	C4QVD4	UniRef100_C4QVD4 Protein implicated in polar growth, functionally redundant with Boi1p n=1 Tax=Komagataella phaffii (strain GS115 / ATCC 20864) TaxID=644223 RepID=C4QVD4_KOMPG	NA	NA	NA	NA	NA	NA	NA
gene1560	ACIB2EUKG769288	Conserved predicted protein	337.9	390.525	373.704	376.19	369.58	1.02778	0.0395348	0.219656	0.179985	0.857164	0.925963	BQ9382_C1-7805	SOP80189.1	protein_coding	F2QQC8	UniRef100_F2QQC8 Uncharacterized protein n=1 Tax=Komagataella phaffii (strain ATCC 76273 / CBS 7435 / CECT 11047 / NRRL Y-11430 / Wegner 21-1) TaxID=981350 RepID=F2QQC8_KOMPC	F2QQC8_KOMPC	NA	NA	NA	NA	NA	PP7435_Chr1-1493
gene1561	ACIB2EUKG769289	Leucine-rich repeat-containing protein SOG2	1144.14	1368.54	1210.09	1227.37	1237.53	0.96934	-0.0449187	0.196272	-0.228859	0.818979	0.905266	BQ9382_C1-7810	SOP80190.1	protein_coding	F2QQC9	UniRef100_F2QQC9 RAM signaling network component n=2 Tax=Komagataella phaffii TaxID=460519 RepID=F2QQC9_KOMPC	F2QQC9_KOMPC	NA	NA	NA	NA	NA	SOG2
gene1562	ACIB2EUKG769290	Calcium-binding mitochondrial carrier protein SCaMC-1	3215.02	2916.15	4711.84	4423.08	3816.52	1.49019	0.575497	0.182539	3.15274	0.00161743	0.0135595	BQ9382_C1-7815	SOP80191.1	protein_coding	F2QQD0	UniRef100_F2QQD0 Citrate/oxoglutarate carrier protein n=2 Tax=Komagataella phaffii TaxID=460519 RepID=F2QQD0_KOMPC	F2QQD0_KOMPC	GO:0016021	integral component of membrane [GO:0016021]	NA	NA	integral component of membrane [GO:0016021]	YHM2
gene1563	ACIB2EUKG769291	Conserved predicted protein	4207.6	4050.2	7150.8	5690.35	5274.74	1.55508	0.636989	0.193554	3.29101	0.00099828	0.00940335	BQ9382_C1-7820	SOP80192.1	protein_coding	F2QQD1	UniRef100_F2QQD1 Uncharacterized protein n=2 Tax=Komagataella phaffii TaxID=460519 RepID=F2QQD1_KOMPC	F2QQD1_KOMPC	NA	NA	NA	NA	NA	PP7435_Chr1-1496
gene1564	ACIB2EUKG769292	Conserved predicted protein	137.893	119.374	117.648	163.396	134.578	1.09595	0.132176	0.290137	0.455563	0.648704	0.792629	BQ9382_C1-7825	SOP80193.1	protein_coding	A0A1G4KPL3	UniRef100_A0A1G4KPL3 Uncharacterized protein n=2 Tax=Komagataella phaffii TaxID=460519 RepID=A0A1G4KPL3_KOMPC	A0A1G4KPL3_KOMPC	NA	NA	NA	NA	NA	PP7435_Chr1-3270
gene1565	ACIB2EUKG769293	tRNA-dihydrouridine(16/17)synthas	1766.52	1457.22	1211.08	1482.91	1479.43	0.83621	-0.258069	0.206222	-1.25141	0.210784	0.405998	BQ9382_C1-7830	SOP80194.1	protein_coding	F2QQD3	UniRef100_F2QQD3 Dihydrouridine synthase n=2 Tax=Komagataella phaffii TaxID=460519 RepID=F2QQD3_KOMPC	F2QQD3_KOMPC	GO:0017150; GO:0050660	flavin adenine dinucleotide binding [GO:0050660]; tRNA dihydrouridine synthase activity [GO:0017150]	NA	flavin adenine dinucleotide binding [GO:0050660]; tRNA dihydrouridine synthase activity [GO:0017150]	NA	DUS1
gene1566	ACIB2EUKG769294	Vacuolar protein sorting-associated protein70	1313.09	1555.28	1077.61	1151.37	1274.34	0.77663	-0.364696	0.196267	-1.85816	0.0631459	0.18584	BQ9382_C1-7835	SOP80195.1	protein_coding	F2QQD4	UniRef100_F2QQD4 Vacuolar protein sorting-associated protein 70 n=2 Tax=Komagataella phaffii TaxID=460519 RepID=F2QQD4_KOMPC	F2QQD4_KOMPC	NA	NA	NA	NA	NA	VPS70-2
gene1567	ACIB2EUKG769295	Cyclophilin type peptidyl-prolylcis-transisomerase/CLD	3303.22	2432.68	4176	5022.51	3733.6	1.60446	0.682091	0.212523	3.20948	0.00132974	0.0117659	BQ9382_C1-7840	SOP80196.1	protein_coding	F2QQD5	UniRef100_F2QQD5 Peptidyl-prolyl cis-trans isomerase n=1 Tax=Komagataella phaffii (strain ATCC 76273 / CBS 7435 / CECT 11047 / NRRL Y-11430 / Wegner 21-1) TaxID=981350 RepID=F2QQD5_KOMPC	F2QQD5_KOMPC	GO:0003755; GO:0006457	peptidyl-prolyl cis-trans isomerase activity [GO:0003755]; protein folding [GO:0006457]	protein folding [GO:0006457]	peptidyl-prolyl cis-trans isomerase activity [GO:0003755]	NA	CPR3
gene1568	ACIB2EUKG769296	Epsin N-terminal homology-containing protein	3360.36	3165.98	3719.25	3443.66	3422.31	1.09765	0.134413	0.181646	0.739971	0.459317	0.651521	BQ9382_C1-7845	SOP80197.1	protein_coding	F2QQD6	UniRef100_F2QQD6 Clathrin recruitment epsin-like protein n=2 Tax=Komagataella phaffii TaxID=460519 RepID=F2QQD6_KOMPC	F2QQD6_KOMPC	NA	NA	NA	NA	NA	ENT3
gene1569	ACIB2EUKG769297	2-enoyl-CoA Hydratase| Chain A| domain 1	817.419	870.581	774.102	855.927	829.507	0.96534	-0.0508856	0.197115	-0.258151	0.79629	0.890493	BQ9382_C1-7850	SOP80198.1	protein_coding	C4QZ78	UniRef100_C4QZ78 Delta(3,5)-Delta(2,4)-dienoyl-CoA isomerase, mitochondrial n=2 Tax=Komagataella phaffii TaxID=460519 RepID=C4QZ78_KOMPG	NA	NA	NA	NA	NA	NA	NA
gene157	ACIB2EUKG767929	Subunit of the Anaphase-Promoting Complex/ Cyclosome (APC/C)	1111.84	1031.74	853.193	904.376	975.286	0.82027	-0.285837	0.19303	-1.48079	0.138662	0.312724	BQ9382_C1-0790	SOP78832.1	protein_coding	F2QM29	UniRef100_F2QM29 Anaphase-promoting complex subunit 27 n=2 Tax=Komagataella phaffii TaxID=460519 RepID=F2QM29_KOMPC	F2QM29_KOMPC	NA	NA	NA	NA	NA	CDC27
gene1570	ACIB2EUKG769298	Vitamin H transporter 1	2585.18	2389.19	7801.32	5732.14	4626.96	2.72099	1.44413	0.206389	6.99713	2.6125e-12	3.93617e-10	BQ9382_C1-7855	SOP80199.1	protein_coding	F2QQD8	UniRef100_F2QQD8 High-affinitHigh affinity nicotinic acid plasma membrane permease n=2 Tax=Komagataella phaffii TaxID=460519 RepID=F2QQD8_KOMPC	F2QQD8_KOMPC	GO:0016021; GO:0022857	integral component of membrane [GO:0016021]; transmembrane transporter activity [GO:0022857]	NA	transmembrane transporter activity [GO:0022857]	integral component of membrane [GO:0016021]	TNA1-2
gene1571	ACIB2EUKG769299	NAD(P)-binding Rossmann-fold domains	5539.32	6192.98	8364.85	7956.98	7013.53	1.39102	0.476144	0.181054	2.62985	0.00854231	0.0476192	BQ9382_C1-7860	SOP80200.1	protein_coding	C4QZ80	UniRef100_C4QZ80 Uncharacterized protein n=2 Tax=Komagataella phaffii TaxID=460519 RepID=C4QZ80_KOMPG	NA	NA	NA	NA	NA	NA	NA
gene1572	ACIB2EUKG769300	Phytanoyl-CoA dioxygenasedomain-containing protein 1	1135.44	1417.15	2036.59	1929.4	1629.64	1.55233	0.634433	0.198808	3.19118	0.00141692	0.0123163	BQ9382_C1-7865	SOP80201.1	protein_coding	F2QQE0	UniRef100_F2QQE0 Uncharacterized protein n=2 Tax=Komagataella phaffii TaxID=460519 RepID=F2QQE0_KOMPC	F2QQE0_KOMPC	NA	NA	NA	NA	NA	PP7435_Chr1-1507
gene1573	ACIB2EUKG769301	Conserved predicted protein	228.579	265.182	291.648	227.044	253.113	1.04809	0.0677612	0.247124	0.274199	0.783932	0.881619	BQ9382_C1-7870	SOP80202.1	protein_coding	F2QQE1	UniRef100_F2QQE1 Uncharacterized protein n=2 Tax=Komagataella phaffii TaxID=460519 RepID=F2QQE1_KOMPC	F2QQE1_KOMPC	GO:0005768	endosome [GO:0005768]	NA	NA	endosome [GO:0005768]	PP7435_Chr1-1508
gene1574	ACIB2EUKG769302	AP-3 complex subunit delta	2874.63	2662.05	3445.4	3141.56	3030.91	1.18987	0.250807	0.183869	1.36405	0.172552	0.358041	BQ9382_C1-7875	SOP80203.1	protein_coding	F2QQE2	UniRef100_F2QQE2 AP-3 complex subunit delta n=2 Tax=Komagataella phaffii TaxID=460519 RepID=F2QQE2_KOMPC	F2QQE2_KOMPC	GO:0005794; GO:0006886; GO:0016192; GO:0030123	AP-3 adaptor complex [GO:0030123]; Golgi apparatus [GO:0005794]; intracellular protein transport [GO:0006886]; vesicle-mediated transport [GO:0016192]	intracellular protein transport [GO:0006886]; vesicle-mediated transport [GO:0016192]	NA	AP-3 adaptor complex [GO:0030123]; Golgi apparatus [GO:0005794]	APL5
gene1575	ACIB2EUKG769303	DNA damage checkpoint protein 1	809.965	840.737	857.147	790.379	824.557	0.99779	-0.00319809	0.195548	-0.0163545	0.986952	0.992809	BQ9382_C1-7880	SOP80204.1	protein_coding	F2QQE3	UniRef100_F2QQE3 DNA damage checkpoint protein n=2 Tax=Komagataella phaffii TaxID=460519 RepID=F2QQE3_KOMPC	F2QQE3_KOMPC	GO:0000077; GO:0030896	checkpoint clamp complex [GO:0030896]; DNA damage checkpoint [GO:0000077]	DNA damage checkpoint [GO:0000077]	NA	checkpoint clamp complex [GO:0030896]	DDC1
gene1576	ACIB2EUKG769304	Genomic scaffold, Kuraishia_capsulata_scaffold_2	903.136	1005.3	1293.14	1093.42	1073.75	1.24974	0.321622	0.200157	1.60685	0.108087	0.263252	BQ9382_C1-7885	SOP80205.1	protein_coding	F2QQE4	UniRef100_F2QQE4 Mitochondrial pyruvate carrier n=2 Tax=Komagataella phaffii TaxID=460519 RepID=F2QQE4_KOMPC	F2QQE4_KOMPC	GO:0005743; GO:0006850; GO:0016021	integral component of membrane [GO:0016021]; mitochondrial inner membrane [GO:0005743]; mitochondrial pyruvate transmembrane transport [GO:0006850]	mitochondrial pyruvate transmembrane transport [GO:0006850]	NA	integral component of membrane [GO:0016021]; mitochondrial inner membrane [GO:0005743]	MPC1
gene1577	ACIB2EUKG769305	Ribosome assembly 1 protein	581.386	485.172	522	541.485	532.511	0.99868	-0.00190922	0.211553	-0.00902482	0.992799	0.995553	BQ9382_C1-7890	SOP80206.1	protein_coding	F2QQE5	UniRef100_F2QQE5 Uncharacterized protein n=2 Tax=Komagataella phaffii TaxID=460519 RepID=F2QQE5_KOMPC	F2QQE5_KOMPC	GO:0046872	metal ion binding [GO:0046872]	NA	metal ion binding [GO:0046872]	NA	PP7435_Chr1-1512
gene1578	ACIB2EUKG769306	Conserved predicted protein	673.315	674.466	515.079	565.235	607.024	0.80161	-0.319031	0.202201	-1.5778	0.114613	0.273979	BQ9382_C1-7895	SOP80207.1	protein_coding	F2QQE8	UniRef100_F2QQE8 Uncharacterized protein n=2 Tax=Komagataella phaffii TaxID=460519 RepID=F2QQE8_KOMPC	F2QQE8_KOMPC	NA	NA	NA	NA	NA	PP7435_Chr1-1515
gene1579	ACIB2EUKG769307	Cx9C motif-containing protein 4	409.952	365.797	277.807	387.59	360.286	0.85893	-0.219389	0.240463	-0.912358	0.36158	0.56568	BQ9382_C1-7900	SOP80208.1	protein_coding	A0A1G4KPM9	UniRef100_A0A1G4KPM9 Uncharacterized protein n=2 Tax=Komagataella phaffii TaxID=460519 RepID=A0A1G4KPM9_KOMPC	A0A1G4KPM9_KOMPC	GO:0005758	mitochondrial intermembrane space [GO:0005758]	NA	NA	mitochondrial intermembrane space [GO:0005758]	PP7435_Chr1-3281
gene158	ACIB2EUKG767930	High osmolarity signaling protein SHO1	2452.26	1881.85	978.749	1286.27	1649.78	0.52292	-0.935334	0.220239	-4.2469	2.16745e-05	0.000440309	BQ9382_C1-0795	SOP78833.1	protein_coding	A0A1G4KP31	UniRef100_A0A1G4KP31 Transmembrane osmosensor n=1 Tax=Komagataella phaffii (strain ATCC 76273 / CBS 7435 / CECT 11047 / NRRL Y-11430 / Wegner 21-1) TaxID=981350 RepID=A0A1G4KP31_KOMPC	A0A1G4KP31_KOMPC	GO:0005886; GO:0016021	integral component of membrane [GO:0016021]; plasma membrane [GO:0005886]	NA	NA	integral component of membrane [GO:0016021]; plasma membrane [GO:0005886]	SHO1
gene1580	ACIB2EUKG769308	NAD(P)-binding Rossmann-fold domains	2544.19	2135.1	2677.23	2984.82	2585.33	1.21054	0.275651	0.193113	1.42741	0.153463	0.333086	BQ9382_C1-7905	SOP80209.1	protein_coding	F2QQE9	UniRef100_F2QQE9 Uncharacterized protein n=2 Tax=Komagataella phaffii TaxID=460519 RepID=F2QQE9_KOMPC	F2QQE9_KOMPC	NA	NA	NA	NA	NA	PP7435_Chr1-1516
gene1581	ACIB2EUKG769309	Conserved predicted protein	970.219	725.626	562.534	547.185	701.391	0.65533	-0.609716	0.217882	-2.79837	0.00513606	0.0325064	BQ9382_C1-7910	SOP80210.1	protein_coding	F2QQF0	UniRef100_F2QQF0 Uncharacterized protein n=2 Tax=Komagataella phaffii TaxID=460519 RepID=F2QQF0_KOMPC	F2QQF0_KOMPC	NA	NA	NA	NA	NA	PP7435_Chr1-1517
gene1582	ACIB2EUKG769310	60S ribosomal protein L36	5902.06	6048.87	7632.27	9050.41	7158.4	1.39591	0.481209	0.185753	2.59058	0.00958133	0.0520212	BQ9382_C1-7915	SOP80211.1	protein_coding	F2QQF1	UniRef100_F2QQF1 60S ribosomal protein L36 n=1 Tax=Komagataella phaffii (strain ATCC 76273 / CBS 7435 / CECT 11047 / NRRL Y-11430 / Wegner 21-1) TaxID=981350 RepID=F2QQF1_KOMPC	F2QQF1_KOMPC	GO:0003735; GO:0005840; GO:0006412	ribosome [GO:0005840]; structural constituent of ribosome [GO:0003735]; translation [GO:0006412]	translation [GO:0006412]	structural constituent of ribosome [GO:0003735]	ribosome [GO:0005840]	RPL36A
gene1583	ACIB2EUKG769311	54S ribosomal protein L24	2342.94	1592.8	1959.48	1874.3	1942.38	0.97488	-0.0367105	0.220177	-0.166732	0.867581	0.931465	BQ9382_C1-7920	SOP80212.1	protein_coding	F2QQF2	UniRef100_F2QQF2 54S ribosomal protein L24, mitochondrial n=2 Tax=Komagataella phaffii TaxID=460519 RepID=F2QQF2_KOMPC	F2QQF2_KOMPC	GO:0003735; GO:0005840	ribosome [GO:0005840]; structural constituent of ribosome [GO:0003735]	NA	structural constituent of ribosome [GO:0003735]	ribosome [GO:0005840]	MRPL24
gene1584	ACIB2EUKG769312	GTPase-activating protein GYP5	2590.15	2303.07	2163.14	2388.24	2361.15	0.93042	-0.104052	0.188141	-0.553054	0.580227	0.742778	BQ9382_C1-7925	SOP80213.1	protein_coding	F2QQF3	UniRef100_F2QQF3 Rab GTPase-activating protein n=2 Tax=Komagataella phaffii TaxID=460519 RepID=F2QQF3_KOMPC	F2QQF3_KOMPC	NA	NA	NA	NA	NA	GYP5
gene1585	ACIB2EUKG769313	Stationary phase protein 5	13924.7	12362.1	10195.8	12426.6	12227.3	0.86065	-0.216498	0.191835	-1.12856	0.259083	0.465012	BQ9382_C1-7930	SOP80214.1	protein_coding	F2QQF4	UniRef100_F2QQF4 Uncharacterized protein n=2 Tax=Komagataella phaffii TaxID=460519 RepID=F2QQF4_KOMPC	F2QQF4_KOMPC	GO:0070628	proteasome binding [GO:0070628]	NA	proteasome binding [GO:0070628]	NA	PP7435_Chr1-1521
gene1586	ACIB2EUKG769314	Lactose regulatory protein LAC9 and GAL4-likeprotein	14133.4	18594.3	12449.9	10888.6	14016.5	0.71305	-0.487926	0.202177	-2.41337	0.0158059	0.0734625	BQ9382_C1-7935	SOP80215.1	protein_coding	F2QQF5	UniRef100_F2QQF5 Transcription factor n=2 Tax=Komagataella phaffii TaxID=460519 RepID=F2QQF5_KOMPC	F2QQF5_KOMPC	GO:0000981; GO:0003677; GO:0006351; GO:0008270	DNA binding [GO:0003677]; DNA-binding transcription factor activity, RNA polymerase II-specific [GO:0000981]; zinc ion binding [GO:0008270]; transcription, DNA-templated [GO:0006351]	transcription, DNA-templated [GO:0006351]	DNA binding [GO:0003677]; DNA-binding transcription factor activity, RNA polymerase II-specific [GO:0000981]; zinc ion binding [GO:0008270]	NA	GAL4
gene1587	ACIB2EUKG769315	P-loop containing nucleosidetriphosphatehydrolases	3181.47	2870.1	3469.12	3426.56	3236.81	1.13972	0.188678	0.182319	1.03488	0.300727	0.507986	BQ9382_C1-7940	SOP80216.1	protein_coding	F2QQF6	UniRef100_F2QQF6 DNA repair protein n=2 Tax=Komagataella phaffii TaxID=460519 RepID=F2QQF6_KOMPC	F2QQF6_KOMPC	GO:0005524; GO:0005634	nucleus [GO:0005634]; ATP binding [GO:0005524]	NA	ATP binding [GO:0005524]	nucleus [GO:0005634]	RDH54
gene1588	ACIB2EUKG769316	Metal Binding Protein| Guanine Nucleotide Exchange Factor| Chain A	290.693	301.847	428.079	379.04	349.915	1.36126	0.444946	0.22125	2.01106	0.0443194	0.145872	BQ9382_C1-7945	SOP80217.1	protein_coding	F2QQF7	UniRef100_F2QQF7 Guanine nucleotide dissociation stimulator for Sec4p n=2 Tax=Komagataella phaffii TaxID=460519 RepID=F2QQF7_KOMPC	F2QQF7_KOMPC	GO:0005085; GO:0007264; GO:0015031	guanyl-nucleotide exchange factor activity [GO:0005085]; protein transport [GO:0015031]; small GTPase mediated signal transduction [GO:0007264]	protein transport [GO:0015031]; small GTPase mediated signal transduction [GO:0007264]	guanyl-nucleotide exchange factor activity [GO:0005085]	NA	DSS4
gene1589	ACIB2EUKG769317	Serine palmitoyltransferase 1	3838.64	3114.82	3600.61	3424.66	3494.68	1.01065	0.0152833	0.19268	0.0793194	0.936779	0.964267	BQ9382_C1-7950	SOP80218.1	protein_coding	C4QZ99	UniRef100_C4QZ99 Serine palmitoyltransferase 1 n=2 Tax=Komagataella phaffii TaxID=460519 RepID=C4QZ99_KOMPG	NA	NA	NA	NA	NA	NA	NA
gene159	ACIB2EUKG767931	E3 ubiquitin-protein ligase UBR1	2815	3559.92	2978.76	3120.67	3118.59	0.95642	-0.0642783	0.19621	-0.3276	0.743214	0.859494	BQ9382_C1-0800	SOP78834.1	protein_coding	F2QM31	UniRef100_F2QM31 E3 ubiquitin-protein ligase n=1 Tax=Komagataella phaffii (strain ATCC 76273 / CBS 7435 / CECT 11047 / NRRL Y-11430 / Wegner 21-1) TaxID=981350 RepID=F2QM31_KOMPC	F2QM31_KOMPC	GO:0008270; GO:0061630; GO:0071596	ubiquitin protein ligase activity [GO:0061630]; zinc ion binding [GO:0008270]; ubiquitin-dependent protein catabolic process via the N-end rule pathway [GO:0071596]	ubiquitin-dependent protein catabolic process via the N-end rule pathway [GO:0071596]	ubiquitin protein ligase activity [GO:0061630]; zinc ion binding [GO:0008270]	NA	UBR1
gene1590	ACIB2EUKG769318	Altered inheritance of mitochondria protein 18	2323.06	2628.8	3219	2988.62	2789.87	1.25321	0.325632	0.186315	1.74774	0.0805082	0.217903	BQ9382_C1-7955	SOP80219.1	protein_coding	C4QZA0	UniRef100_C4QZA0 Uncharacterized protein n=2 Tax=Komagataella phaffii TaxID=460519 RepID=C4QZA0_KOMPG	NA	NA	NA	NA	NA	NA	NA
gene1591	ACIB2EUKG769319	2Fe-2S ferredoxin-like	668.346	508.194	796.84	717.231	672.653	1.28933	0.366621	0.218068	1.68122	0.0927199	0.2388	BQ9382_C1-7960	SOP80220.1	protein_coding	F2QQG0	UniRef100_F2QQG0 Ferredoxin of the mitochondrial matrix n=2 Tax=Komagataella phaffii TaxID=460519 RepID=F2QQG0_KOMPC	F2QQG0_KOMPC	GO:0009055; GO:0051537	2 iron, 2 sulfur cluster binding [GO:0051537]; electron transfer activity [GO:0009055]	NA	2 iron, 2 sulfur cluster binding [GO:0051537]; electron transfer activity [GO:0009055]	NA	YAH1
gene1592	ACIB2EUKG769320	Laminin subunit gamma-1	404.983	465.56	400.397	301.142	393.021	0.80467	-0.313539	0.233654	-1.34189	0.179632	0.368503	BQ9382_C1-7965	SOP80221.1	protein_coding	F2QQG1	UniRef100_F2QQG1 Uncharacterized protein n=2 Tax=Komagataella phaffii TaxID=460519 RepID=F2QQG1_KOMPC	F2QQG1_KOMPC	NA	NA	NA	NA	NA	PP7435_Chr1-1528
gene1593	ACIB2EUKG769321	Transcriptional coactivator HFI1/ADA1	723.006	972.049	1181.42	1006.02	970.624	1.28852	0.365717	0.218358	1.67485	0.0939628	0.240516	BQ9382_C1-7970	SOP80222.1	protein_coding	C4QZA3	UniRef100_C4QZA3 Transcriptional coactivator HFI1/ADA1 n=2 Tax=Komagataella phaffii TaxID=460519 RepID=C4QZA3_KOMPG	NA	NA	NA	NA	NA	NA	NA
gene1594	ACIB2EUKG769322	Transcriptional coactivator HFI1/ADA1	751.578	778.492	819.579	745.73	773.845	1.02272	0.0324158	0.197354	0.164252	0.869533	0.931632	BQ9382_C1-7975	SOP80223.1	protein_coding	C4QZA4	UniRef100_C4QZA4 Uncharacterized protein n=2 Tax=Komagataella phaffii TaxID=460519 RepID=C4QZA4_KOMPG	NA	NA	NA	NA	NA	NA	NA
gene1595	ACIB2EUKG769323	G1/S-specific cyclin CLN1	3085.82	3542.01	3502.74	3171.01	3325.39	1.00667	0.00959346	0.187892	0.0510583	0.959279	0.975709	BQ9382_C1-7980	SOP80224.1	protein_coding	F2QQG3	UniRef100_F2QQG3 G1/S-specific cyclin n=1 Tax=Komagataella phaffii (strain ATCC 76273 / CBS 7435 / CECT 11047 / NRRL Y-11430 / Wegner 21-1) TaxID=981350 RepID=F2QQG3_KOMPC	F2QQG3_KOMPC	NA	NA	NA	NA	NA	CLN2
gene1596	ACIB2EUKG769324	Protein ROT1	3536.77	3167.69	2399.42	2927.82	3007.92	0.79475	-0.331421	0.194892	-1.70054	0.0890302	0.232387	BQ9382_C1-7985	SOP80225.1	protein_coding	F2QQG4	UniRef100_F2QQG4 Protein ROT1 n=2 Tax=Komagataella phaffii TaxID=460519 RepID=F2QQG4_KOMPC	F2QQG4_KOMPC	GO:0005789; GO:0006458	endoplasmic reticulum membrane [GO:0005789]; 'de novo' protein folding [GO:0006458]	'de novo' protein folding [GO:0006458]	NA	endoplasmic reticulum membrane [GO:0005789]	ROT1
gene1597	ACIB2EUKG769325	Similar to Vacuolar protein sorting-associated protein 27 acc. no. Q0U4Z8	2395.11	2092.46	1926.85	1715.65	2032.52	0.81193	-0.300575	0.191581	-1.56892	0.116666	0.276814	BQ9382_C1-7990	SOP80226.1	protein_coding	F2QQG5	UniRef100_F2QQG5 Vacuolar protein sorting-associated protein 27 n=2 Tax=Komagataella phaffii TaxID=460519 RepID=F2QQG5_KOMPC	F2QQG5_KOMPC	GO:0006886; GO:0010008; GO:0046872	endosome membrane [GO:0010008]; metal ion binding [GO:0046872]; intracellular protein transport [GO:0006886]	intracellular protein transport [GO:0006886]	metal ion binding [GO:0046872]	endosome membrane [GO:0010008]	VPS27
gene1598	ACIB2EUKG769326	MATE family transporter, multidrug/sodium efflux pump	623.624	655.707	678.204	735.28	673.204	1.10449	0.143381	0.199946	0.7171	0.473312	0.662279	BQ9382_C1-7995	SOP80227.1	protein_coding	A0A1G4KPL5	UniRef100_A0A1G4KPL5 Multi-drug and toxin extrusion (MATE) family member n=2 Tax=Komagataella phaffii TaxID=460519 RepID=A0A1G4KPL5_KOMPC	A0A1G4KPL5_KOMPC	GO:0015297; GO:0016020; GO:0042910	membrane [GO:0016020]; antiporter activity [GO:0015297]; xenobiotic transmembrane transporter activity [GO:0042910]	NA	antiporter activity [GO:0015297]; xenobiotic transmembrane transporter activity [GO:0042910]	membrane [GO:0016020]	ERC1
gene1599	ACIB2EUKG769327	Neuronal acetylcholine receptor subunit alpha-4	1195.07	1208.24	1218.99	1242.57	1216.22	1.02419	0.0344833	0.187273	0.184133	0.853909	0.92468	BQ9382_C1-8000	SOP80228.1	protein_coding	C4QZA9	UniRef100_C4QZA9 Uncharacterized protein n=2 Tax=Komagataella phaffii TaxID=460519 RepID=C4QZA9_KOMPG	NA	NA	NA	NA	NA	NA	NA
gene16	ACIB2EUKG767796	Allantoinase, converts allantoin to allantoate in the first step of allantoin degradation	1682.04	1389.86	1400.9	1756.5	1557.33	1.0285	0.0405359	0.208051	0.194836	0.845521	0.92072	BQ9382_C1-0085	SOP78701.1	protein_coding	F2QLB0	UniRef100_F2QLB0 Allantoinase n=2 Tax=Komagataella phaffii TaxID=460519 RepID=F2QLB0_KOMPC	F2QLB0_KOMPC	GO:0016812; GO:0046872	hydrolase activity, acting on carbon-nitrogen (but not peptide) bonds, in cyclic amides [GO:0016812]; metal ion binding [GO:0046872]	NA	hydrolase activity, acting on carbon-nitrogen (but not peptide) bonds, in cyclic amides [GO:0016812]; metal ion binding [GO:0046872]	NA	DAL1
gene160	ACIB2EUKG767932	Nucleolar protein required for normal metabolism of the rRNA primary transcript	682.011	1048.79	933.272	975.624	909.924	1.10092	0.138706	0.233165	0.594886	0.55192	0.722841	BQ9382_C1-0805	SOP78835.1	protein_coding	F2QM32	UniRef100_F2QM32 rRNA primary transcript metabolism protein n=1 Tax=Komagataella phaffii (strain ATCC 76273 / CBS 7435 / CECT 11047 / NRRL Y-11430 / Wegner 21-1) TaxID=981350 RepID=F2QM32_KOMPC	F2QM32_KOMPC	NA	NA	NA	NA	NA	URB2
gene1600	ACIB2EUKG769328	P-loop containing nucleosidetriphosphatehydrolases	236229	200770	261948	304797	250936	1.29691	0.375077	0.189625	1.978	0.0479291	0.154559	BQ9382_C1-8005	SOP80229.1	protein_coding	F2QQG8	UniRef100_F2QQG8 Elongation factor 1-alpha n=10 Tax=Komagataella TaxID=460517 RepID=F2QQG8_KOMPC	F2QQG8_KOMPC	GO:0003746; GO:0003924; GO:0005525	GTP binding [GO:0005525]; GTPase activity [GO:0003924]; translation elongation factor activity [GO:0003746]	NA	GTPase activity [GO:0003924]; GTP binding [GO:0005525]; translation elongation factor activity [GO:0003746]	NA	TEF2
gene1601	ACIB2EUKG769329	Glycine dehydrogenase	6831.29	8312.72	9928.87	10107.7	8795.15	1.32288	0.403678	0.18808	2.14631	0.0318485	0.116957	BQ9382_C1-8010	SOP80230.1	protein_coding	A0A1G4KPK9	UniRef100_A0A1G4KPK9 Glycine cleavage system P protein n=2 Tax=Komagataella phaffii TaxID=460519 RepID=A0A1G4KPK9_KOMPC	A0A1G4KPK9_KOMPC	GO:0004375; GO:0005739; GO:0006546	mitochondrion [GO:0005739]; glycine dehydrogenase (decarboxylating) activity [GO:0004375]; glycine catabolic process [GO:0006546]	glycine catabolic process [GO:0006546]	glycine dehydrogenase (decarboxylating) activity [GO:0004375]	mitochondrion [GO:0005739]	GCV2
gene1602	ACIB2EUKG769330	YVTN repeat-like/Quinoprotein amine dehydrogenase	1034.82	1136.62	1305.99	1085.82	1140.81	1.10092	0.138715	0.200169	0.692993	0.488314	0.673777	BQ9382_C1-8015	SOP80231.1	protein_coding	A0A1G4KPK5	UniRef100_A0A1G4KPK5 Uncharacterized protein n=2 Tax=Komagataella phaffii TaxID=460519 RepID=A0A1G4KPK5_KOMPC	A0A1G4KPK5_KOMPC	NA	NA	NA	NA	NA	PP7435_Chr1-3336
gene1603	ACIB2EUKG769331	Ubiquitin conjugating enzyme	445.978	448.507	629.761	523.436	511.92	1.28897	0.366223	0.213084	1.71868	0.0856728	0.227343	BQ9382_C1-8020	SOP80232.1	protein_coding	F2QQH0	UniRef100_F2QQH0 Uncharacterized protein n=2 Tax=Komagataella phaffii TaxID=460519 RepID=F2QQH0_KOMPC	F2QQH0_KOMPC	NA	NA	NA	NA	NA	PP7435_Chr1-1537
gene1604	ACIB2EUKG769332	P-loop containing nucleosidetriphosphatehydrolases	844.749	840.737	1045.98	843.577	893.76	1.12098	0.164762	0.204423	0.805984	0.420252	0.619415	BQ9382_C1-8025	SOP80233.1	protein_coding	F2QQH1	UniRef100_F2QQH1 DNA helicase n=2 Tax=Komagataella phaffii TaxID=460519 RepID=F2QQH1_KOMPC	F2QQH1_KOMPC	GO:0003676; GO:0005524; GO:0006260; GO:0006281; GO:0006310; GO:0043138; GO:0046872	3'-5' DNA helicase activity [GO:0043138]; ATP binding [GO:0005524]; metal ion binding [GO:0046872]; nucleic acid binding [GO:0003676]; DNA recombination [GO:0006310]; DNA repair [GO:0006281]; DNA replication [GO:0006260]	DNA recombination [GO:0006310]; DNA repair [GO:0006281]; DNA replication [GO:0006260]	3'-5' DNA helicase activity [GO:0043138]; ATP binding [GO:0005524]; metal ion binding [GO:0046872]; nucleic acid binding [GO:0003676]	NA	SGS1
gene1605	ACIB2EUKG769333	Exoribonuclease II	216.156	236.191	330.204	295.442	269.498	1.38097	0.465678	0.233068	1.99804	0.0457124	0.14898	BQ9382_C1-8030	SOP80234.1	protein_coding	F2QQH2	UniRef100_F2QQH2 3'-5' exoribonuclease n=2 Tax=Komagataella phaffii TaxID=460519 RepID=F2QQH2_KOMPC	F2QQH2_KOMPC	GO:0003723; GO:0004540	ribonuclease activity [GO:0004540]; RNA binding [GO:0003723]	NA	ribonuclease activity [GO:0004540]; RNA binding [GO:0003723]	NA	DSS1
gene1606	ACIB2EUKG769334	Cytokinesis protein sepA	236.033	283.941	327.238	286.892	283.526	1.17792	0.236239	0.236155	1.00036	0.317138	0.523621	BQ9382_C1-8035	SOP80235.1	protein_coding	A0A1G4KPL0	UniRef100_A0A1G4KPL0 Uncharacterized protein n=1 Tax=Komagataella phaffii (strain ATCC 76273 / CBS 7435 / CECT 11047 / NRRL Y-11430 / Wegner 21-1) TaxID=981350 RepID=A0A1G4KPL0_KOMPC	A0A1G4KPL0_KOMPC	NA	NA	NA	NA	NA	PP7435_Chr1-3347
gene1607	ACIB2EUKG769335	Formin homology 2 domain (FH2 domain)	1108.11	1404.35	1518.54	1635.86	1416.72	1.25437	0.326965	0.202473	1.61485	0.106342	0.261021	BQ9382_C1-8040	SOP80236.1	protein_coding	A0A1G4KPN5	UniRef100_A0A1G4KPN5 Formin, involved in the formation of linear actin filaments n=1 Tax=Komagataella phaffii (strain ATCC 76273 / CBS 7435 / CECT 11047 / NRRL Y-11430 / Wegner 21-1) TaxID=981350 RepID=A0A1G4KPN5_KOMPC	A0A1G4KPN5_KOMPC	GO:0003779; GO:0017048; GO:0030036	actin binding [GO:0003779]; Rho GTPase binding [GO:0017048]; actin cytoskeleton organization [GO:0030036]	actin cytoskeleton organization [GO:0030036]	actin binding [GO:0003779]; Rho GTPase binding [GO:0017048]	NA	BNR1
gene1608	ACIB2EUKG769336	Exonuclease 1	443.493	540.596	718.738	452.188	538.754	1.18807	0.248619	0.252974	0.982784	0.325714	0.531327	BQ9382_C1-8045	SOP80237.1	protein_coding	C4QZB7	UniRef100_C4QZB7 Uncharacterized protein n=2 Tax=Komagataella phaffii TaxID=460519 RepID=C4QZB7_KOMPG	NA	NA	NA	NA	NA	NA	NA
gene1609	ACIB2EUKG769337	Phosphoenolpyruvate carboxykinase	185204	172859	202412	237210	199421	1.22778	0.296054	0.183743	1.61124	0.107127	0.26221	BQ9382_C1-8050	SOP80238.1	protein_coding	F2QQH5	UniRef100_F2QQH5 Phosphoenolpyruvate carboxykinase n=3 Tax=Komagataella TaxID=460517 RepID=F2QQH5_KOMPC	F2QQH5_KOMPC	GO:0004612; GO:0005524; GO:0006094; GO:0016301	ATP binding [GO:0005524]; kinase activity [GO:0016301]; phosphoenolpyruvate carboxykinase (ATP) activity [GO:0004612]; gluconeogenesis [GO:0006094]	gluconeogenesis [GO:0006094]	ATP binding [GO:0005524]; kinase activity [GO:0016301]; phosphoenolpyruvate carboxykinase (ATP) activity [GO:0004612]	NA	PCK1
gene161	ACIB2EUKG767933	Glucose repression protein GAL83	3738.01	3841.3	4401.41	5388.25	4342.24	1.29161	0.369167	0.190692	1.93593	0.052876	0.164827	BQ9382_C1-0810	SOP78836.1	protein_coding	F2QM33	UniRef100_F2QM33 ULP1-interacting protein 4 n=2 Tax=Komagataella phaffii TaxID=460519 RepID=F2QM33_KOMPC	F2QM33_KOMPC	NA	NA	NA	NA	NA	UIP4
gene1610	ACIB2EUKG769338	Solute carrier family 35 member F5	968.977	908.951	993.579	798.928	917.609	0.95472	-0.066857	0.20522	-0.325782	0.744589	0.860569	BQ9382_C1-8055	SOP80239.1	protein_coding	C4QZB9	UniRef100_C4QZB9 Uncharacterized transporter n=2 Tax=Komagataella phaffii TaxID=460519 RepID=C4QZB9_KOMPG	NA	NA	NA	NA	NA	NA	NA
gene1611	ACIB2EUKG769339	YVTN repeat-like/Quinoprotein amine dehydrogenase	1494.46	1508.38	1313.9	1348.96	1416.43	0.88676	-0.173387	0.1855	-0.934701	0.349942	0.553701	BQ9382_C1-8060	SOP80240.1	protein_coding	F2QQH7	UniRef100_F2QQH7 Pre-mRNA cleavage and polyadenylation factor (CPF) complex subunit n=2 Tax=Komagataella phaffii TaxID=460519 RepID=F2QQH7_KOMPC	F2QQH7_KOMPC	NA	NA	NA	NA	NA	PFS2
gene1612	ACIB2EUKG769340	P-loop containing nucleosidetriphosphatehydrolases	9627.65	5107.52	2335.16	3223.26	5073.4	0.37732	-1.40614	0.272184	-5.16614	2.38982e-07	1.13705e-05	BQ9382_C1-8065	SOP80241.1	protein_coding	A0A1G4KPL1	UniRef100_A0A1G4KPL1 6-phosphofructo-2-kinase 2 n=2 Tax=Komagataella phaffii TaxID=460519 RepID=A0A1G4KPL1_KOMPC	A0A1G4KPL1_KOMPC	GO:0003873; GO:0005524; GO:0006000; GO:0006003	6-phosphofructo-2-kinase activity [GO:0003873]; ATP binding [GO:0005524]; fructose 2,6-bisphosphate metabolic process [GO:0006003]; fructose metabolic process [GO:0006000]	fructose 2,6-bisphosphate metabolic process [GO:0006003]; fructose metabolic process [GO:0006000]	6-phosphofructo-2-kinase activity [GO:0003873]; ATP binding [GO:0005524]	NA	PFK27
gene1613	ACIB2EUKG769341	Phosphatidylglycerol/phosphatidylinositoltra nsfer protein	5015.08	4088.57	3148.8	3916.74	4042.3	0.77632	-0.365284	0.203475	-1.79523	0.0726171	0.203028	BQ9382_C1-8070	SOP80242.1	protein_coding	F2QQH9	UniRef100_F2QQH9 Protein with similarity to the human NPC2/He1 n=2 Tax=Komagataella phaffii TaxID=460519 RepID=F2QQH9_KOMPC	F2QQH9_KOMPC	GO:0032366	intracellular sterol transport [GO:0032366]	intracellular sterol transport [GO:0032366]	NA	NA	NPC2
gene1614	ACIB2EUKG769342	P-loop containing nucleosidetriphosphatehydrolases	4551.71	4624.91	4859.14	6698.27	5183.51	1.25945	0.332799	0.206142	1.61442	0.106437	0.261021	BQ9382_C1-8075	SOP80243.1	protein_coding	F2QQI0	UniRef100_F2QQI0 Putative ABC transporter n=2 Tax=Komagataella phaffii TaxID=460519 RepID=F2QQI0_KOMPC	F2QQI0_KOMPC	GO:0005524; GO:0016021; GO:0016887; GO:0042626	integral component of membrane [GO:0016021]; ATP binding [GO:0005524]; ATPase activity [GO:0016887]; ATPase-coupled transmembrane transporter activity [GO:0042626]	NA	ATPase activity [GO:0016887]; ATPase-coupled transmembrane transporter activity [GO:0042626]; ATP binding [GO:0005524]	integral component of membrane [GO:0016021]	PP7435_Chr1-1547
gene1615	ACIB2EUKG769343	Transcription factor AP-1	4038.65	2849.64	3002.49	3430.36	3330.28	0.93431	-0.0980295	0.215398	-0.45511	0.64903	0.792629	BQ9382_C1-8080	SOP80244.1	protein_coding	F2QQI1	UniRef100_F2QQI1 AP-1-like transcription factor n=2 Tax=Komagataella phaffii TaxID=460519 RepID=F2QQI1_KOMPC	F2QQI1_KOMPC	GO:0003700	DNA-binding transcription factor activity [GO:0003700]	NA	DNA-binding transcription factor activity [GO:0003700]	NA	CIN5-1
gene1616	ACIB2EUKG769344	Cell surface glycoprotein 1	34754	25637.4	20769.3	27312.7	27118.3	0.79621	-0.328777	0.218295	-1.50611	0.132038	0.303178	BQ9382_C1-8085	SOP80246.1	protein_coding	C4QZC5	UniRef100_C4QZC5 Mucin-like protein n=1 Tax=Komagataella phaffii (strain GS115 / ATCC 20864) TaxID=644223 RepID=C4QZC5_KOMPG	NA	NA	NA	NA	NA	NA	NA
gene1617	ACIB2EUKG769346	Predicted protein	1123.02	860.349	761.25	1081.07	956.422	0.92993	-0.104804	0.2343	-0.447306	0.654654	0.796343	BQ9382_C1-8090	SOP80247.1	protein_coding	-	-	NA	NA	NA	NA	NA	NA	NA
gene1618	ACIB2EUKG769347	Papain-like cysteine prorease	1981.43	3016.76	1585.77	1884.75	2117.18	0.69394	-0.527115	0.230547	-2.28637	0.0222327	0.0921238	BQ9382_C1-8095	SOP80248.1	protein_coding	A0A1G4KPN7	UniRef100_A0A1G4KPN7 Uncharacterized protein n=1 Tax=Komagataella phaffii (strain ATCC 76273 / CBS 7435 / CECT 11047 / NRRL Y-11430 / Wegner 21-1) TaxID=981350 RepID=A0A1G4KPN7_KOMPC	A0A1G4KPN7_KOMPC	GO:0016021	integral component of membrane [GO:0016021]	NA	NA	integral component of membrane [GO:0016021]	PP7435_Chr1-1550
gene1619	ACIB2EUKG769348	Heat shock protein 42	223258	118569	79963.8	83922.6	126428	0.47945	-1.06055	0.256503	-4.13466	3.5548e-05	0.000672692	BQ9382_C1-8100	SOP80249.1	protein_coding	C4R9G1	UniRef100_C4R9G1 Peptidyl-prolyl isomerase n=3 Tax=Komagataella phaffii TaxID=460519 RepID=C4R9G1_KOMPG	NA	NA	NA	NA	NA	NA	NA
gene162	ACIB2EUKG767934	Plasma membrane pyridoxine (VitaminB6)transporter	766.485	766.554	1122.1	1661.51	1079.16	1.81594	0.860719	0.226549	3.79926	0.000145131	0.00206612	BQ9382_C1-0815	SOP78837.1	protein_coding	F2QM34	UniRef100_F2QM34 Vitamin B6 transporter n=1 Tax=Komagataella phaffii (strain ATCC 76273 / CBS 7435 / CECT 11047 / NRRL Y-11430 / Wegner 21-1) TaxID=981350 RepID=F2QM34_KOMPC	F2QM34_KOMPC	GO:0005886; GO:0016021; GO:0031924	integral component of membrane [GO:0016021]; plasma membrane [GO:0005886]; vitamin B6 transmembrane transporter activity [GO:0031924]	NA	vitamin B6 transmembrane transporter activity [GO:0031924]	integral component of membrane [GO:0016021]; plasma membrane [GO:0005886]	TPN1
gene1620	ACIB2EUKG769349	Peptidyl-prolyl cis-trans isomerase D	4008.83	3016.76	1719.24	1851.5	2649.08	0.50846	-0.975805	0.204747	-4.76589	1.88019e-06	6.29515e-05	BQ9382_C1-8105	SOP80250.1	protein_coding	C4R9G1	UniRef100_C4R9G1 Peptidyl-prolyl isomerase n=3 Tax=Komagataella phaffii TaxID=460519 RepID=C4R9G1_KOMPG	NA	NA	NA	NA	NA	NA	NA
gene1621	ACIB2EUKG769350	26S proteasome non-ATPase regulatory subunit 8	5929.39	5064.03	5385.1	4775.52	5288.51	0.92438	-0.113438	0.189342	-0.599116	0.549096	0.719742	BQ9382_C1-8110	SOP80251.1	protein_coding	F2QQI6	UniRef100_F2QQI6 26S proteasome regulatory subunit n=2 Tax=Komagataella phaffii TaxID=460519 RepID=F2QQI6_KOMPC	F2QQI6_KOMPC	GO:0005838; GO:0006508	proteasome regulatory particle [GO:0005838]; proteolysis [GO:0006508]	proteolysis [GO:0006508]	NA	proteasome regulatory particle [GO:0005838]	RPN12
gene1622	ACIB2EUKG769351	GPI mannosyltransferase 2	8131.95	6151.19	2912.52	4278.68	5368.59	0.50357	-0.989737	0.230915	-4.28616	1.81788e-05	0.000386674	BQ9382_C1-8115	SOP80252.1	protein_coding	A0A1G4KPK8	UniRef100_A0A1G4KPK8 GPI mannosyltransferase 2 n=2 Tax=Komagataella phaffii TaxID=460519 RepID=A0A1G4KPK8_KOMPC	A0A1G4KPK8_KOMPC	GO:0000009; GO:0004376; GO:0005789; GO:0006506; GO:0016021	endoplasmic reticulum membrane [GO:0005789]; integral component of membrane [GO:0016021]; alpha-1,6-mannosyltransferase activity [GO:0000009]; glycolipid mannosyltransferase activity [GO:0004376]; GPI anchor biosynthetic process [GO:0006506]	GPI anchor biosynthetic process [GO:0006506]	alpha-1,6-mannosyltransferase activity [GO:0000009]; glycolipid mannosyltransferase activity [GO:0004376]	endoplasmic reticulum membrane [GO:0005789]; integral component of membrane [GO:0016021]	GPI18
gene1623	ACIB2EUKG769352	Core histone H2A/H2B/H3/H4	23923.8	16443	16338.2	19568.5	19068.4	0.88958	-0.168796	0.219547	-0.768841	0.441988	0.63878	BQ9382_C1-8120	SOP80253.1	protein_coding	C4R2J7	UniRef100_C4R2J7 Histone H3 n=3 Tax=Komagataella TaxID=460517 RepID=C4R2J7_KOMPG	NA	NA	NA	NA	NA	NA	NA
gene1624	ACIB2EUKG769353	Core histone H2A/H2B/H3/H4	7387.83	5406.81	8558.62	8058.63	7352.97	1.29907	0.377475	0.204806	1.84309	0.0653158	0.190265	BQ9382_C1-8125	SOP80254.1	protein_coding	C4R2J6	UniRef100_C4R2J6 Histone H4 n=3 Tax=Komagataella TaxID=460517 RepID=C4R2J6_KOMPG	NA	NA	NA	NA	NA	NA	NA
gene1625	ACIB2EUKG769354	Tos1p	15803	13248.9	11757.8	14891.8	13925.4	0.91738	-0.124414	0.200624	-0.620135	0.535169	0.709226	BQ9382_C1-8130	SOP80255.1	protein_coding	F2QQJ0	UniRef100_F2QQJ0 Uncharacterized protein n=2 Tax=Komagataella phaffii TaxID=460519 RepID=F2QQJ0_KOMPC	F2QQJ0_KOMPC	NA	NA	NA	NA	NA	PP7435_Chr1-1557
gene1626	ACIB2EUKG769355	Arrestin domain-containing protein	1339.18	1132.35	521.011	758.079	937.654	0.51792	-0.949207	0.22959	-4.13436	3.55941e-05	0.000672692	BQ9382_C1-8135	SOP80256.1	protein_coding	F2QQJ1	UniRef100_F2QQJ1 Uncharacterized protein n=2 Tax=Komagataella phaffii TaxID=460519 RepID=F2QQJ1_KOMPC	F2QQJ1_KOMPC	NA	NA	NA	NA	NA	PP7435_Chr1-1558
gene1627	ACIB2EUKG769356	(Trans)glycosidases	7900.89	5880.9	6034.63	6126.38	6485.7	0.88259	-0.180191	0.201777	-0.89302	0.371846	0.575415	BQ9382_C1-8140	SOP80257.1	protein_coding	F2QQJ2	UniRef100_F2QQJ2 1,3-beta-glucanosyltransferase n=2 Tax=Komagataella phaffii TaxID=460519 RepID=F2QQJ2_KOMPC	F2QQJ2_KOMPC	GO:0005886; GO:0016740; GO:0031225	anchored component of membrane [GO:0031225]; plasma membrane [GO:0005886]; transferase activity [GO:0016740]	NA	transferase activity [GO:0016740]	anchored component of membrane [GO:0031225]; plasma membrane [GO:0005886]	GAS3
gene1628	ACIB2EUKG769357	Candida dubliniensis CD36 chromosome4, complete sequence	4285.86	3108	5046.99	3710.6	4037.86	1.18481	0.244658	0.226507	1.08013	0.280083	0.487195	BQ9382_C1-8145	SOP80258.1	protein_coding	F2QQJ3	UniRef100_F2QQJ3 Uncharacterized protein n=2 Tax=Komagataella phaffii TaxID=460519 RepID=F2QQJ3_KOMPC	F2QQJ3_KOMPC	NA	NA	NA	NA	NA	PP7435_Chr1-1560
gene1629	-	-	932.951	779.345	954.033	823.628	872.489	1.03913	0.0553706	0.206534	0.268094	0.788627	0.884698	BQ9382_C1-8150;part=1/2	-	misc_RNA	-	-	NA	NA	NA	NA	NA	NA	NA
gene163	ACIB2EUKG767935	PLP-dependent transferases	433.555	445.949	543.75	482.587	476.46	1.16649	0.22217	0.21032	1.05634	0.290812	0.497776	BQ9382_C1-0820	SOP78838.1	protein_coding	F2QM35	UniRef100_F2QM35 Uncharacterized protein n=2 Tax=Komagataella phaffii TaxID=460519 RepID=F2QM35_KOMPC	F2QM35_KOMPC	GO:0003824	catalytic activity [GO:0003824]	NA	catalytic activity [GO:0003824]	NA	PP7435_Chr1-0157
gene1630	ACIB2EUKG769358	Nuclear protein localization protein 4	7626.34	4760.48	3263.49	3564.3	4803.65	0.55137	-0.858894	0.231934	-3.70319	0.000212906	0.00280291	BQ9382_C1-8155	SOP80259.1	protein_coding	F2QQJ4	UniRef100_F2QQJ4 Cdc48p-Npl4p-Ufd1p segregas cofactor recruiting protein n=2 Tax=Komagataella phaffii TaxID=460519 RepID=F2QQJ4_KOMPC	F2QQJ4_KOMPC	GO:0005789; GO:0006511; GO:0015031; GO:0031965; GO:0048471	endoplasmic reticulum membrane [GO:0005789]; nuclear membrane [GO:0031965]; perinuclear region of cytoplasm [GO:0048471]; protein transport [GO:0015031]; ubiquitin-dependent protein catabolic process [GO:0006511]	protein transport [GO:0015031]; ubiquitin-dependent protein catabolic process [GO:0006511]	NA	endoplasmic reticulum membrane [GO:0005789]; nuclear membrane [GO:0031965]; perinuclear region of cytoplasm [GO:0048471]	NPL4
gene1631	ACIB2EUKG769359	Heat shock 70 kDa protein 1	285962	170506	121309	118386	174041	0.52511	-0.929307	0.236168	-3.93493	8.32199e-05	0.00133942	BQ9382_C1-8160	SOP80260.1	protein_coding	F2QQJ5	UniRef100_F2QQJ5 ATPase component of the heat shock protein Hsp90 chaperone complex n=2 Tax=Komagataella phaffii TaxID=460519 RepID=F2QQJ5_KOMPC	F2QQJ5_KOMPC	GO:0005524	ATP binding [GO:0005524]	NA	ATP binding [GO:0005524]	NA	SSE1
gene1632	ACIB2EUKG769360	Transferase(Phosphotransferase) domain 1	3392.66	3278.53	2283.75	2093.74	2762.17	0.6562	-0.607784	0.182585	-3.32878	0.000872282	0.00843443	BQ9382_C1-8165	SOP80261.1	protein_coding	F2QQJ6	UniRef100_F2QQJ6 SR protein kinase n=2 Tax=Komagataella phaffii TaxID=460519 RepID=F2QQJ6_KOMPC	F2QQJ6_KOMPC	GO:0004672; GO:0005524	ATP binding [GO:0005524]; protein kinase activity [GO:0004672]	NA	ATP binding [GO:0005524]; protein kinase activity [GO:0004672]	NA	SKY1
gene1633	ACIB2EUKG769361	Lipase (class 3)	1335.45	1473.42	1517.56	1675.75	1500.55	1.13646	0.184552	0.190627	0.968134	0.332977	0.538792	BQ9382_C1-8170	SOP80262.1	protein_coding	C4R9E9	UniRef100_C4R9E9 Lipase n=2 Tax=Komagataella phaffii TaxID=460519 RepID=C4R9E9_KOMPG	NA	NA	NA	NA	NA	NA	NA
gene1634	ACIB2EUKG769362	ARM repeat	1342.9	1493.89	1199.22	1074.42	1277.61	0.80111	-0.319919	0.193506	-1.65328	0.0982736	0.248551	BQ9382_C1-8175	SOP80263.1	protein_coding	F2QQJ8	UniRef100_F2QQJ8 Uncharacterized protein n=2 Tax=Komagataella phaffii TaxID=460519 RepID=F2QQJ8_KOMPC	F2QQJ8_KOMPC	NA	NA	NA	NA	NA	PP7435_Chr1-1565
gene1635	ACIB2EUKG769363	Alkaline dihydroceramidase, involved in sphingolipid metabolism	2191.38	2598.95	3600.61	2915.47	2826.6	1.35973	0.443321	0.201019	2.20537	0.0274284	0.105362	BQ9382_C1-8180	SOP80264.1	protein_coding	F2QQJ9	UniRef100_F2QQJ9 Alkaline ceramidase n=2 Tax=Komagataella phaffii TaxID=460519 RepID=F2QQJ9_KOMPC	F2QQJ9_KOMPC	GO:0006672; GO:0016021; GO:0016811	integral component of membrane [GO:0016021]; hydrolase activity, acting on carbon-nitrogen (but not peptide) bonds, in linear amides [GO:0016811]; ceramide metabolic process [GO:0006672]	ceramide metabolic process [GO:0006672]	hydrolase activity, acting on carbon-nitrogen (but not peptide) bonds, in linear amides [GO:0016811]	integral component of membrane [GO:0016021]	YPC1
gene1636	ACIB2EUKG769364	Permease, Suppressor of sulfoxydeethionine Resistance Vitamin H transporter (H+/biotinsymporter)	1217.43	1502.41	2046.48	1728	1623.58	1.38666	0.471618	0.20421	2.30947	0.0209173	0.0882069	BQ9382_C1-8185	SOP80265.1	protein_coding	F2QQK0	UniRef100_F2QQK0 Biotin symporter n=2 Tax=Komagataella phaffii TaxID=460519 RepID=F2QQK0_KOMPC	F2QQK0_KOMPC	GO:0016021; GO:0022857	integral component of membrane [GO:0016021]; transmembrane transporter activity [GO:0022857]	NA	transmembrane transporter activity [GO:0022857]	integral component of membrane [GO:0016021]	VHT1
gene1637	ACIB2EUKG769365	Conserved predicted protein	94.4131	69.0666	118.636	128.247	102.591	1.52206	0.606022	0.309325	1.95917	0.0500925	0.158334	BQ9382_C1-8190	SOP80266.1	protein_coding	F2QQK1	UniRef100_F2QQK1 Uncharacterized protein n=2 Tax=Komagataella phaffii TaxID=460519 RepID=F2QQK1_KOMPC	F2QQK1_KOMPC	NA	NA	NA	NA	NA	PP7435_Chr1-1568
gene1638	ACIB2EUKG769366	B-lactam Antibiotic| Isopenicillin N-Synthase| Chain	894.44	1041.12	1782.51	1242.57	1240.16	1.56178	0.643188	0.224539	2.86448	0.00417689	0.0278601	BQ9382_C1-8195	SOP80267.1	protein_coding	F2QQK2	UniRef100_F2QQK2 Uncharacterized protein n=2 Tax=Komagataella phaffii TaxID=460519 RepID=F2QQK2_KOMPC	F2QQK2_KOMPC	GO:0016491; GO:0046872	metal ion binding [GO:0046872]; oxidoreductase activity [GO:0016491]	NA	metal ion binding [GO:0046872]; oxidoreductase activity [GO:0016491]	NA	PP7435_Chr1-1569
gene1639	ACIB2EUKG769367	MFS general substrate transporter like domains	231.064	302.699	589.227	443.638	391.657	1.92836	0.947378	0.244509	3.87461	0.000106794	0.00160014	BQ9382_C1-8200	SOP80268.1	protein_coding	C4R9E3	UniRef100_C4R9E3 Major facilitator superfamily n=2 Tax=Komagataella phaffii TaxID=460519 RepID=C4R9E3_KOMPG	NA	NA	NA	NA	NA	NA	NA
gene164	ACIB2EUKG767936	RNA-binding domain, RBD	1665.89	1962.86	2100.85	2335.99	2016.4	1.22213	0.289394	0.193451	1.49595	0.134666	0.307031	BQ9382_C1-0825	SOP78839.1	protein_coding	F2QM36	UniRef100_F2QM36 RNA-binding protein n=2 Tax=Komagataella phaffii TaxID=460519 RepID=F2QM36_KOMPC	F2QM36_KOMPC	GO:0003723	RNA binding [GO:0003723]	NA	RNA binding [GO:0003723]	NA	MRN1
gene1640	ACIB2EUKG769368	Plasma membrane arginine permease, requires phosphatidyl ethanolamine (PE) for localization	3416.26	2726.85	9994.12	6660.27	5699.38	2.71178	1.43924	0.229228	6.27863	3.41571e-10	3.78098e-08	BQ9382_C1-8205	SOP80269.1	protein_coding	A0A1G4KPL4	UniRef100_A0A1G4KPL4 Basic amino-acid permease n=2 Tax=Komagataella phaffii TaxID=460519 RepID=A0A1G4KPL4_KOMPC	A0A1G4KPL4_KOMPC	GO:0006865; GO:0016021; GO:0055085	integral component of membrane [GO:0016021]; amino acid transport [GO:0006865]; transmembrane transport [GO:0055085]	amino acid transport [GO:0006865]; transmembrane transport [GO:0055085]	NA	integral component of membrane [GO:0016021]	ALP1
gene1641	ACIB2EUKG769369	NAD(P)-binding Rossmann-fold domains	25079.1	15329.4	19914.1	17476.7	19449.8	0.9254	-0.111853	0.235234	-0.475498	0.634432	0.782152	BQ9382_C1-8210	SOP80270.1	protein_coding	F2QQK5	UniRef100_F2QQK5 Uncharacterized protein n=2 Tax=Komagataella phaffii TaxID=460519 RepID=F2QQK5_KOMPC	F2QQK5_KOMPC	GO:0016491	oxidoreductase activity [GO:0016491]	NA	oxidoreductase activity [GO:0016491]	NA	PP7435_Chr1-1573
gene1642	ACIB2EUKG769370	P-loop containing nucleosidetriphosphatehydrolases	1691.98	1749.69	1590.71	1770.75	1700.78	0.97662	-0.0341274	0.187331	-0.182176	0.855444	0.925395	BQ9382_C1-8215	SOP80271.1	protein_coding	F2QQK6	UniRef100_F2QQK6 Plasma membrane ATP-binding cassette transporter required for the export of a-factor n=2 Tax=Komagataella phaffii TaxID=460519 RepID=F2QQK6_KOMPC	F2QQK6_KOMPC	GO:0005524; GO:0016021; GO:0016887; GO:0042626	integral component of membrane [GO:0016021]; ATP binding [GO:0005524]; ATPase activity [GO:0016887]; ATPase-coupled transmembrane transporter activity [GO:0042626]	NA	ATPase activity [GO:0016887]; ATPase-coupled transmembrane transporter activity [GO:0042626]; ATP binding [GO:0005524]	integral component of membrane [GO:0016021]	STE6-2
gene1643	ACIB2EUKG769371	High-affinity nicotinic acid transporter	1370.23	1348.93	1854.68	1602.61	1544.11	1.27147	0.346502	0.191065	1.81353	0.0697502	0.198325	BQ9382_C1-8220	SOP80272.1	protein_coding	C4R9D8	UniRef100_C4R9D8 Transporter n=2 Tax=Komagataella phaffii TaxID=460519 RepID=C4R9D8_KOMPG	NA	NA	NA	NA	NA	NA	NA
gene1644	ACIB2EUKG769372	Fe(II)-dependent sulfonate/alpha-ketoglutarate dioxygenase, involved insulfonate catabolism for use	1226.13	1491.33	1614.44	1986.4	1579.57	1.32425	0.405176	0.206525	1.96187	0.0497775	0.157798	BQ9382_C1-8225	SOP80273.1	protein_coding	F2QQK9	UniRef100_F2QQK9 Alpha-ketoglutarate-dependent sulfonate dioxygenase n=2 Tax=Komagataella phaffii TaxID=460519 RepID=F2QQK9_KOMPC	F2QQK9_KOMPC	GO:0051213	dioxygenase activity [GO:0051213]	NA	dioxygenase activity [GO:0051213]	NA	JLP1-1
gene1645	ACIB2EUKG769373	Cu/Zn superoxide dismutase	283.239	251.539	198.716	281.192	253.672	0.89904	-0.153544	0.255017	-0.602091	0.547113	0.71836	BQ9382_C1-8230	SOP80274.1	protein_coding	C4R9D6	UniRef100_C4R9D6 Cu/Zn superoxide dismutase n=2 Tax=Komagataella phaffii TaxID=460519 RepID=C4R9D6_KOMPG	NA	NA	NA	NA	NA	NA	NA
gene1646	ACIB2EUKG769374	DNA-directed RNA polymerase II subunit RPB1	3346.7	1950.07	1686.61	3437.96	2605.33	0.96761	-0.0475066	0.62038	-0.0765766	0.93896	0.964948	BQ9382_C1-8235	SOP80275.1	protein_coding	F2QQL1	UniRef100_F2QQL1 Uncharacterized protein n=2 Tax=Komagataella phaffii TaxID=460519 RepID=F2QQL1_KOMPC	F2QQL1_KOMPC	NA	NA	NA	NA	NA	PP7435_Chr1-1579
gene1647	ACIB2EUKG769375	Fe(II)-dependentsulfonate/alpha-ketoglutarate dioxygenase, involved insulfonate catabolism for use	1655.96	2032.78	2702.93	2368.29	2189.99	1.37397	0.458352	0.198679	2.307	0.021055	0.0884602	BQ9382_C1-8240	SOP80276.1	protein_coding	F2QQL2	UniRef100_F2QQL2 Alpha-ketoglutarate-dependent sulfonate dioxygenase n=1 Tax=Komagataella phaffii (strain ATCC 76273 / CBS 7435 / CECT 11047 / NRRL Y-11430 / Wegner 21-1) TaxID=981350 RepID=F2QQL2_KOMPC	F2QQL2_KOMPC	GO:0051213	dioxygenase activity [GO:0051213]	NA	dioxygenase activity [GO:0051213]	NA	JLP1-3
gene1648	ACIB2EUKG769376	Related to permease of the major facilitator superfamily	2258.46	2045.57	2049.44	1999.7	2088.29	0.94103	-0.0876894	0.184914	-0.474218	0.635344	0.782997	BQ9382_C1-8245	SOP80277.1	protein_coding	C4R9D3	UniRef100_C4R9D3 Major faciliator superfamily n=1 Tax=Komagataella phaffii (strain GS115 / ATCC 20864) TaxID=644223 RepID=C4R9D3_KOMPG	NA	NA	NA	NA	NA	NA	NA
gene1649	ACIB2EUKG769377	MFS general substrate transporter like domains	798.785	854.38	1142.86	873.976	917.501	1.21939	0.286164	0.211391	1.35372	0.175825	0.362614	BQ9382_C1-8250	SOP80278.1	protein_coding	F2QQL4	UniRef100_F2QQL4 Riboflavin transporter n=2 Tax=Komagataella phaffii TaxID=460519 RepID=F2QQL4_KOMPC	F2QQL4_KOMPC	GO:0016021; GO:0022857	integral component of membrane [GO:0016021]; transmembrane transporter activity [GO:0022857]	NA	transmembrane transporter activity [GO:0022857]	integral component of membrane [GO:0016021]	MCH5-2
gene165	ACIB2EUKG767937	Conserved predicted protein	603.747	786.166	598.125	715.331	675.842	0.94363	-0.0837131	0.221397	-0.378112	0.705347	0.83108	BQ9382_C1-0830	SOP78840.1	protein_coding	A0A1G4KP34	UniRef100_A0A1G4KP34 Uncharacterized protein n=2 Tax=Komagataella phaffii TaxID=460519 RepID=A0A1G4KP34_KOMPC	A0A1G4KP34_KOMPC	NA	NA	NA	NA	NA	PP7435_Chr1-0159
gene1650	ACIB2EUKG769378	Transcriptional regulatory protein STB4	602.505	691.519	770.147	711.531	693.925	1.14378	0.193804	0.203461	0.952536	0.340825	0.545485	BQ9382_C1-8255	SOP80279.1	protein_coding	F2QQL5	UniRef100_F2QQL5 Putative transcription factor n=1 Tax=Komagataella phaffii (strain ATCC 76273 / CBS 7435 / CECT 11047 / NRRL Y-11430 / Wegner 21-1) TaxID=981350 RepID=F2QQL5_KOMPC	F2QQL5_KOMPC	GO:0000981; GO:0003677; GO:0006351; GO:0008270	DNA binding [GO:0003677]; DNA-binding transcription factor activity, RNA polymerase II-specific [GO:0000981]; zinc ion binding [GO:0008270]; transcription, DNA-templated [GO:0006351]	transcription, DNA-templated [GO:0006351]	DNA binding [GO:0003677]; DNA-binding transcription factor activity, RNA polymerase II-specific [GO:0000981]; zinc ion binding [GO:0008270]	NA	STB4
gene1651	ACIB2EUKG769379	Transcriptional regulatory protein STB4	401.256	433.159	559.568	495.887	472.467	1.26374	0.337705	0.211925	1.59351	0.111046	0.268412	BQ9382_C1-8260	SOP80280.1	protein_coding	F2QQL5	UniRef100_F2QQL5 Putative transcription factor n=1 Tax=Komagataella phaffii (strain ATCC 76273 / CBS 7435 / CECT 11047 / NRRL Y-11430 / Wegner 21-1) TaxID=981350 RepID=F2QQL5_KOMPC	F2QQL5_KOMPC	GO:0000981; GO:0003677; GO:0006351; GO:0008270	DNA binding [GO:0003677]; DNA-binding transcription factor activity, RNA polymerase II-specific [GO:0000981]; zinc ion binding [GO:0008270]; transcription, DNA-templated [GO:0006351]	transcription, DNA-templated [GO:0006351]	DNA binding [GO:0003677]; DNA-binding transcription factor activity, RNA polymerase II-specific [GO:0000981]; zinc ion binding [GO:0008270]	NA	STB4
gene1652	ACIB2EUKG769380	Transcriptional regulatory protein STB4	525.484	660.823	753.34	721.03	665.169	1.24065	0.311095	0.211211	1.47291	0.140776	0.316046	BQ9382_C1-8265	SOP80281.1	protein_coding	C4R9D1	UniRef100_C4R9D1 Transcriptional regulatory protein n=2 Tax=Komagataella phaffii TaxID=460519 RepID=C4R9D1_KOMPG	NA	NA	NA	NA	NA	NA	NA
gene1653	ACIB2EUKG769381	Predicted protein	1269.61	1581.71	999.511	1399.31	1312.54	0.84088	-0.250031	0.225106	-1.11072	0.266687	0.473179	BQ9382_C1-8270	SOP80282.1	protein_coding	-	-	NA	NA	NA	NA	NA	NA	NA
gene1654	ACIB2EUKG769382	Conserved predicted protein	1364.02	1207.39	987.647	897.726	1114.2	0.73354	-0.447055	0.195421	-2.28764	0.0221582	0.0919692	BQ9382_C1-8275	SOP80283.1	protein_coding	F2QQL7	UniRef100_F2QQL7 Uncharacterized protein n=2 Tax=Komagataella phaffii TaxID=460519 RepID=F2QQL7_KOMPC	F2QQL7_KOMPC	NA	NA	NA	NA	NA	PP7435_Chr1-1585
gene1655	ACIB2EUKG769383	Contains GLEYA adhesin domain	170.192	379.44	54.375	52.2486	164.064	0.193	-2.37331	0.35563	-6.67352	2.49741e-11	3.15022e-09	BQ9382_C1-8280	SOP80284.1	protein_coding	F2QQL9	UniRef100_F2QQL9 Putative lectin-like protein n=1 Tax=Komagataella phaffii (strain ATCC 76273 / CBS 7435 / CECT 11047 / NRRL Y-11430 / Wegner 21-1) TaxID=981350 RepID=F2QQL9_KOMPC	F2QQL9_KOMPC	GO:0009986; GO:0030246	cell surface [GO:0009986]; carbohydrate binding [GO:0030246]	NA	carbohydrate binding [GO:0030246]	cell surface [GO:0009986]	FLO100
gene1656	ACIB2EUKG769384	Conserved predicted protein	40.9952	42.6337	50.4204	59.8484	48.4744	1.31757	0.397879	0.392928	1.0126	0.31125	0.518333	BQ9382_C1-8285	SOP80285.1	protein_coding	F2R0J5	UniRef100_F2R0J5 Uncharacterized protein n=1 Tax=Komagataella phaffii (strain ATCC 76273 / CBS 7435 / CECT 11047 / NRRL Y-11430 / Wegner 21-1) TaxID=981350 RepID=F2R0J5_KOMPC	F2R0J5_KOMPC	NA	NA	NA	NA	NA	PP7435_Chr4-1026
gene1657	ACIB2EUKG769385	Conserved predicted protein	48.4488	45.1918	51.4091	45.5988	47.6621	1.03761	0.0532667	0.393144	0.135489	0.892225	0.942995	BQ9382_C2-0005	SOP80286.1	protein_coding	F2QQM3	UniRef100_F2QQM3 Uncharacterized protein n=2 Tax=Komagataella phaffii TaxID=460519 RepID=F2QQM3_KOMPC	F2QQM3_KOMPC	NA	NA	NA	NA	NA	PP7435_Chr2-0001
gene1658	ACIB2EUKG769386	Plasma membrane Mg(2+)transporter, expression and turnover are regulated by Mg(2+)concentration	1080.78	1785.5	1965.41	1798.3	1657.5	1.31151	0.391225	0.240456	1.62701	0.103735	0.257156	BQ9382_C2-0010	SOP80287.1	protein_coding	C4R357	UniRef100_C4R357 Plasma membrane Mg(2+) transporter, expression and turnover are regulated by Mg(2+) concentration n=2 Tax=Komagataella phaffii TaxID=460519 RepID=C4R357_KOMPG	NA	NA	NA	NA	NA	NA	NA
gene1659	ACIB2EUKG769387	Conserved predicted protein	106.836	115.964	183.886	162.446	142.283	1.55119	0.63338	0.272809	2.3217	0.0202493	0.0864338	BQ9382_C2-0015	SOP80288.1	protein_coding	F2QQM6	UniRef100_F2QQM6 Uncharacterized protein n=2 Tax=Komagataella phaffii TaxID=460519 RepID=F2QQM6_KOMPC	F2QQM6_KOMPC	NA	NA	NA	NA	NA	PP7435_Chr2-0004
gene166	ACIB2EUKG767938	1-acyl-sn-glycerol-3-phosphateacyltransferase	1987.64	1990.14	4062.3	3437.01	2869.27	1.88524	0.914751	0.18868	4.84815	1.24617e-06	4.50617e-05	BQ9382_C1-0835	SOP78841.1	protein_coding	F2QM38	UniRef100_F2QM38 1-acyl-sn-glycerol-3-phosphate acyltransferase n=2 Tax=Komagataella phaffii TaxID=460519 RepID=F2QM38_KOMPC	F2QM38_KOMPC	GO:0003841; GO:0008654; GO:0016020	membrane [GO:0016020]; 1-acylglycerol-3-phosphate O-acyltransferase activity [GO:0003841]; phospholipid biosynthetic process [GO:0008654]	phospholipid biosynthetic process [GO:0008654]	1-acylglycerol-3-phosphate O-acyltransferase activity [GO:0003841]	membrane [GO:0016020]	SLC1
gene1660	ACIB2EUKG769388	Conserved predicted protein	567.721	611.368	776.079	670.682	656.462	1.22616	0.294152	0.205196	1.43351	0.151711	0.330606	BQ9382_C2-0020	SOP80289.1	protein_coding	F2QQM6	UniRef100_F2QQM6 Uncharacterized protein n=2 Tax=Komagataella phaffii TaxID=460519 RepID=F2QQM6_KOMPC	F2QQM6_KOMPC	NA	NA	NA	NA	NA	PP7435_Chr2-0004
gene1661	ACIB2EUKG769389	Predicted protein	209.945	225.106	234.307	321.091	247.612	1.27582	0.351422	0.252138	1.39377	0.163387	0.34643	BQ9382_C2-0025	SOP80290.1	protein_coding	-	-	NA	NA	NA	NA	NA	NA	NA
gene1662	ACIB2EUKG769390	Low-affinity Fe(II) transporter of the plasma membrane	670.83	613.073	654.477	515.836	613.554	0.91193	-0.13301	0.21532	-0.61773	0.536753	0.710605	BQ9382_C2-0030	SOP80291.1	protein_coding	F2QQM7	UniRef100_F2QQM7 Low-affinity Fe(II) transporter n=2 Tax=Komagataella phaffii TaxID=460519 RepID=F2QQM7_KOMPC	F2QQM7_KOMPC	GO:0055085	transmembrane transport [GO:0055085]	transmembrane transport [GO:0055085]	NA	NA	FET4-1
gene1663	ACIB2EUKG769391	Fungal Zn(2)-Cys(6) binuclear cluster domain	1555.33	1687.44	1241.73	1253.97	1434.62	0.7694	-0.378202	0.187306	-2.01917	0.0434698	0.144296	BQ9382_C2-0035	SOP80292.1	protein_coding	F2QQM8	UniRef100_F2QQM8 Uncharacterized protein n=2 Tax=Komagataella phaffii TaxID=460519 RepID=F2QQM8_KOMPC	F2QQM8_KOMPC	GO:0000981; GO:0008270	DNA-binding transcription factor activity, RNA polymerase II-specific [GO:0000981]; zinc ion binding [GO:0008270]	NA	DNA-binding transcription factor activity, RNA polymerase II-specific [GO:0000981]; zinc ion binding [GO:0008270]	NA	PP7435_Chr2-0006
gene1664	ACIB2EUKG769392	Topoisomerase 1-associated factor 1	582.628	578.113	348.988	374.29	471.005	0.62321	-0.682206	0.208597	-3.27045	0.00107375	0.0100587	BQ9382_C2-0040	SOP80293.1	protein_coding	F2QQM9	UniRef100_F2QQM9 Replication-pausing checkpoint complex subunit n=2 Tax=Komagataella phaffii TaxID=460519 RepID=F2QQM9_KOMPC	F2QQM9_KOMPC	GO:0005634; GO:0006281; GO:0007049; GO:0008156	nucleus [GO:0005634]; cell cycle [GO:0007049]; DNA repair [GO:0006281]; negative regulation of DNA replication [GO:0008156]	cell cycle [GO:0007049]; DNA repair [GO:0006281]; negative regulation of DNA replication [GO:0008156]	NA	nucleus [GO:0005634]	TOF1
gene1665	ACIB2EUKG769393	Rab guanine nucleotide exchange factor SEC2	1978.95	1495.59	1855.67	1154.22	1621.11	0.86664	-0.206496	0.248112	-0.832267	0.405258	0.607887	BQ9382_C2-0045	SOP80294.1	protein_coding	F2QQN0	UniRef100_F2QQN0 Guanyl-nucleotide exchange factor n=2 Tax=Komagataella phaffii TaxID=460519 RepID=F2QQN0_KOMPC	F2QQN0_KOMPC	GO:0005085	guanyl-nucleotide exchange factor activity [GO:0005085]	NA	guanyl-nucleotide exchange factor activity [GO:0005085]	NA	SEC2
gene1666	-	-	203.734	218.285	237.273	164.346	205.909	0.95028	-0.0735774	0.265544	-0.277082	0.781717	0.880955	BQ9382_C2-0050	-	misc_RNA	-	-	NA	NA	NA	NA	NA	NA	NA
gene1667	ACIB2EUKG769394	One of several homologs of bacterial chaperone DnaJ, located in the ER lumen	4784.01	3522.4	4889.79	2493.68	3922.47	0.88902	-0.169713	0.277336	-0.611939	0.540578	0.713059	BQ9382_C2-0055	SOP80295.1	protein_coding	C4R348	UniRef100_C4R348 One of several homologs of bacterial chaperone DnaJ, located in the ER lumen n=1 Tax=Komagataella phaffii (strain GS115 / ATCC 20864) TaxID=644223 RepID=C4R348_KOMPG	NA	NA	NA	NA	NA	NA	NA
gene1668	ACIB2EUKG769395	Histone deacetylase	4992.72	3417.52	2470.6	3269.81	3537.66	0.68281	-0.550451	0.231369	-2.37911	0.0173546	0.0777943	BQ9382_C2-0060	SOP80296.1	protein_coding	F2QQN2	UniRef100_F2QQN2 Histone deacetylase n=2 Tax=Komagataella phaffii TaxID=460519 RepID=F2QQN2_KOMPC	F2QQN2_KOMPC	GO:0005634; GO:0032041	nucleus [GO:0005634]; NAD-dependent histone deacetylase activity (H3-K14 specific) [GO:0032041]	NA	NAD-dependent histone deacetylase activity (H3-K14 specific) [GO:0032041]	nucleus [GO:0005634]	HOS2
gene1669	ACIB2EUKG769396	P-loop containing nucleosidetriphosphatehydrolases	2800.09	2516.24	3274.36	3521.55	3028.06	1.27863	0.354598	0.184607	1.92082	0.0547542	0.168742	BQ9382_C2-0065	SOP80297.1	protein_coding	C4R346	UniRef100_C4R346 Uncharacterized protein n=2 Tax=Komagataella phaffii TaxID=460519 RepID=C4R346_KOMPG	NA	NA	NA	NA	NA	NA	NA
gene167	ACIB2EUKG767939	Subunit of the Dcp1p-Dcp2p decapping enzyme complex	367.714	370.061	353.932	341.991	358.424	0.94316	-0.084423	0.216459	-0.390018	0.696523	0.82596	BQ9382_C1-0840	SOP78842.1	protein_coding	F2QM39	UniRef100_F2QM39 Dcp1p-Dcp2p decapping enzyme complex catalitic subunit n=2 Tax=Komagataella phaffii TaxID=460519 RepID=F2QM39_KOMPC	F2QM39_KOMPC	GO:0000290; GO:0008047	enzyme activator activity [GO:0008047]; deadenylation-dependent decapping of nuclear-transcribed mRNA [GO:0000290]	deadenylation-dependent decapping of nuclear-transcribed mRNA [GO:0000290]	enzyme activator activity [GO:0008047]	NA	DCP1
gene1670	ACIB2EUKG769397	Apyrase with wide substrate specificity	3741.74	3501.93	3709.36	4305.28	3814.58	1.10657	0.146101	0.186626	0.782856	0.433711	0.63187	BQ9382_C2-0070	SOP80298.1	protein_coding	F2QQN4	UniRef100_F2QQN4 Apyrase with wide substrate specificity n=2 Tax=Komagataella phaffii TaxID=460519 RepID=F2QQN4_KOMPC	F2QQN4_KOMPC	GO:0005524; GO:0016787	ATP binding [GO:0005524]; hydrolase activity [GO:0016787]	NA	ATP binding [GO:0005524]; hydrolase activity [GO:0016787]	NA	YND1-2
gene1671	ACIB2EUKG769398	Respiratory complex assembly protein Rmp1	1800.06	1943.25	1942.67	2469.93	2038.98	1.17862	0.237099	0.200266	1.18392	0.236445	0.437309	BQ9382_C2-0075	SOP80299.1	protein_coding	F2QQN5	UniRef100_F2QQN5 Uncharacterized protein n=2 Tax=Komagataella phaffii TaxID=460519 RepID=F2QQN5_KOMPC	F2QQN5_KOMPC	NA	NA	NA	NA	NA	PP7435_Chr2-0014
gene1672	ACIB2EUKG769399	NAD(P)-binding Rossmann-fold domains	44329.4	33551	45450.6	75717.7	49762.2	1.55586	0.637716	0.247598	2.57561	0.0100064	0.0535073	BQ9382_C2-0080	SOP80300.1	protein_coding	F2QQN6	UniRef100_F2QQN6 D-arabinitol 2-dehydrogenase n=2 Tax=Komagataella phaffii TaxID=460519 RepID=F2QQN6_KOMPC	F2QQN6_KOMPC	GO:0016491	oxidoreductase activity [GO:0016491]	NA	oxidoreductase activity [GO:0016491]	NA	ARY100
gene1673	ACIB2EUKG769400	Dihydroorotate dehydrogenase (quinone)	8785.39	8516.51	11120.2	11423.4	9961.38	1.30299	0.381825	0.175758	2.17245	0.0298217	0.111477	BQ9382_C2-0085	SOP80301.1	protein_coding	F2QQN7	UniRef100_F2QQN7 Dihydroorotate dehydrogenase (quinone), mitochondrial n=2 Tax=Komagataella phaffii TaxID=460519 RepID=F2QQN7_KOMPC	F2QQN7_KOMPC	GO:0004152; GO:0005743; GO:0006207; GO:0044205	mitochondrial inner membrane [GO:0005743]; dihydroorotate dehydrogenase activity [GO:0004152]; 'de novo' pyrimidine nucleobase biosynthetic process [GO:0006207]; 'de novo' UMP biosynthetic process [GO:0044205]	'de novo' pyrimidine nucleobase biosynthetic process [GO:0006207]; 'de novo' UMP biosynthetic process [GO:0044205]	dihydroorotate dehydrogenase activity [GO:0004152]	mitochondrial inner membrane [GO:0005743]	URA1
gene1674	ACIB2EUKG769401	Ubiquitin-binding component of the Rsp5pE3-ubiquitin ligase complex, functional homolog of Bul2p	8714.58	7532.53	14213.6	8883.21	9835.98	1.42167	0.507587	0.232887	2.17954	0.0292914	0.110638	BQ9382_C2-0090	SOP80302.1	protein_coding	F2QQN8	UniRef100_F2QQN8 E3-ubiquitin ligase complex component n=2 Tax=Komagataella phaffii TaxID=460519 RepID=F2QQN8_KOMPC	F2QQN8_KOMPC	GO:0016874	ligase activity [GO:0016874]	NA	ligase activity [GO:0016874]	NA	BUL1
gene1675	ACIB2EUKG769402	Ubiquitin-binding component of the Rsp5pE3-ubiquitin ligase complex, functional homolog of Bul2p	4839.91	4901.17	5690.59	5080.46	5128.03	1.1057	0.144963	0.181251	0.799789	0.423833	0.623971	BQ9382_C2-0095	SOP80303.1	protein_coding	F2QQN9	UniRef100_F2QQN9 E3-ubiquitin ligase complex component n=2 Tax=Komagataella phaffii TaxID=460519 RepID=F2QQN9_KOMPC	F2QQN9_KOMPC	GO:0016874	ligase activity [GO:0016874]	NA	ligase activity [GO:0016874]	NA	BUL2
gene1676	ACIB2EUKG769403	Pyruvate carboxylase	37751.6	41731.6	52309.7	62418.1	48552.7	1.4434	0.529475	0.187469	2.82433	0.00473801	0.030594	BQ9382_C2-0100	SOP80304.1	protein_coding	F2QQP0	UniRef100_F2QQP0 Pyruvate carboxylase n=2 Tax=Komagataella phaffii TaxID=460519 RepID=F2QQP0_KOMPC	F2QQP0_KOMPC	GO:0004736; GO:0005524; GO:0006090; GO:0006094; GO:0009374; GO:0046872	ATP binding [GO:0005524]; biotin binding [GO:0009374]; metal ion binding [GO:0046872]; pyruvate carboxylase activity [GO:0004736]; gluconeogenesis [GO:0006094]; pyruvate metabolic process [GO:0006090]	gluconeogenesis [GO:0006094]; pyruvate metabolic process [GO:0006090]	ATP binding [GO:0005524]; biotin binding [GO:0009374]; metal ion binding [GO:0046872]; pyruvate carboxylase activity [GO:0004736]	NA	PYC2
gene1677	ACIB2EUKG769404	DASH complex subunit DUO1	335.415	332.543	268.909	339.141	319.002	0.91066	-0.135018	0.231796	-0.582487	0.560239	0.727472	BQ9382_C2-0105	SOP80305.1	protein_coding	F2QQP1	UniRef100_F2QQP1 Uncharacterized protein n=2 Tax=Komagataella phaffii TaxID=460519 RepID=F2QQP1_KOMPC	F2QQP1_KOMPC	GO:0000278; GO:0005737; GO:0005874; GO:0007059; GO:0042729; GO:0051301; GO:0072686	cytoplasm [GO:0005737]; DASH complex [GO:0042729]; microtubule [GO:0005874]; mitotic spindle [GO:0072686]; cell division [GO:0051301]; chromosome segregation [GO:0007059]; mitotic cell cycle [GO:0000278]	cell division [GO:0051301]; chromosome segregation [GO:0007059]; mitotic cell cycle [GO:0000278]	NA	cytoplasm [GO:0005737]; DASH complex [GO:0042729]; microtubule [GO:0005874]; mitotic spindle [GO:0072686]	PP7435_Chr2-0020
gene1678	ACIB2EUKG769405	Mediator of RNA polymerase II transcription subunit 31	561.51	602.841	667.329	596.584	607.066	1.08478	0.117402	0.204487	0.574127	0.565882	0.731491	BQ9382_C2-0110	SOP80306.1	protein_coding	F2QQP2	UniRef100_F2QQP2 Mediator of RNA polymerase II transcription subunit 31 n=1 Tax=Komagataella phaffii (strain ATCC 76273 / CBS 7435 / CECT 11047 / NRRL Y-11430 / Wegner 21-1) TaxID=981350 RepID=F2QQP2_KOMPC	F2QQP2_KOMPC	GO:0003712; GO:0006355; GO:0016592	mediator complex [GO:0016592]; transcription coregulator activity [GO:0003712]; regulation of transcription, DNA-templated [GO:0006355]	regulation of transcription, DNA-templated [GO:0006355]	transcription coregulator activity [GO:0003712]	mediator complex [GO:0016592]	SOH1
gene1679	ACIB2EUKG769406	Inositol phospholipid synthesis protein Scs3p	796.3	771.67	943.158	925.275	859.101	1.19187	0.253227	0.192972	1.31225	0.189437	0.381103	BQ9382_C2-0115	SOP80307.1	protein_coding	F2QQP3	UniRef100_F2QQP3 Inositol prototrophy protein n=2 Tax=Komagataella phaffii TaxID=460519 RepID=F2QQP3_KOMPC	F2QQP3_KOMPC	GO:0005789; GO:0016021; GO:0019915	endoplasmic reticulum membrane [GO:0005789]; integral component of membrane [GO:0016021]; lipid storage [GO:0019915]	lipid storage [GO:0019915]	NA	endoplasmic reticulum membrane [GO:0005789]; integral component of membrane [GO:0016021]	SCS3
gene168	ACIB2EUKG767940	Succinate dehydrogenase assembly factor 1 homolog	63.3562	86.9728	44.4886	54.1485	62.2415	0.65227	-0.61646	0.367906	-1.67559	0.0938186	0.240345	BQ9382_C1-0845	SOP78843.1	protein_coding	A0A1G4KP27	UniRef100_A0A1G4KP27 Succinate dehydrogenase assembly factor n=2 Tax=Komagataella phaffii TaxID=460519 RepID=A0A1G4KP27_KOMPC	A0A1G4KP27_KOMPC	NA	NA	NA	NA	NA	SDH6
gene1680	ACIB2EUKG769407	Membrane transporter	1910.62	2088.2	1823.04	2349.29	2042.79	1.04322	0.0610474	0.202392	0.301629	0.762935	0.869361	BQ9382_C2-0120	SOP80308.1	protein_coding	F2QQP4	UniRef100_F2QQP4 Uncharacterized protein n=2 Tax=Komagataella phaffii TaxID=460519 RepID=F2QQP4_KOMPC	F2QQP4_KOMPC	GO:0008521; GO:0016021	integral component of membrane [GO:0016021]; acetyl-CoA transmembrane transporter activity [GO:0008521]	NA	acetyl-CoA transmembrane transporter activity [GO:0008521]	integral component of membrane [GO:0016021]	PP7435_Chr2-0023
gene1681	ACIB2EUKG769408	RNA-binding domain, RBD	673.315	753.764	841.329	684.931	738.335	1.06859	0.0957126	0.209638	0.456562	0.647986	0.792307	BQ9382_C2-0125	SOP80309.1	protein_coding	F2QQP5	UniRef100_F2QQP5 U1 snRNP component n=2 Tax=Komagataella phaffii TaxID=460519 RepID=F2QQP5_KOMPC	F2QQP5_KOMPC	GO:0003723	RNA binding [GO:0003723]	NA	RNA binding [GO:0003723]	NA	SNP1
gene1682	ACIB2EUKG769409	Genomic scaffold, Kuraishia_capsulata_scaffold_2	1628.63	1370.25	1498.77	1370.81	1467.11	0.95744	-0.0627507	0.195989	-0.320174	0.748837	0.861458	BQ9382_C2-0130	SOP80310.1	protein_coding	F2QQP6	UniRef100_F2QQP6 Uncharacterized protein n=2 Tax=Komagataella phaffii TaxID=460519 RepID=F2QQP6_KOMPC	F2QQP6_KOMPC	NA	NA	NA	NA	NA	PP7435_Chr2-0025
gene1683	ACIB2EUKG769410	Actin-related protein 2/3 complex subunit 5	3169.05	2510.27	4479.51	4794.52	3738.34	1.63366	0.708108	0.195918	3.61431	0.000301151	0.00371237	BQ9382_C2-0135	SOP80311.1	protein_coding	F2QQP7	UniRef100_F2QQP7 Actin-related protein 2/3 complex subunit 5 n=2 Tax=Komagataella phaffii TaxID=460519 RepID=F2QQP7_KOMPC	F2QQP7_KOMPC	GO:0005737; GO:0005885; GO:0034314	Arp2/3 protein complex [GO:0005885]; cytoplasm [GO:0005737]; Arp2/3 complex-mediated actin nucleation [GO:0034314]	Arp2/3 complex-mediated actin nucleation [GO:0034314]	NA	Arp2/3 protein complex [GO:0005885]; cytoplasm [GO:0005737]	ARC15
gene1684	ACIB2EUKG769411	Sorting nexin family member	1285.76	1341.26	1037.08	1089.62	1188.43	0.80942	-0.305035	0.188755	-1.61604	0.106086	0.260722	BQ9382_C2-0140	SOP80312.1	protein_coding	F2QQP8	UniRef100_F2QQP8 Autophagy-related protein 20 n=2 Tax=Komagataella phaffii TaxID=460519 RepID=F2QQP8_KOMPC	F2QQP8_KOMPC	GO:0005768; GO:0005829; GO:0016020; GO:0035091; GO:0042147	cytosol [GO:0005829]; endosome [GO:0005768]; membrane [GO:0016020]; phosphatidylinositol binding [GO:0035091]; retrograde transport, endosome to Golgi [GO:0042147]	retrograde transport, endosome to Golgi [GO:0042147]	phosphatidylinositol binding [GO:0035091]	cytosol [GO:0005829]; endosome [GO:0005768]; membrane [GO:0016020]	ATG20
gene1685	ACIB2EUKG769412	Required for respiratory growth protein 9	314.296	393.083	537.818	414.189	414.846	1.34253	0.424955	0.235867	1.80168	0.0715965	0.20163	BQ9382_C2-0145	SOP80313.1	protein_coding	C4R331	UniRef100_C4R331 Required for respiratory growth protein 9, mitochondrial n=2 Tax=Komagataella phaffii TaxID=460519 RepID=RRG9_KOMPG	NA	NA	NA	NA	NA	NA	NA
gene1686	ACIB2EUKG769413	Vacuolar import and degradation protein 27	1544.15	1535.67	1587.75	1575.06	1560.66	1.02696	0.0383866	0.18422	0.208374	0.834937	0.913966	BQ9382_C2-0150	SOP80314.1	protein_coding	F2QQQ0	UniRef100_F2QQQ0 Vacuolar import and degradation protein 27 n=2 Tax=Komagataella phaffii TaxID=460519 RepID=F2QQQ0_KOMPC	F2QQQ0_KOMPC	NA	NA	NA	NA	NA	VID27
gene1687	ACIB2EUKG769414	Protein of unknown function (DUF2697)	855.93	756.322	915.477	780.879	827.152	1.05285	0.0743037	0.20412	0.364021	0.715843	0.83824	BQ9382_C2-0155	SOP80315.1	protein_coding	A0A1E4U0K7	UniRef100_A0A1E4U0K7 Uncharacterized protein n=1 Tax=Pachysolen tannophilus NRRL Y-2460 TaxID=669874 RepID=A0A1E4U0K7_PACTA	NA	NA	NA	NA	NA	NA	NA
gene1688	ACIB2EUKG769415	Multistep phosphorelay regulator 1	1328	1410.32	1299.07	1427.81	1366.3	0.99561	-0.0063405	0.18954	-0.033452	0.973314	0.983834	BQ9382_C2-0160	SOP80316.1	protein_coding	F2QQQ1	UniRef100_F2QQQ1 Phosphorelay intermediate protein n=2 Tax=Komagataella phaffii TaxID=460519 RepID=F2QQQ1_KOMPC	F2QQQ1_KOMPC	GO:0000160	phosphorelay signal transduction system [GO:0000160]	phosphorelay signal transduction system [GO:0000160]	NA	NA	YPD1
gene1689	ACIB2EUKG769416	Alkaline phosphatase specific for p-nitrophenyl phosphate	1925.53	1728.37	2104.81	2280.89	2009.9	1.20071	0.263887	0.187632	1.40641	0.159603	0.341297	BQ9382_C2-0165	SOP80317.1	protein_coding	F2QQQ2	UniRef100_F2QQQ2 4-nitrophenylphosphatase n=2 Tax=Komagataella phaffii TaxID=460519 RepID=F2QQQ2_KOMPC	F2QQQ2_KOMPC	GO:0016791	phosphatase activity [GO:0016791]	NA	phosphatase activity [GO:0016791]	NA	PHO13
gene169	ACIB2EUKG767941	GTPase-activating protein (GAP) for Rho-type GTPase Cdc42p	3152.9	4053.61	3040.05	3285.01	3382.9	0.87739	-0.188715	0.199018	-0.948232	0.343011	0.547048	BQ9382_C1-0850	SOP78844.1	protein_coding	F2QM40	UniRef100_F2QM40 Rho GTPase-activating protein n=2 Tax=Komagataella phaffii TaxID=460519 RepID=F2QM40_KOMPC	F2QM40_KOMPC	GO:0007165	signal transduction [GO:0007165]	signal transduction [GO:0007165]	NA	NA	RGA1
gene1690	ACIB2EUKG769417	NB6M (B16.6) subunit of mitochondrial NADH:ubiquinone oxidoreductase (Complex I)	3342.97	3515.58	4166.11	4766.02	3947.67	1.30225	0.381002	0.184682	2.06301	0.0391113	0.13443	BQ9382_C2-0170	SOP80318.1	protein_coding	F2QQQ3	UniRef100_F2QQQ3 Subunit of mitochondrial NADH:ubiquinone oxidoreductase (Complex I) n=3 Tax=Komagataella TaxID=460517 RepID=F2QQQ3_KOMPC	F2QQQ3_KOMPC	GO:0005743; GO:0016021; GO:0055114; GO:0070469	integral component of membrane [GO:0016021]; mitochondrial inner membrane [GO:0005743]; respirasome [GO:0070469]; oxidation-reduction process [GO:0055114]	oxidation-reduction process [GO:0055114]	NA	integral component of membrane [GO:0016021]; mitochondrial inner membrane [GO:0005743]; respirasome [GO:0070469]	NB6M
gene1691	ACIB2EUKG769418	Mannosyltransferase, involved in N-linked glycosylation	662.134	1006.16	935.249	906.275	877.454	1.10178	0.139835	0.231606	0.603762	0.546002	0.717769	BQ9382_C2-0175	SOP80319.1	protein_coding	F2QQQ4	UniRef100_F2QQQ4 Mannosyltransferase n=2 Tax=Komagataella phaffii TaxID=460519 RepID=F2QQQ4_KOMPC	F2QQQ4_KOMPC	GO:0005789; GO:0006486; GO:0016021; GO:0052918; GO:0052926	endoplasmic reticulum membrane [GO:0005789]; integral component of membrane [GO:0016021]; dol-P-Man:Man(6)GlcNAc(2)-PP-Dol alpha-1,2-mannosyltransferase activity [GO:0052926]; dol-P-Man:Man(8)GlcNAc(2)-PP-Dol alpha-1,2-mannosyltransferase activity [GO:0052918]; protein glycosylation [GO:0006486]	protein glycosylation [GO:0006486]	dol-P-Man:Man(6)GlcNAc(2)-PP-Dol alpha-1,2-mannosyltransferase activity [GO:0052926]; dol-P-Man:Man(8)GlcNAc(2)-PP-Dol alpha-1,2-mannosyltransferase activity [GO:0052918]	endoplasmic reticulum membrane [GO:0005789]; integral component of membrane [GO:0016021]	ALG9
gene1692	ACIB2EUKG769419	AP-1 adaptor complex accessory protein	1609.99	2096.73	2520.03	2643.78	2217.63	1.39213	0.477294	0.201689	2.36649	0.0179577	0.0795124	BQ9382_C2-0180	SOP80320.1	protein_coding	F2QQQ5	UniRef100_F2QQQ5 AP-1 accessory protein 1 n=2 Tax=Komagataella phaffii TaxID=460519 RepID=F2QQQ5_KOMPC	F2QQQ5_KOMPC	NA	NA	NA	NA	NA	LAA1
gene1693	ACIB2EUKG769420	Protein kinase-like (PK-like)	4279.65	4571.19	5904.13	4968.37	4930.83	1.22829	0.296649	0.188043	1.57756	0.114666	0.273987	BQ9382_C2-0185	SOP80321.1	protein_coding	F2QQQ6	UniRef100_F2QQQ6 Putative serine/threonine protein phosphatase n=2 Tax=Komagataella phaffii TaxID=460519 RepID=F2QQQ6_KOMPC	F2QQQ6_KOMPC	GO:0004672; GO:0005524	ATP binding [GO:0005524]; protein kinase activity [GO:0004672]	NA	ATP binding [GO:0005524]; protein kinase activity [GO:0004672]	NA	PTK2
gene1694	ACIB2EUKG769421	Integral membrane protein involved in glycosylphosphatidylinositol (GPI) anchor synthesis	720.521	827.094	619.875	637.433	701.231	0.81171	-0.300959	0.201947	-1.49029	0.136148	0.309501	BQ9382_C2-0190	SOP80322.1	protein_coding	F2QQQ7	UniRef100_F2QQQ7 Mannosyltransferase n=2 Tax=Komagataella phaffii TaxID=460519 RepID=F2QQQ7_KOMPC	F2QQQ7_KOMPC	GO:0000026; GO:0004376; GO:0005789; GO:0006506; GO:0016021	endoplasmic reticulum membrane [GO:0005789]; integral component of membrane [GO:0016021]; alpha-1,2-mannosyltransferase activity [GO:0000026]; glycolipid mannosyltransferase activity [GO:0004376]; GPI anchor biosynthetic process [GO:0006506]	GPI anchor biosynthetic process [GO:0006506]	alpha-1,2-mannosyltransferase activity [GO:0000026]; glycolipid mannosyltransferase activity [GO:0004376]	endoplasmic reticulum membrane [GO:0005789]; integral component of membrane [GO:0016021]	GPI10
gene1695	ACIB2EUKG769422	SH3 Domains	1231.1	1559.54	1352.45	1184.62	1331.93	0.90836	-0.138663	0.206069	-0.672897	0.501013	0.682042	BQ9382_C2-0195	SOP80323.1	protein_coding	F2QQQ8	UniRef100_F2QQQ8 SH3-domain protein n=2 Tax=Komagataella phaffii TaxID=460519 RepID=F2QQQ8_KOMPC	F2QQQ8_KOMPC	NA	NA	NA	NA	NA	CYK3
gene1696	ACIB2EUKG769423	Transferase(Phosphotransferase) domain 1	821.146	954.143	1326.75	1159.92	1065.49	1.39946	0.484868	0.200511	2.41817	0.015599	0.0729386	BQ9382_C2-0200	SOP80324.1	protein_coding	F2QQQ9	UniRef100_F2QQQ9 DNA damage response protein kinase n=2 Tax=Komagataella phaffii TaxID=460519 RepID=F2QQQ9_KOMPC	F2QQQ9_KOMPC	GO:0004672; GO:0005524	ATP binding [GO:0005524]; protein kinase activity [GO:0004672]	NA	ATP binding [GO:0005524]; protein kinase activity [GO:0004672]	NA	DUN1
gene1697	ACIB2EUKG769424	FAD/NAD(P)-binding domain	1841.06	2185.4	2711.83	2597.23	2333.88	1.31791	0.398249	0.190475	2.09082	0.0365444	0.12832	BQ9382_C2-0205	SOP80325.1	protein_coding	A0A1G4KPL7	UniRef100_A0A1G4KPL7 Uncharacterized protein n=2 Tax=Komagataella phaffii TaxID=460519 RepID=A0A1G4KPL7_KOMPC	A0A1G4KPL7_KOMPC	GO:0016491	oxidoreductase activity [GO:0016491]	NA	oxidoreductase activity [GO:0016491]	NA	PP7435_Chr2-1330
gene1698	ACIB2EUKG769425	Protein kinase-like (PK-like)	547.845	508.194	559.568	425.588	510.299	0.93321	-0.0997226	0.222819	-0.44755	0.654478	0.796343	BQ9382_C2-0210	SOP80326.1	protein_coding	F2QQR0	UniRef100_F2QQR0 Serine/threonine-protein kinase n=2 Tax=Komagataella phaffii TaxID=460519 RepID=F2QQR0_KOMPC	F2QQR0_KOMPC	GO:0005524; GO:0008353; GO:0070985	transcription factor TFIIK complex [GO:0070985]; ATP binding [GO:0005524]; RNA polymerase II CTD heptapeptide repeat kinase activity [GO:0008353]	NA	ATP binding [GO:0005524]; RNA polymerase II CTD heptapeptide repeat kinase activity [GO:0008353]	transcription factor TFIIK complex [GO:0070985]	KIN28
gene1699	ACIB2EUKG769426	Specificity factor required for Rsp5p-dependent ubiquitination	1064.63	1018.09	823.534	833.127	934.847	0.79562	-0.32984	0.191724	-1.72039	0.0853609	0.226848	BQ9382_C2-0215	SOP80327.1	protein_coding	A0A1G4KPP7	UniRef100_A0A1G4KPP7 Rsp5p-dependent ubiquitination factor n=2 Tax=Komagataella phaffii TaxID=460519 RepID=A0A1G4KPP7_KOMPC	A0A1G4KPP7_KOMPC	NA	NA	NA	NA	NA	EAR1
gene17	ACIB2EUKG767797	Aldehyde Dehydrogenase| Chain A| domain 1	8211.46	8593.25	5871.51	8562.12	7809.58	0.8589	-0.219433	0.214401	-1.02347	0.306086	0.513089	BQ9382_C1-0090	SOP78702.1	protein_coding	C4QV06	UniRef100_C4QV06 Succinate semialdehyde dehydrogenase n=2 Tax=Komagataella phaffii TaxID=460519 RepID=C4QV06_KOMPG	NA	NA	NA	NA	NA	NA	NA
gene170	ACIB2EUKG767942	Uncharacterized ACR, YdiU/UPF0061 family	4136.79	4927.61	3945.65	4313.83	4330.97	0.91101	-0.134455	0.189729	-0.708667	0.478531	0.66575	BQ9382_C1-0855	SOP78845.1	protein_coding	C4QVE8	UniRef100_C4QVE8 Uncharacterized protein n=2 Tax=Komagataella phaffii TaxID=460519 RepID=C4QVE8_KOMPG	NA	NA	NA	NA	NA	NA	NA
gene1700	ACIB2EUKG769427	Regulatory protein PHO2	3121.84	2239.98	1026.2	1421.16	1952.3	0.4567	-1.13069	0.232838	-4.85611	1.19713e-06	4.38731e-05	BQ9382_C2-0220	SOP80328.1	protein_coding	F2QQR2	UniRef100_F2QQR2 Transcription factor n=2 Tax=Komagataella phaffii TaxID=460519 RepID=F2QQR2_KOMPC	F2QQR2_KOMPC	GO:0000981; GO:0003677; GO:0005634	nucleus [GO:0005634]; DNA binding [GO:0003677]; DNA-binding transcription factor activity, RNA polymerase II-specific [GO:0000981]	NA	DNA binding [GO:0003677]; DNA-binding transcription factor activity, RNA polymerase II-specific [GO:0000981]	nucleus [GO:0005634]	PHO2
gene1701	ACIB2EUKG769428	Phosphatidate cytidylyltransferase	3079.61	3219.7	2502.24	2480.38	2820.48	0.79091	-0.338419	0.18018	-1.87822	0.0603505	0.179603	BQ9382_C2-0225	SOP80329.1	protein_coding	F2QQR4	UniRef100_F2QQR4 Phosphatidate cytidylyltransferase n=2 Tax=Komagataella phaffii TaxID=460519 RepID=F2QQR4_KOMPC	F2QQR4_KOMPC	GO:0004605; GO:0016021; GO:0016024	integral component of membrane [GO:0016021]; phosphatidate cytidylyltransferase activity [GO:0004605]; CDP-diacylglycerol biosynthetic process [GO:0016024]	CDP-diacylglycerol biosynthetic process [GO:0016024]	phosphatidate cytidylyltransferase activity [GO:0004605]	integral component of membrane [GO:0016021]	CDS1
gene1702	ACIB2EUKG769429	U3 small nucleolar RNA-associated protein 10(U3 snoRNA-associated protein 10)	3253.53	3675.88	3418.7	3705.85	3513.49	1.02796	0.0397878	0.185344	0.21467	0.830025	0.910152	BQ9382_C2-0230	SOP80330.1	protein_coding	F2QQR5	UniRef100_F2QQR5 Small subunit (SSU) processome component n=1 Tax=Komagataella phaffii (strain ATCC 76273 / CBS 7435 / CECT 11047 / NRRL Y-11430 / Wegner 21-1) TaxID=981350 RepID=F2QQR5_KOMPC	F2QQR5_KOMPC	GO:0005730; GO:0006364	nucleolus [GO:0005730]; rRNA processing [GO:0006364]	rRNA processing [GO:0006364]	NA	nucleolus [GO:0005730]	UTP10
[truncated: 4,640 more rows]
