# Supplementary material for: Characterization of the transactivation and nuclear localization functions of Pichia pastoris zinc finger transcription factor Mxr1p
Source: J Biol Chem. 2021 Sep 25;297(4):101247. doi: 10.1016/j.jbc.2021.101247 (PMC8526985; doi:10.1016/j.jbc.2021.101247)
Supplement: Supporting information 3 [file mmc3.xlsx]

## Sheet: Read_me
Supporting information 3: DNA microarray analysis of GS115 and Dmxr1 cultured in YNBM
Column Header	Description
Id	unique feature identifier (GeneID)
Gene	Gene ID retrieved from NCBI genbank annotation
Description	Description of protein
Fold_GS115_1	Fold change calculated is log base 2
Flag_GS115_1	Detected or compromised
Fold_GS115_2	Fold change calculated is log base 2
Flag_GS115_2	Detected or compromised
GeoMean_Control_GS115	Average fold values of replicate
Fold_Dmxr1_1	Fold change calculated is log base 2
Flag_Dmxr1_1	Detected or compromised
Fold_Dmxr1_2	Fold change calculated is log base 2
Flag_Dmxr1_2	Detected or compromised
GeoMean_Test1_Dmxr1	Average fold values of replicate
P-Value_Test1_Dmxr1	Volcano plot P-value
Fold_Dmxr1-FL_1	Fold change calculated is log base 2
Flag_Dmxr1-FL_1	Detected or compromised
Fold_Dmxr1-FL_2	Fold change calculated is log base 2
Flag_Dmxr1-FL_2	Detected or compromised
GeoMean_Test2_Dmxr1-FL	Average fold values of replicate
P-Value_Test2_Dmxr1-FL	Volcano plot P-value
Fold_Dmxr1-N400_1	Fold change calculated is log base 2
Flag_Dmxr1-N400_1	Detected or compromised
Fold_Dmxr1-N400_2	Fold change calculated is log base 2
Flag_Dmxr1-N400_2	Detected or compromised
GeoMean_Test3_Dmxr1-N400	Average fold values of replicate
P-Value_Test3_Dmxr1-N400	Volcano plot P-value
gProcessed_Signal_GS115_1	Background substracted signal intensity
gProcessed_Signal_GS115_2	Background substracted signal intensity
gProcessed_Signal_Dmxr1_1	Background substracted signal intensity
gProcessed_Signal_Dmxr1_2	Background substracted signal intensity
gProcessed_Signal_Dmxr1-FL_1	Background substracted signal intensity
gProcessed_Signal_Dmxr1-FL_2	Background substracted signal intensity
gProcessed_Signal_Dmxr1-N400_1	Background substracted signal intensity
gProcessed_Signal_Dmxr1-N400_2	Background substracted signal intensity
Locus_Tag	Locus Tag retrieved from NCBI genbank annotation
Locus coordinates	Locus coordinates
Protein ID	Protein_Id retrieved from NCBI genbank annotation
Accession	Accession Id
Gene_biotype	Gene Biotype
UniProtKB Entry name	Entry names retrieved by submitting UniRef100 Ids to UniProtKB
UniRef100_Hit	protein sequences annotated against the Uniref100 protein database using BLASTp module of Diamond
UniRef100_KO_Description	description of UniRef100_Hit
Gene names	gene names used in heat maps; retrieved from UniProtKB
Gene ontology IDs	Gene ontology IDs
Gene ontology (GO)	Gene ontology
Gene ontology (biological process)	Gene ontology for biological process
Gene ontology (molecular function)	Gene ontology for molecular function
Gene ontology (cellular component)	Gene ontology for cellular component

## Sheet: Sheet1
Id	Gene	Gene_Locus_Tag	Description	Fold_GS115_1	Flag_GS115_1	Fold_GS115_2	Flag_GS115_2	GeoMean_Control_GS115	Fold_Dmxr1_1	Flag_Dmxr1_1	Fold_Dmxr1_2	Flag_Dmxr1_2	GeoMean_Test1_Dmxr1	P-Value_Test1_Dmxr1	Fold_Dmxr1-FL_1	Flag_Dmxr1-FL_1	Fold_Dmxr1-FL_2	Flag_Dmxr1-FL_2	GeoMean_Test2_Dmxr1-FL	P-Value_Test2_Dmxr1-FL	Fold_Dmxr1-N400_1	Flag_Dmxr1-N400_1	Fold_Dmxr1-N400_2	Flag_Dmxr1-N400_2	GeoMean_Test3_Dmxr1-N400	P-Value_Test3_Dmxr1-N400	gProcessed_Signal_GS115_1	gProcessed_Signal_GS115_2	gProcessed_Signal_Dmxr1_1	gProcessed_Signal_Dmxr1_2	gProcessed_Signal_Dmxr1-FL_1	gProcessed_Signal_Dmxr1-FL_2	gProcessed_Signal_Dmxr1-N400_1	gProcessed_Signal_Dmxr1-N400_2	Locus_tag	Locus coordinates	Protein_ID	Accession	Gene_biotype	UniProtKB Entry name	UniRef100_Hit	UniRef100_KO_Description	Gene names (primary )	Gene ontology (biological process)	Gene ontology (cellular component)	Gene ontology (GO)	Gene ontology (molecular function)	Gene ontology IDs
gene0	ACIB2EUKG767780	BQ9382_C1-0005	Conserved predicted protein	0.239911	Detected	-0.239912	Detected	-2.4e-07	3.16318	Detected	-0.264904	Detected	1.44914	0.490541	0.282781	Detected	-0.169724	Detected	0.0565283	0.879669	2.90935	Detected	3.01265	Detected	2.961	0.00679912	63.2294	43.3516	307	23.0545	53.0841	42.5772	469	617	BQ9382_C1-0005	chr1:5148-6629	SOP78685.1;SOP78685.1;SOP78685.1	LT962476.1	protein_coding	F2QL95_KOMPC	F2QL95	UniRef100_F2QL95 Uncharacterized protein n=2 Tax=Komagataella phaffii TaxID=460519 RepID=F2QL95_KOMPC	PP7435_Chr1-0001	NA	NA	NA	NA	NA
gene1	ACIB2EUKG767781	BQ9382_C1-0010	Hexose transporter with moderate affinity for glucose	0.216971	Compromised	-0.216971	Compromised	0	0.408787	Compromised	2.10412	Detected	1.25645	0.28752	-0.414388	Compromised	-0.778528	Compromised	-0.596458	0.169834	0.230718	Compromised	0.206233	Compromised	0.218476	0.420601	6.37486	4.51198	4.66058	12.2	3.35392	2.86	7.5038	9.03499	BQ9382_C1-0010	chr1:10370-11866	SOP78686.1;SOP78686.1	LT962476.1	protein_coding	NA	C4QUZ0	UniRef100_C4QUZ0 Hexose transporter with moderate affinity for glucose n=2 Tax=Komagataella phaffii TaxID=460519 RepID=C4QUZ0_KOMPG	NA	NA	NA	NA	NA	NA
gene2	ACIB2EUKG767782	BQ9382_C1-0015	Genomic scaffold, Kuraishia_capsulata_scaffold_3	-0.0426049	Detected	0.0426049	Detected	0	-1.16589	Detected	-1.21523	Detected	-1.19056	0.00170562	-0.4184	Detected	-0.427099	Detected	-0.422749	0.0101073	-0.906408	Detected	-0.747097	Detected	-0.826752	0.0117289	387.453	393.004	113.842	88.9249	243.352	265.488	248.234	339.497	BQ9382_C1-0015	chr1:12329-13456	SOP78687.1;SOP78687.1	LT962476.1	protein_coding	F2QL97_KOMPC	F2QL97	UniRef100_F2QL97 Uncharacterized protein n=2 Tax=Komagataella phaffii TaxID=460519 RepID=F2QL97_KOMPC	PP7435_Chr1-0003	NA	NA	NA	NA	NA
gene3	ACIB2EUKG767783	BQ9382_C1-0020	Conserved predicted protein	-0.112745	Detected	0.112746	Detected	2.375e-07	-1.34159	Detected	-0.663148	Detected	-1.00237	0.107128	-0.0468864	Detected	-0.13359	Detected	-0.0902383	0.532918	-0.48737	Detected	-0.111168	Detected	-0.299269	0.305618	70.6258	78.9532	19.2873	24.9504	60.2462	62.2671	63.513	100.955	BQ9382_C1-0020	chr1:15082-15495	SOP78688.1;SOP78688.1	LT962476.1	protein_coding	F2QL98_KOMPC	F2QL98	UniRef100_F2QL98 Uncharacterized protein n=2 Tax=Komagataella phaffii TaxID=460519 RepID=F2QL98_KOMPC	PP7435_Chr1-0004	NA	NA	NA	NA	NA
gene4	ACIB2EUKG767784	BQ9382_C1-0025	Conserved predicted protein	-0.0206227	Detected	0.0206227	Detected	0	-0.352089	Detected	0.224507	Detected	-0.0637913	0.845805	-0.321881	Detected	-0.404108	Detected	-0.362994	0.0156793	0.54788	Detected	0.218909	Detected	0.383394	0.146859	1939.59	1908.32	986.631	1189.33	1282.81	1329.96	3353.65	3269.68	BQ9382_C1-0025	chr1:16356-16595	SOP78689.1;SOP78689.1	LT962476.1	protein_coding	F2QL99_KOMPC	F2QL99	UniRef100_F2QL99 Uncharacterized protein n=1 Tax=Komagataella phaffii (strain ATCC 76273 / CBS 7435 / CECT 11047 / NRRL Y-11430 / Wegner 21-1) TaxID=981350 RepID=F2QL99_KOMPC	PP7435_Chr1-0005	NA	NA	NA	NA	NA
gene5	ACIB2EUKG767785	BQ9382_C1-0030	Genomic scaffold, Kuraishia_capsulata_scaffold_3	0.0574276	Detected	-0.0574276	Detected	0	-0.759104	Detected	-0.87092	Detected	-0.815012	0.00953252	0.0340416	Detected	0.308481	Detected	0.171261	0.368657	0.387291	Detected	0.357171	Detected	0.372231	0.0245077	110.622	97.677	40.2038	30.0733	88.7036	117.757	162.111	194.429	BQ9382_C1-0030	chr1:17397-19214	SOP78690.1;SOP78690.1;SOP78690.1	LT962476.1	protein_coding	F2QLA0_KOMPC	F2QLA0	UniRef100_F2QLA0 Uncharacterized protein n=2 Tax=Komagataella phaffii TaxID=460519 RepID=F2QLA0_KOMPC	PP7435_Chr1-0006	NA	NA	DNA-binding transcription factor activity, RNA polymerase II-specific [GO:0000981]; zinc ion binding [GO:0008270]	DNA-binding transcription factor activity, RNA polymerase II-specific [GO:0000981]; zinc ion binding [GO:0008270]	GO:0000981; GO:0008270
gene6	ACIB2EUKG767786	BQ9382_C1-0035	High-affinity glucose transporter HGT1	-0.0679455	Detected	0.0679455	Detected	0	-0.154213	Detected	-0.094193	Detected	-0.124203	0.236461	0.0713759	Detected	-0.0490828	Detected	0.0111465	0.913519	0.394998	Detected	0.525699	Detected	0.460348	0.0394706	388.92	408.596	234.487	197.588	349.093	352.459	625.018	838.02	BQ9382_C1-0035	chr1:19413-21074	SOP78691.1;SOP78691.1;SOP78691.1	LT962476.1	protein_coding	F2QLA1_KOMPC	F2QLA1	UniRef100_F2QLA1 High affinity glucose transporter n=2 Tax=Komagataella phaffii TaxID=460519 RepID=F2QLA1_KOMPC	GTH1	carbohydrate transport [GO:0008643]	integral component of membrane [GO:0016021]	integral component of membrane [GO:0016021]; transmembrane transporter activity [GO:0022857]; carbohydrate transport [GO:0008643]	transmembrane transporter activity [GO:0022857]	GO:0008643; GO:0016021; GO:0022857
gene7	ACIB2EUKG767787	BQ9382_C1-0040	Isochorismatase family hydrolase	-0.11201	Detected	0.11201	Detected	0	-1.52521	Detected	-1.37596	Detected	-1.45059	0.00849959	0.414138	Detected	0.405398	Detected	0.409768	0.0673599	1.19872	Detected	1.24645	Detected	1.22258	0.00866099	4920.8	5495.39	1182.62	1060.11	5775.14	6300.3	14232.3	18016.2	BQ9382_C1-0040	chr1:24601-25197	SOP78692.1;SOP78692.1;SOP78692.1	LT962476.1	protein_coding	F2QLA2_KOMPC	F2QLA2	UniRef100_F2QLA2 Uncharacterized protein n=2 Tax=Komagataella phaffii TaxID=460519 RepID=F2QLA2_KOMPC	PP7435_Chr1-0008	NA	NA	NA	NA	NA
gene8	ACIB2EUKG767788	BQ9382_C1-0045	FAD/NAD(P)-binding domain	-0.0498967	Detected	0.0498967	Detected	0	-1.58794	Detected	-1.38042	Detected	-1.48418	0.00596411	0.421133	Detected	0.072248	Detected	0.24669	0.30694	1.01596	Detected	1.11087	Detected	1.06342	0.00416681	703.178	720.498	154.986	144.657	794.328	684.55	1716.3	2244.82	BQ9382_C1-0045	chr1:26111-27487	SOP78693.1;SOP78693.1;SOP78693.1	LT962476.1	protein_coding	F2QLA3_KOMPC	F2QLA3	UniRef100_F2QLA3 Flavin-containing monooxygenase n=2 Tax=Komagataella phaffii TaxID=460519 RepID=F2QLA3_KOMPC	FMO1-1	NA	NA	flavin adenine dinucleotide binding [GO:0050660]; N,N-dimethylaniline monooxygenase activity [GO:0004499]; NADP binding [GO:0050661]	flavin adenine dinucleotide binding [GO:0050660]; N,N-dimethylaniline monooxygenase activity [GO:0004499]; NADP binding [GO:0050661]	GO:0004499; GO:0050660; GO:0050661
gene9	ACIB2EUKG767789	BQ9382_C1-0050	C6 transcription factor	0.277369	Detected	-0.277369	Compromised	-2.35e-07	2.17898	Detected	2.58812	Detected	2.38355	0.0202739	0.742121	Detected	-0.602871	Compromised	0.0696249	0.932476	0.659526	Detected	1.36232	Detected	1.01092	0.152485	8.98	5.84535	21.4756	23.0507	10.1	4.36384	13.6455	27.2	BQ9382_C1-0050	chr1:27629-29608	SOP78694.1;SOP78694.1;SOP78694.1	LT962476.1	protein_coding	F2QLA4_KOMPC	F2QLA4	UniRef100_F2QLA4 Uncharacterized protein n=2 Tax=Komagataella phaffii TaxID=460519 RepID=F2QLA4_KOMPC	PP7435_Chr1-0010	transcription, DNA-templated [GO:0006351]	NA	DNA binding [GO:0003677]; DNA-binding transcription factor activity, RNA polymerase II-specific [GO:0000981]; zinc ion binding [GO:0008270]; transcription, DNA-templated [GO:0006351]	DNA binding [GO:0003677]; DNA-binding transcription factor activity, RNA polymerase II-specific [GO:0000981]; zinc ion binding [GO:0008270]	GO:0000981; GO:0003677; GO:0006351; GO:0008270
gene10	ACIB2EUKG767790	BQ9382_C1-0055	NAD(P)-binding Rossmann-fold domains	0.127012	Detected	-0.127012	Detected	0	-1.06132	Detected	-0.408313	Detected	-0.734816	0.170864	0.23304	Detected	0.406268	Detected	0.319654	0.17313	-0.163382	Detected	-0.521395	Detected	-0.342389	0.259136	333.617	267.489	93.7026	119.097	292.622	362.145	318.056	303.912	BQ9382_C1-0055	chr1:29973-30740	SOP78695.1;SOP78695.1;SOP78695.1	LT962476.1	protein_coding	F2QLA5_KOMPC	F2QLA5	UniRef100_F2QLA5 Uncharacterized protein n=2 Tax=Komagataella phaffii TaxID=460519 RepID=F2QLA5_KOMPC	PP7435_Chr1-0011	NA	NA	oxidoreductase activity [GO:0016491]	oxidoreductase activity [GO:0016491]	GO:0016491
gene11	ACIB2EUKG767791	BQ9382_C1-0060	Allantoate permease of the major facilitator superfamily	0.0937448	Detected	-0.0937448	Detected	0	-0.86188	Detected	-1.03484	Detected	-0.94836	0.0176104	0.227754	Detected	0.0778956	Detected	0.152825	0.33085	-0.499688	Detected	-0.462183	Detected	-0.480935	0.037317	1450.06	1217.51	478.566	343.122	1296.78	1282.88	1120.52	1408.4	BQ9382_C1-0060	chr1:31465-33087	SOP78696.1;SOP78696.1;SOP78696.1	LT962476.1	protein_coding	F2QLA6_KOMPC	F2QLA6	UniRef100_F2QLA6 High-affinity cysteine-specific transporter n=2 Tax=Komagataella phaffii TaxID=460519 RepID=F2QLA6_KOMPC	YCT1	NA	integral component of membrane [GO:0016021]	integral component of membrane [GO:0016021]; transmembrane transporter activity [GO:0022857]	transmembrane transporter activity [GO:0022857]	GO:0016021; GO:0022857
gene12	ACIB2EUKG767792	BQ9382_C1-0065	Fungal Zn(2)-Cys(6) binuclear clusterdomain	0.0820265	Detected	-0.0820265	Detected	0	1.12829	Detected	1.60081	Detected	1.36455	0.0319885	1.56801	Detected	0.821112	Detected	1.19456	0.0889865	0.659549	Detected	-0.42822	Detected	0.115664	0.852923	12.0697	10.3	15.9543	17.8935	27.5526	18.0199	21	12.1	BQ9382_C1-0065	chr1:33280-35484	SOP78697.1;SOP78697.1;SOP78697.1	LT962476.1	protein_coding	F2QLA7_KOMPC	F2QLA7	UniRef100_F2QLA7 Uncharacterized protein n=2 Tax=Komagataella phaffii TaxID=460519 RepID=F2QLA7_KOMPC	PP7435_Chr1-0013	NA	NA	DNA-binding transcription factor activity, RNA polymerase II-specific [GO:0000981]; zinc ion binding [GO:0008270]	DNA-binding transcription factor activity, RNA polymerase II-specific [GO:0000981]; zinc ion binding [GO:0008270]	GO:0000981; GO:0008270
gene13	ACIB2EUKG767793	BQ9382_C1-0070	Conserved predicted protein	-0.0173173	Detected	0.0173173	Detected	0	0.563239	Detected	0.593104	Detected	0.578171	0.0015605	-0.00299883	Detected	0.0324473	Detected	0.0147243	0.612626	-0.0989861	Detected	-0.132162	Detected	-0.115574	0.0404562	2157.23	2112.76	2064.85	1703.94	1775.61	1997.32	2376.76	2844.56	BQ9382_C1-0070	chr1:36429-37592	SOP78698.1;SOP78698.1;SOP78698.1	LT962476.1	protein_coding	A0A1G4KP24_KOMPC	A0A1G4KP24	UniRef100_A0A1G4KP24 Uncharacterized protein n=2 Tax=Komagataella phaffii TaxID=460519 RepID=A0A1G4KP24_KOMPC	PP7435_Chr1-0014	NA	NA	NA	NA	NA
gene14	ACIB2EUKG767794	BQ9382_C1-0075	Conserved predicted protein	0.913757	Detected	-0.913757	Compromised	0	-0.0720563	Compromised	0.232762	Compromised	0.0803528	0.938782	1.07536	Detected	-0.133895	Compromised	0.470732	0.709327	0.387422	Detected	0.890516	Detected	0.638969	0.56967	14.7	3.96011	4.751	4.74371	13.4	6.36082	11.9	20.6543	BQ9382_C1-0075	chr1:37951-38259	SOP78699.1;SOP78699.1	LT962476.1	protein_coding	NA	C4QV02	UniRef100_C4QV02 Uncharacterized protein n=1 Tax=Komagataella phaffii (strain GS115 / ATCC 20864) TaxID=644223 RepID=C4QV02_KOMPG	NA	NA	NA	NA	NA	NA
gene15	ACIB2EUKG767795	BQ9382_C1-0080	Transportin, cytosolic karyopherin beta 2	-0.0641494	Detected	0.0641494	Detected	0	0.526846	Detected	0.475899	Detected	0.501373	0.0184297	-0.404732	Detected	-0.207466	Detected	-0.306099	0.12142	-1.15336	Detected	-1.01026	Detected	-1.08181	0.00779827	6045.18	6317.68	5828.32	4547.59	3890.67	4895.95	3312.82	4480.13	BQ9382_C1-0080	chr1:39659-42433	SOP78700.1;SOP78700.1;SOP78700.1	LT962476.1	protein_coding	F2QLA9_KOMPC	F2QLA9	UniRef100_F2QLA9 Nuclear transport (Karyopherin beta) n=2 Tax=Komagataella phaffii TaxID=460519 RepID=F2QLA9_KOMPC	KAP104	protein import into nucleus [GO:0006606]	cytoplasm [GO:0005737]	cytoplasm [GO:0005737]; Ran GTPase binding [GO:0008536]; protein import into nucleus [GO:0006606]	Ran GTPase binding [GO:0008536]	GO:0005737; GO:0006606; GO:0008536
gene16	ACIB2EUKG767796	BQ9382_C1-0085	Allantoinase, converts allantoin to allantoate in the first step of allantoin degradation	-0.012696	Detected	0.012696	Detected	0	-0.72242	Detected	-0.766925	Detected	-0.744673	0.00118153	1.42922	Detected	1.21509	Detected	1.32216	0.00658423	0.523029	Detected	0.755385	Detected	0.639207	0.0318408	198.875	193.531	77.8321	61.0007	440.333	416.63	336.141	483.598	BQ9382_C1-0085	chr1:42500-44485	SOP78701.1;SOP78701.1;SOP78701.1	LT962476.1	protein_coding	F2QLB0_KOMPC	F2QLB0	UniRef100_F2QLB0 Allantoinase n=2 Tax=Komagataella phaffii TaxID=460519 RepID=F2QLB0_KOMPC	DAL1	NA	NA	hydrolase activity, acting on carbon-nitrogen (but not peptide) bonds, in cyclic amides [GO:0016812]; metal ion binding [GO:0046872]	hydrolase activity, acting on carbon-nitrogen (but not peptide) bonds, in cyclic amides [GO:0016812]; metal ion binding [GO:0046872]	GO:0016812; GO:0046872
gene17	ACIB2EUKG767797	BQ9382_C1-0090	Aldehyde Dehydrogenase| Chain A| domain 1	0.0941448	Detected	-0.0941448	Detected	0	-0.134745	Detected	0.0519667	Detected	-0.041389	0.78445	-0.0490103	Detected	0.380423	Detected	0.165706	0.552947	0.219378	Detected	0.0987768	Detected	0.159078	0.29074	8498.73	7131.81	4641.71	4270.3	6271.92	9270.49	10807.5	12174.1	BQ9382_C1-0090	chr1:45449-46963	SOP78702.1;SOP78702.1;SOP78702.1	LT962476.1	protein_coding	NA	C4QV06	UniRef100_C4QV06 Succinate semialdehyde dehydrogenase n=2 Tax=Komagataella phaffii TaxID=460519 RepID=C4QV06_KOMPG	NA	NA	NA	NA	NA	NA
gene18	ACIB2EUKG767798	BQ9382_C1-0095	Protein that stimulates strand exchange by stabilizing the binding of Rad51p to single-stranded DNA	-0.0921955	Detected	0.0921955	Detected	0	-0.186151	Detected	-0.429814	Detected	-0.307983	0.18137	0.0654335	Detected	0.0907621	Detected	0.0780978	0.489677	0.131454	Detected	0.232981	Detected	0.182218	0.225531	357.055	387.945	214.131	146.185	324.584	362.562	486.109	638.724	BQ9382_C1-0095	chr1:47189-48733	SOP78703.1;SOP78703.1;SOP78703.1	LT962476.1	protein_coding	A0A1G4KNY4_KOMPC	A0A1G4KNY4	UniRef100_A0A1G4KNY4 DNA repair protein n=2 Tax=Komagataella phaffii TaxID=460519 RepID=A0A1G4KNY4_KOMPC	RAD57	DNA repair [GO:0006281]	NA	ATP binding [GO:0005524]; DNA binding [GO:0003677]; DNA-dependent ATPase activity [GO:0008094]; DNA repair [GO:0006281]	ATP binding [GO:0005524]; DNA binding [GO:0003677]; DNA-dependent ATPase activity [GO:0008094]	GO:0003677; GO:0005524; GO:0006281; GO:0008094
gene19	ACIB2EUKG767799	BQ9382_C1-0100	Repressor of RNA polymerase III transcription MAF1	-0.00942707	Detected	0.00942707	Detected	0	0.0315065	Detected	-0.104491	Detected	-0.0364923	0.648153	0.0586472	Detected	0.11183	Detected	0.0852385	0.0943106	-0.188481	Detected	-0.0935144	Detected	-0.140998	0.100436	810.585	785.238	533.762	392.629	692.519	788.626	834.777	1091.88	BQ9382_C1-0100	chr1:48726-49715	SOP78704.1;SOP78704.1;SOP78704.1	LT962476.1	protein_coding	F2QLB3_KOMPC	F2QLB3	UniRef100_F2QLB3 Repressor of RNA polymerase III transcription MAF1 n=2 Tax=Komagataella phaffii TaxID=460519 RepID=F2QLB3_KOMPC	MAF1	negative regulation of transcription by RNA polymerase III [GO:0016480]	nucleus [GO:0005634]	nucleus [GO:0005634]; negative regulation of transcription by RNA polymerase III [GO:0016480]	NA	GO:0005634; GO:0016480
gene21	ACIB2EUKG767800	BQ9382_C1-0110	Genomic scaffold, Kuraishia_capsulata_scaffold_3	-0.102871	Detected	0.102871	Detected	0	-0.650479	Detected	-1.35095	Detected	-1.00072	0.111283	-0.289177	Detected	-0.044734	Detected	-0.166955	0.40568	-0.406775	Detected	-0.423164	Detected	-0.41497	0.0566409	21561	23775.5	9441.68	4696.34	15442.8	20078.9	20363.7	24657	BQ9382_C1-0110	chr1:50494-53190	SOP78705.1;SOP78705.1;SOP78705.1	LT962476.1	protein_coding	F2QLB4_KOMPC	F2QLB4	UniRef100_F2QLB4 Uncharacterized protein n=2 Tax=Komagataella phaffii TaxID=460519 RepID=F2QLB4_KOMPC	PP7435_Chr1-0021	ion transport [GO:0006811]	integral component of membrane [GO:0016021]	integral component of membrane [GO:0016021]; ion transport [GO:0006811]	NA	GO:0006811; GO:0016021
gene22	ACIB2EUKG767801	BQ9382_C1-0115	Cytoplasmic inorganic pyrophosphatase (PPase)	-0.0547586	Detected	0.0547586	Detected	0	1.02167	Detected	1.33874	Detected	1.18021	0.0196044	0.151195	Detected	-0.134262	Detected	0.00846672	0.960867	0.73207	Detected	0.612915	Detected	0.672493	0.0141716	15077.8	15553.7	20351.9	20493.9	14173.5	12763.7	30329.9	34199.4	BQ9382_C1-0115	chr1:53425-54285	SOP78706.1;SOP78706.1;SOP78706.1	LT962476.1	protein_coding	F2QLB5_KOMPC	F2QLB5	UniRef100_F2QLB5 Cytoplasmic inorganic pyrophosphatase (PPase) n=2 Tax=Komagataella phaffii TaxID=460519 RepID=F2QLB5_KOMPC	IPP1	phosphate-containing compound metabolic process [GO:0006796]	cytoplasm [GO:0005737]	cytoplasm [GO:0005737]; inorganic diphosphatase activity [GO:0004427]; magnesium ion binding [GO:0000287]; phosphate-containing compound metabolic process [GO:0006796]	inorganic diphosphatase activity [GO:0004427]; magnesium ion binding [GO:0000287]	GO:0000287; GO:0004427; GO:0005737; GO:0006796
gene23	ACIB2EUKG767802	BQ9382_C1-0120	Phosphoribosylanthranilate isomerase that catalyzes the third step in tryptophan biosynthesis	0.0121927	Detected	-0.0121927	Detected	0	0.939769	Detected	0.7748	Detected	0.857285	0.00932759	0.726338	Detected	0.000116348	Detected	0.363227	0.422743	0.13487	Detected	0.488284	Detected	0.311577	0.22064	15.2757	14.3611	18.5976	13.4082	20.4231	13.5499	19.3911	30.3395	BQ9382_C1-0120	chr1:54332-55045	SOP78707.1;SOP78707.1;SOP78707.1	LT962476.1	protein_coding	F2QLB6_KOMPC	F2QLB6	UniRef100_F2QLB6 Phosphoribosylanthranilate isomerase n=2 Tax=Komagataella phaffii TaxID=460519 RepID=F2QLB6_KOMPC	TRP1	tryptophan biosynthetic process [GO:0000162]	NA	phosphoribosylanthranilate isomerase activity [GO:0004640]; tryptophan biosynthetic process [GO:0000162]	phosphoribosylanthranilate isomerase activity [GO:0004640]	GO:0000162; GO:0004640
gene24	ACIB2EUKG767803	BQ9382_C1-0125	P-loop containing nucleosidetriphosphate hydrola ses	0.064055	Detected	-0.064055	Detected	0	-1.14322	Detected	-1.17923	Detected	-1.16123	0.00326707	-0.0298095	Detected	0.196116	Detected	0.0831532	0.587529	0.31661	Detected	0.256387	Detected	0.286499	0.0559597	1457.99	1275.61	404.161	318.632	1113.37	1429.15	2025.13	2378.71	BQ9382_C1-0125	chr1:55165-56139	SOP78708.1;SOP78708.1;SOP78708.1	LT962476.1	protein_coding	F2QLB7_KOMPC	F2QLB7	UniRef100_F2QLB7 Replication factor C (RF-C) subunit n=2 Tax=Komagataella phaffii TaxID=460519 RepID=F2QLB7_KOMPC	RFC4	DNA replication [GO:0006260]	NA	ATP binding [GO:0005524]; ATPase activity [GO:0016887]; DNA binding [GO:0003677]; DNA replication [GO:0006260]	ATPase activity [GO:0016887]; ATP binding [GO:0005524]; DNA binding [GO:0003677]	GO:0003677; GO:0005524; GO:0006260; GO:0016887
gene25	ACIB2EUKG767804	BQ9382_C1-0130	Component of the GARP (Golgi-associated retrograde protein) complex	-0.0576749	Detected	0.0576749	Detected	0	-0.578971	Detected	-0.474344	Detected	-0.526658	0.0211679	0.213784	Detected	0.251873	Detected	0.232829	0.0618103	0.337975	Detected	0.431701	Detected	0.384838	0.0353249	168.423	174.442	75.1108	65.2788	165.676	186.705	258.331	337.604	BQ9382_C1-0130	chr1:56250-58007	SOP78709.1;SOP78709.1;SOP78709.1	LT962476.1	protein_coding	F2QLB8_KOMPC	F2QLB8	UniRef100_F2QLB8 Vacuolar protein sorting-associated protein 52 n=2 Tax=Komagataella phaffii TaxID=460519 RepID=F2QLB8_KOMPC	VPS52	protein transport [GO:0015031]	Golgi apparatus [GO:0005794]	Golgi apparatus [GO:0005794]; protein transport [GO:0015031]	NA	GO:0005794; GO:0015031
gene26	ACIB2EUKG767805	BQ9382_C1-0135	Increased rDNA silencing protein 4	-0.0723071	Detected	0.0723071	Detected	0	-0.427917	Detected	-0.106653	Detected	-0.267285	0.268475	0.267722	Detected	-0.54149	Detected	-0.136884	0.770777	-0.531413	Detected	-0.119611	Detected	-0.325512	0.274316	91.2258	96.4224	45.6348	46.0871	94.1061	58.9455	77.3723	126.057	BQ9382_C1-0135	chr1:58009-59730	SOP78710.1;SOP78710.1;SOP78710.1	LT962476.1	protein_coding	F2QLB9_KOMPC	F2QLB9	UniRef100_F2QLB9 Phosphatidylinositol 4,5-bisphosphate levels regulator protein n=2 Tax=Komagataella phaffii TaxID=460519 RepID=F2QLB9_KOMPC	TAX4	NA	NA	NA	NA	NA
gene27	ACIB2EUKG767806	BQ9382_C1-0140	S-adenosyl-L-methionine-dependent methyltransferases	0.00112486	Detected	-0.00112486	Detected	0	0.109999	Detected	0.418668	Detected	0.264334	0.228902	-0.375524	Detected	-0.248499	Detected	-0.312012	0.0390377	-0.399508	Detected	-0.0648608	Detected	-0.232184	0.29964	2941.9	2808.52	2030.62	2032.93	1846.65	2213.37	2598.35	4012.85	BQ9382_C1-0140	chr1:60035-61066	SOP78711.1;SOP78711.1;SOP78711.1	LT962476.1	protein_coding	F2QLC0_KOMPC	F2QLC0	UniRef100_F2QLC0 Arginine dimethylating methyltransferase n=2 Tax=Komagataella phaffii TaxID=460519 RepID=F2QLC0_KOMPC	HMT1	NA	NA	protein-arginine N-methyltransferase activity [GO:0016274]	protein-arginine N-methyltransferase activity [GO:0016274]	GO:0016274
gene28	ACIB2EUKG767807	BQ9382_C1-0145	Protein component of the large (60S) ribosomal subunit, nearly identical to Rpl4Ap	-0.131687	Detected	0.131687	Detected	0	0.66707	Detected	1.28045	Detected	0.973758	0.100146	0.462731	Detected	-0.0983508	Detected	0.18219	0.616151	0.629749	Detected	0.414517	Detected	0.522133	0.0917277	89.2024	102.373	99.3239	122.821	109.763	81.655	176.305	185.99	BQ9382_C1-0145	chr1:61136-62155	SOP78712.1;SOP78712.1;SOP78712.1	LT962476.1	protein_coding	F2QLR1_KOMPC	F2QLR1	UniRef100_F2QLR1 60S ribosomal protein L4-A n=2 Tax=Komagataella phaffii TaxID=460519 RepID=F2QLR1_KOMPC	RPL4A	translation [GO:0006412]	ribosome [GO:0005840]	ribosome [GO:0005840]; structural constituent of ribosome [GO:0003735]; translation [GO:0006412]	structural constituent of ribosome [GO:0003735]	GO:0003735; GO:0005840; GO:0006412
gene29	ACIB2EUKG767808	BQ9382_C1-0150	1,4-alpha-glucan branching enzyme	-0.103235	Detected	0.103235	Detected	0	1.60088	Detected	1.87361	Detected	1.73724	0.0095544	-0.00511646	Detected	0.016633	Detected	0.00575829	0.960806	0.805712	Detected	0.555643	Detected	0.680677	0.0523305	10149.9	11198	21167.8	20670.6	8853.98	9865.42	22220.5	22881.9	BQ9382_C1-0150	chr1:62567-64669	SOP78713.1;SOP78713.1;SOP78713.1	LT962476.1	protein_coding	F2QLR2_KOMPC	F2QLR2	UniRef100_F2QLR2 Glycogen branching enzyme n=1 Tax=Komagataella phaffii (strain ATCC 76273 / CBS 7435 / CECT 11047 / NRRL Y-11430 / Wegner 21-1) TaxID=981350 RepID=F2QLR2_KOMPC	GLC3	glycogen biosynthetic process [GO:0005978]	NA	1,4-alpha-glucan branching enzyme activity [GO:0003844]; 1,4-alpha-glucan branching enzyme activity (using a glucosylated glycogenin as primer for glycogen synthesis) [GO:0102752]; cation binding [GO:0043169]; hydrolase activity, hydrolyzing O-glycosyl compounds [GO:0004553]; glycogen biosynthetic process [GO:0005978]	1,4-alpha-glucan branching enzyme activity [GO:0003844]; 1,4-alpha-glucan branching enzyme activity (using a glucosylated glycogenin as primer for glycogen synthesis) [GO:0102752]; cation binding [GO:0043169]; hydrolase activity, hydrolyzing O-glycosyl compounds [GO:0004553]	GO:0003844; GO:0004553; GO:0005978; GO:0043169; GO:0102752
gene30	ACIB2EUKG767809	BQ9382_C1-0155	Glucose starvation modulator protein 1	-0.0415468	Detected	0.0415468	Detected	0	0.664305	Detected	0.021102	Detected	0.342703	0.401388	0.0024271	Detected	0.0114231	Detected	0.00692511	0.883619	-0.125282	Detected	-0.241788	Detected	-0.183535	0.124276	1556.55	1576.53	1625.07	841.051	1307.8	1444.37	1712.49	1934.52	BQ9382_C1-0155	chr1:64905-66500	SOP78714.1;SOP78714.1;SOP78714.1	LT962476.1	protein_coding	NA	C4QV17	UniRef100_C4QV17 Glucose starvation modulator protein 1 n=2 Tax=Komagataella phaffii TaxID=460519 RepID=GSM1_KOMPG	NA	NA	NA	NA	NA	NA
gene31	ACIB2EUKG767810	BQ9382_C1-0160	Defining member of the SET3 histone deacetylase complex	0.11407	Detected	-0.11407	Detected	0	1.15435	Detected	1.92098	Detected	1.53767	0.0614745	0.225469	Detected	-0.638892	Compromised	-0.206712	0.689187	-0.138851	Detected	-0.414395	Detected	-0.276623	0.262027	13.6	11.1017	17.9028	24.6193	11.9733	7.21847	13.3068	13.4631	BQ9382_C1-0160	chr1:66559-69387	SOP78715.1;SOP78715.1;SOP78715.1	LT962476.1	protein_coding	F2QLR4_KOMPC	F2QLR4	UniRef100_F2QLR4 SET domain-containing protein 3 n=1 Tax=Komagataella phaffii (strain ATCC 76273 / CBS 7435 / CECT 11047 / NRRL Y-11430 / Wegner 21-1) TaxID=981350 RepID=F2QLR4_KOMPC	SET3	NA	NA	metal ion binding [GO:0046872]	metal ion binding [GO:0046872]	GO:0046872
gene32	ACIB2EUKG767811	BQ9382_C1-0165	Mitochondrial import inner membrane translocase subunit TIM16	0.162447	Detected	-0.162447	Detected	0	-0.380503	Detected	-0.0826592	Detected	-0.231581	0.403576	-0.262229	Detected	-0.181417	Detected	-0.221823	0.31625	-0.0503907	Detected	-0.412764	Detected	-0.231577	0.441721	3419.19	2610.04	1502.12	1492.59	2075.98	2409.79	3439.73	3276.85	BQ9382_C1-0165	chr1:69743-70194	SOP78716.1;SOP78716.1;SOP78716.1	LT962476.1	protein_coding	F2QLR5_KOMPC	F2QLR5	UniRef100_F2QLR5 TIM23 complex subunit n=2 Tax=Komagataella phaffii TaxID=460519 RepID=F2QLR5_KOMPC	PAM16	protein import into mitochondrial matrix [GO:0030150]	TIM23 mitochondrial import inner membrane translocase complex [GO:0005744]	TIM23 mitochondrial import inner membrane translocase complex [GO:0005744]; protein import into mitochondrial matrix [GO:0030150]	NA	GO:0005744; GO:0030150
gene33	ACIB2EUKG767812	BQ9382_C1-0170	Zinc finger CCCH domain-containing protein 3	0.0857844	Detected	-0.0857844	Detected	0	0.96522	Detected	1.38807	Detected	1.17665	0.0356059	-1.37011	Compromised	-1.60124	Compromised	-1.48567	0.00925454	-2.41027	Compromised	-2.5544	Compromised	-2.48234	0.00203076	10.5307	8.94	12.4	13.4365	3.12846	2.92539	2.17642	2.41198	BQ9382_C1-0170	chr1:70649-71773	SOP78717.1;SOP78717.1;SOP78717.1	LT962476.1	protein_coding	F2QLR6_KOMPC	F2QLR6	UniRef100_F2QLR6 Uncharacterized protein n=2 Tax=Komagataella phaffii TaxID=460519 RepID=F2QLR6_KOMPC	PP7435_Chr1-0033	NA	NA	metal ion binding [GO:0046872]	metal ion binding [GO:0046872]	GO:0046872
gene34	ACIB2EUKG767813	BQ9382_C1-0175	Genomic scaffold, Kuraishia_capsulata_scaffold_4	0.0899649	Detected	-0.0899649	Detected	0	-0.812108	Detected	-0.510127	Detected	-0.661118	0.0639709	-0.345354	Detected	-0.296643	Detected	-0.320999	0.0749505	-0.263057	Detected	-0.207552	Detected	-0.235304	0.129671	554.207	467.772	189.822	189.159	334.017	379.194	505.911	643.872	BQ9382_C1-0175	chr1:71934-73523	SOP78718.1;SOP78718.1;SOP78718.1	LT962476.1	protein_coding	F2QLR7_KOMPC	F2QLR7	UniRef100_F2QLR7 Uncharacterized protein n=2 Tax=Komagataella phaffii TaxID=460519 RepID=F2QLR7_KOMPC	PP7435_Chr1-0034	regulation of transcription, DNA-templated [GO:0006355]	nucleus [GO:0005634]	nucleus [GO:0005634]; zinc ion binding [GO:0008270]; regulation of transcription, DNA-templated [GO:0006355]	zinc ion binding [GO:0008270]	GO:0005634; GO:0006355; GO:0008270
gene35	ACIB2EUKG767814	BQ9382_C1-0180	Protein kinase-like (PK-like)	-0.0828023	Detected	0.0828023	Detected	0	0.510756	Detected	1.34032	Detected	0.925536	0.160134	0.177154	Detected	-0.527274	Detected	-0.17506	0.676296	-1.0901	Detected	-0.719463	Detected	-0.904779	0.04682	47.7711	51.2323	46.1393	66.2777	46.6187	31.4005	27.7084	43.8733	BQ9382_C1-0180	chr1:73623-75758	SOP78719.1;SOP78719.1;SOP78719.1	LT962476.1	protein_coding	F2QLR8_KOMPC	F2QLR8	UniRef100_F2QLR8 Serine/threonine protein kinase involved in activation of meiosis n=2 Tax=Komagataella phaffii TaxID=460519 RepID=F2QLR8_KOMPC	IME2	NA	NA	ATP binding [GO:0005524]; protein serine/threonine kinase activity [GO:0004674]	ATP binding [GO:0005524]; protein serine/threonine kinase activity [GO:0004674]	GO:0004674; GO:0005524
gene36	ACIB2EUKG767815	BQ9382_C1-0185	Pheromone-regulated protein, predicted to have 5 transmembrane segments	-0.134489	Detected	0.134489	Detected	0	0.187068	Detected	0.279927	Detected	0.233498	0.242461	-0.237491	Detected	-0.541443	Detected	-0.389467	0.194966	-1.11682	Detected	-1.12309	Detected	-1.11996	0.014123	8046.47	9270.49	6436.22	5548.28	6105.76	5428.39	4748.6	5790.26	BQ9382_C1-0185	chr1:77429-80305	SOP78720.1;SOP78720.1;SOP78720.1	LT962476.1	protein_coding	F2QLR9_KOMPC	F2QLR9	UniRef100_F2QLR9 Pheromone-regulated membrane protein n=2 Tax=Komagataella phaffii TaxID=460519 RepID=F2QLR9_KOMPC	PRM10-2	NA	integral component of membrane [GO:0016021]	integral component of membrane [GO:0016021]	NA	GO:0016021
gene37	ACIB2EUKG767816	BQ9382_C1-0190	Pheromone-regulated protein, predicted to have 5 transmembrane segments	-0.120533	Detected	0.120533	Detected	0	0.847308	Detected	-1.3999	Detected	-0.276294	0.829641	-0.148646	Detected	0.120609	Detected	-0.0140185	0.945226	-1.67861	Detected	-1.45705	Detected	-1.56783	0.0107278	15681.8	17721.1	19632.4	3342.5	12533.6	16579	6209.27	8866.54	BQ9382_C1-0190	chr1:80585-83632	SOP78721.1;SOP78721.1;SOP78721.1	LT962476.1	protein_coding	F2QLS0_KOMPC	F2QLS0	UniRef100_F2QLS0 Pheromone-regulated membrane protein n=2 Tax=Komagataella phaffii TaxID=460519 RepID=F2QLS0_KOMPC	PRM10-1	NA	integral component of membrane [GO:0016021]	integral component of membrane [GO:0016021]	NA	GO:0016021
gene38	ACIB2EUKG767817	BQ9382_C1-0195	Essential RNA-binding G protein effector of mating response pathway	-0.0138755	Detected	0.0138755	Detected	0	-0.401815	Detected	-0.275284	Detected	-0.33855	0.0347066	-0.335111	Detected	-0.131475	Detected	-0.233293	0.15121	-0.148854	Detected	-0.188248	Detected	-0.168551	0.0198279	5383.33	5247.25	2633.28	2323.59	3511.48	4438.34	5715.98	6811.6	BQ9382_C1-0195	chr1:83946-86972	SOP78722.1;SOP78722.1;SOP78722.1	LT962476.1	protein_coding	F2QLS1_KOMPC	F2QLS1	UniRef100_F2QLS1 RNA-binding G protein effector n=2 Tax=Komagataella phaffii TaxID=460519 RepID=F2QLS1_KOMPC	SCP160	NA	NA	RNA binding [GO:0003723]	RNA binding [GO:0003723]	GO:0003723
gene39	ACIB2EUKG767818	BQ9382_C1-0200	Immunoglobulin A1 protease	-0.130293	Detected	0.130293	Detected	0	0.594024	Detected	1.00192	Detected	0.79797	0.080968	0.0666938	Detected	-0.0543694	Detected	0.00616216	0.969685	0.623432	Detected	0.527405	Detected	0.575418	0.0535953	7048.02	8073.07	7453.08	7992.77	6584.26	6644.97	13855.9	15876.1	BQ9382_C1-0200	chr1:87222-88889	SOP78723.1;SOP78723.1;SOP78723.1	LT962476.1	protein_coding	F2QLS2_KOMPC	F2QLS2	UniRef100_F2QLS2 Uncharacterized protein n=2 Tax=Komagataella phaffii TaxID=460519 RepID=F2QLS2_KOMPC	PP7435_Chr1-0040	NA	NA	protein disulfide oxidoreductase activity [GO:0015035]	protein disulfide oxidoreductase activity [GO:0015035]	GO:0015035
gene40	ACIB2EUKG767819	BQ9382_C1-0205	DnaJ homolog subfamily C member 28	-0.18378	Detected	0.18378	Detected	0	-0.0840363	Detected	0.381706	Detected	0.148835	0.665654	-0.147813	Detected	0.00326586	Detected	-0.0722737	0.750908	-1.06734	Detected	-0.758645	Detected	-0.91299	0.0626732	183.079	225.845	125.571	140.174	152.97	186.43	115.7	175.5	BQ9382_C1-0205	chr1:88962-90149	SOP78724.1;SOP78724.1;SOP78724.1	LT962476.1	protein_coding	F2QLS3_KOMPC	F2QLS3	UniRef100_F2QLS3 Uncharacterized protein n=2 Tax=Komagataella phaffii TaxID=460519 RepID=F2QLS3_KOMPC	PP7435_Chr1-0041	NA	NA	NA	NA	NA
gene41	ACIB2EUKG767820	BQ9382_C1-0210	Ubiquitin-conjugating enzyme (E2) and catalytic subunit of SCF ubiquitin-protein ligase complex	0.0402913	Detected	-0.0402913	Detected	0	-0.431953	Detected	-0.950612	Detected	-0.691282	0.118954	-0.488301	Detected	-0.567543	Detected	-0.527922	0.0112643	-0.674812	Detected	-0.615005	Detected	-0.644908	0.00599887	3809.4	3444.49	1757.62	991.667	2152.16	2235.89	2705.59	3453.68	BQ9382_C1-0210	chr1:91220-91927	SOP78725.1;SOP78725.1;SOP78725.1	LT962476.1	protein_coding	F2QLS4_KOMPC	F2QLS4	UniRef100_F2QLS4 Ubiquitin-conjugating enzyme subunit n=3 Tax=Komagataella TaxID=460517 RepID=F2QLS4_KOMPC	CDC34	NA	NA	ATP binding [GO:0005524]; transferase activity [GO:0016740]	ATP binding [GO:0005524]; transferase activity [GO:0016740]	GO:0005524; GO:0016740
gene42	ACIB2EUKG767821	BQ9382_C1-0215	Conserved predicted protein	-0.0162783	Detected	0.0162778	Detected	-2.385e-07	0.806497	Detected	0.990549	Detected	0.898523	0.0106454	0.480263	Detected	0.011539	Detected	0.245901	0.405085	-0.309421	Detected	0.398193	Detected	0.0443864	0.91173	22.7	22.2	25.7	23.6	26.1	20.7	21.6	43.2	BQ9382_C1-0215	chr1:92047-92511	SOP78726.1;SOP78726.1;SOP78726.1	LT962476.1	protein_coding	A0A1G4KP19_KOMPC	A0A1G4KP19	UniRef100_A0A1G4KP19 Uncharacterized protein n=2 Tax=Komagataella phaffii TaxID=460519 RepID=A0A1G4KP19_KOMPC	PP7435_Chr1-0043	lysosomal microautophagy [GO:0016237]; signal transduction [GO:0007165]	EGO complex [GO:0034448]	EGO complex [GO:0034448]; lysosomal microautophagy [GO:0016237]; signal transduction [GO:0007165]	NA	GO:0007165; GO:0016237; GO:0034448
gene43	ACIB2EUKG767822	BQ9382_C1-0220	Dbf4 Cdc7p-Dbf4p kinase complex regulatory subun nit	0.0114222	Detected	-0.0114222	Detected	0	0.765722	Detected	0.521933	Detected	0.643827	0.0343099	0.0798225	Detected	-0.180496	Detected	-0.0503368	0.737164	-0.0829334	Detected	0.325372	Detected	0.121219	0.613394	567.658	534.24	612.887	418.376	485.085	444.512	619.948	1007.59	BQ9382_C1-0220	chr1:92823-94319	SOP78727.1;SOP78727.1;SOP78727.1	LT962476.1	protein_coding	F2QLS6_KOMPC	F2QLS6	UniRef100_F2QLS6 Cdc7p-Dbf4p kinase complex regulatory subunit n=2 Tax=Komagataella phaffii TaxID=460519 RepID=F2QLS6_KOMPC	DBF4	NA	NA	kinase activity [GO:0016301]; nucleic acid binding [GO:0003676]; zinc ion binding [GO:0008270]	kinase activity [GO:0016301]; nucleic acid binding [GO:0003676]; zinc ion binding [GO:0008270]	GO:0003676; GO:0008270; GO:0016301
gene44	ACIB2EUKG767823	BQ9382_C1-0225	Sterol uptake control protein 2	0.143592	Detected	-0.143592	Detected	0	2.7345	Detected	1.88551	Detected	2.31	0.0356336	0.310215	Detected	0.478199	Detected	0.394207	0.141293	-0.662662	Detected	-0.630925	Detected	-0.646793	0.0464407	30.4815	23.8843	117.545	52.7481	27.8828	34.3822	20.3237	25.4433	BQ9382_C1-0225	chr1:94465-94989	SOP78728.1;SOP78728.1;SOP78728.1	LT962476.1	protein_coding	F2QLS7_KOMPC	F2QLS7	UniRef100_F2QLS7 Uncharacterized protein n=2 Tax=Komagataella phaffii TaxID=460519 RepID=F2QLS7_KOMPC	PP7435_Chr1-0045	NA	NA	DNA-binding transcription factor activity, RNA polymerase II-specific [GO:0000981]; zinc ion binding [GO:0008270]	DNA-binding transcription factor activity, RNA polymerase II-specific [GO:0000981]; zinc ion binding [GO:0008270]	GO:0000981; GO:0008270
gene45	ACIB2EUKG767824	BQ9382_C1-0230	Biotin synthase, catalyzes the conversion of dethiobiotin to biotin	-0.0465684	Detected	0.0465684	Detected	0	1.65181	Detected	0.419418	Detected	1.03562	0.235752	0.485037	Detected	-0.226347	Detected	0.129345	0.752944	-1.51558	Detected	-1.2499	Detected	-1.38274	0.010205	259.646	264.817	539.353	185.549	305.881	205.038	109.355	161.002	BQ9382_C1-0230	chr1:95365-96555	SOP78729.1;SOP78729.1;SOP78729.1	LT962476.1	protein_coding	F2QLS8_KOMPC	F2QLS8	UniRef100_F2QLS8 Biotin synthase, mitochondrial n=2 Tax=Komagataella phaffii TaxID=460519 RepID=F2QLS8_KOMPC	BIO2	biotin biosynthetic process [GO:0009102]	NA	2 iron, 2 sulfur cluster binding [GO:0051537]; 4 iron, 4 sulfur cluster binding [GO:0051539]; biotin synthase activity [GO:0004076]; metal ion binding [GO:0046872]; biotin biosynthetic process [GO:0009102]	2 iron, 2 sulfur cluster binding [GO:0051537]; 4 iron, 4 sulfur cluster binding [GO:0051539]; biotin synthase activity [GO:0004076]; metal ion binding [GO:0046872]	GO:0004076; GO:0009102; GO:0046872; GO:0051537; GO:0051539
gene46	ACIB2EUKG767825	BQ9382_C1-0235	Peptide-N4-(N-acetyl-beta-glucosaminyl) asparagi ne amidase	-0.151737	Detected	0.151737	Detected	0	0.908427	Detected	1.51586	Detected	1.21214	0.0702812	0.514192	Detected	0.0479617	Detected	0.281077	0.418619	-0.0992951	Detected	-1.35161	Compromised	-0.725454	0.377122	11	12.98	14.6812	18.0797	14.2232	11.3	13.3	6.83728	BQ9382_C1-0235	chr1:97480-98559	SOP78730.1;SOP78730.1;SOP78730.1	LT962476.1	protein_coding	F2QLS9_KOMPC	F2QLS9	UniRef100_F2QLS9 Peptide N-glycanase n=2 Tax=Komagataella phaffii TaxID=460519 RepID=F2QLS9_KOMPC	PNG1	NA	NA	NA	NA	NA
gene47	ACIB2EUKG767826	BQ9382_C1-0240	FK506-binding protein 15	0.0476413	Detected	-0.0476413	Detected	0	-0.24882	Detected	-0.519563	Detected	-0.384191	0.115792	-0.278193	Detected	-0.193945	Detected	-0.236069	0.0655167	-0.514484	Detected	-0.406566	Detected	-0.460525	0.02357	589.608	527.725	307.289	205.882	383.37	446.076	465.607	614.501	BQ9382_C1-0240	chr1:98893-100176	SOP78731.1;SOP78731.1;SOP78731.1	LT962476.1	protein_coding	F2QLT0_KOMPC	F2QLT0	UniRef100_F2QLT0 Uncharacterized protein n=2 Tax=Komagataella phaffii TaxID=460519 RepID=F2QLT0_KOMPC	PP7435_Chr1-0049	NA	NA	NA	NA	NA
gene48	ACIB2EUKG767827	BQ9382_C1-0245	Molybdopterin synthase sulfur carrier subunit	0.0443013	Detected	-0.0443013	Detected	0	0.144951	Detected	0.041096	Detected	0.0930235	0.306094	0.0121095	Detected	0.50334	Detected	0.257725	0.41029	0.89106	Detected	0.637948	Detected	0.764504	0.029411	173.652	156.147	119.181	89.6429	138.398	213.518	364.126	374.175	BQ9382_C1-0245	chr1:100332-100616	SOP78732.1;SOP78732.1	LT962476.1	protein_coding	F2QLT1_KOMPC	F2QLT1	UniRef100_F2QLT1 Uncharacterized protein n=2 Tax=Komagataella phaffii TaxID=460519 RepID=F2QLT1_KOMPC	PP7435_Chr1-0050	NA	NA	NA	NA	NA
gene49	ACIB2EUKG767828	BQ9382_C1-0250	Phosphatase subunit of the trehalose-6-phosphate synthase/phosphatase complex	-0.0387769	Detected	0.0387769	Detected	0	-0.682877	Detected	-1.05409	Detected	-0.868484	0.0445088	-0.431219	Detected	-0.44843	Detected	-0.439824	0.00805736	-0.132691	Detected	-0.420424	Detected	-0.276557	0.20458	15349.9	15487.4	6286.94	3928.86	9530.37	10336.1	16769	16823.2	BQ9382_C1-0250	chr1:100976-103477	SOP78733.1;SOP78733.1	LT962476.1	protein_coding	F2QLT2_KOMPC	F2QLT2	UniRef100_F2QLT2 Trehalose-6-P synthase/phosphatase complex subunit n=2 Tax=Komagataella phaffii TaxID=460519 RepID=F2QLT2_KOMPC	TPS2	trehalose biosynthetic process [GO:0005992]	NA	catalytic activity [GO:0003824]; trehalose biosynthetic process [GO:0005992]	catalytic activity [GO:0003824]	GO:0003824; GO:0005992
gene50	ACIB2EUKG767829	BQ9382_C1-0255	APN2 Class II abasic (AP) endonuclease involved in repair of DNA damage	-0.0947413	Detected	0.0947413	Detected	0	-1.34133	Detected	-1.29479	Detected	-1.31806	0.00543376	-0.257323	Detected	0.087584	Detected	-0.0848694	0.708273	-0.341192	Detected	0.10832	Detected	-0.116436	0.680173	188.037	205.027	50.7237	42.3443	136.912	190.853	184.811	309.073	BQ9382_C1-0255	chr1:103589-105151	SOP78734.1;SOP78734.1	LT962476.1	protein_coding	F2QLT3_KOMPC	F2QLT3	UniRef100_F2QLT3 Class II abasic (AP) endonuclease n=2 Tax=Komagataella phaffii TaxID=460519 RepID=F2QLT3_KOMPC	APN2	DNA repair [GO:0006281]	NA	DNA binding [GO:0003677]; endonuclease activity [GO:0004519]; DNA repair [GO:0006281]	DNA binding [GO:0003677]; endonuclease activity [GO:0004519]	GO:0003677; GO:0004519; GO:0006281
gene51	ACIB2EUKG767830	BQ9382_C1-0260	rRNA-processing protein CGR1	0.106085	Detected	-0.106085	Detected	0	-0.669303	Detected	-0.195155	Detected	-0.432229	0.237987	-0.761475	Detected	0.124071	Detected	-0.318702	0.556405	-0.56097	Detected	-0.704545	Detected	-0.632757	0.0386212	2136.12	1763.12	798.798	896.9	954.123	1934.68	1568.53	1738.97	BQ9382_C1-0260	chr1:105253-105636	SOP78735.1;SOP78735.1	LT962476.1	protein_coding	F2QLT4_KOMPC	F2QLT4	UniRef100_F2QLT4 rRNA-processing protein n=2 Tax=Komagataella phaffii TaxID=460519 RepID=F2QLT4_KOMPC	CGR1	rRNA processing [GO:0006364]	nucleolus [GO:0005730]	nucleolus [GO:0005730]; rRNA processing [GO:0006364]	NA	GO:0005730; GO:0006364
gene52	ACIB2EUKG767831	BQ9382_C1-0265	YVTN repeat-like/Quinoprotein amine dehydrogenase	0.557744	Detected	-0.557744	Detected	0	1.38401	Detected	1.87074	Detected	1.62738	0.115995	0.868318	Detected	0.773767	Detected	0.821042	0.280103	0.488945	Detected	0.417466	Detected	0.453205	0.502575	82.0499	36.2084	93.1187	105.47	82.9298	85.2467	91.2094	106.301	BQ9382_C1-0265	chr1:105729-106672	SOP78736.1;SOP78736.1;SOP78736.1	LT962476.1	protein_coding	NA	P53024	UniRef100_P53024 Protein transport protein SEC13 n=1 Tax=Komagataella phaffii (strain GS115 / ATCC 20864) TaxID=644223 RepID=SEC13_KOMPG	NA	NA	NA	NA	NA	NA
gene53	ACIB2EUKG767832	BQ9382_C1-0270	Protein of unknown function (DUF3074)	-0.0362942	Detected	0.0362942	Detected	0	0.367597	Detected	-0.503905	Detected	-0.0681536	0.89045	-0.0173152	Detected	0.0989587	Detected	0.0408218	0.61185	-0.334814	Detected	-0.296302	Detected	-0.315558	0.0165332	209.647	210.798	177.542	78.4378	173.118	205.956	198.746	249.982	BQ9382_C1-0270	chr1:106824-107669	SOP78737.1;SOP78737.1	LT962476.1	protein_coding	F2QLT6_KOMPC	F2QLT6	UniRef100_F2QLT6 Uncharacterized protein n=2 Tax=Komagataella phaffii TaxID=460519 RepID=F2QLT6_KOMPC	PP7435_Chr1-0055	NA	NA	NA	NA	NA
gene54	ACIB2EUKG767833	BQ9382_C1-0275	Permease for cytosine/purines, uracil, thiamine, allantoin	-0.0823626	Detected	0.0823626	Detected	0	0.126009	Detected	-0.39094	Detected	-0.132465	0.673628	-0.195156	Detected	-0.13614	Detected	-0.165648	0.198822	-0.334108	Detected	-0.24994	Detected	-0.292024	0.0873684	5801.72	6218.29	4290.52	2423.63	4372.64	4999.64	5681.29	7375.66	BQ9382_C1-0275	chr1:108416-110197	SOP78738.1;SOP78738.1	LT962476.1	protein_coding	F2QLT7_KOMPC	F2QLT7	UniRef100_F2QLT7 Uracil permease n=1 Tax=Komagataella phaffii (strain ATCC 76273 / CBS 7435 / CECT 11047 / NRRL Y-11430 / Wegner 21-1) TaxID=981350 RepID=F2QLT7_KOMPC	FUR4	NA	integral component of membrane [GO:0016021]	integral component of membrane [GO:0016021]; transmembrane transporter activity [GO:0022857]	transmembrane transporter activity [GO:0022857]	GO:0016021; GO:0022857
gene55	ACIB2EUKG767834	BQ9382_C1-0280	Genomic scaffold, Kuraishia_capsulata_scaffold_6	0.0114121	Detected	-0.0114121	Detected	0	-0.358069	Detected	-0.65817	Detected	-0.50812	0.0776336	0.120191	Detected	0.375256	Detected	0.247724	0.192687	-0.85157	Detected	-0.521878	Detected	-0.686724	0.053311	617.155	580.832	305.771	200.739	542.351	710.383	395.625	608.902	BQ9382_C1-0280	chr1:110423-112333	SOP78739.1;SOP78739.1	LT962476.1	protein_coding	F2QLT8_KOMPC	F2QLT8	UniRef100_F2QLT8 Uncharacterized protein n=2 Tax=Komagataella phaffii TaxID=460519 RepID=F2QLT8_KOMPC	PP7435_Chr1-0057	NA	NA	NA	NA	NA
gene56	ACIB2EUKG767835	BQ9382_C1-0285	Protein tyrosine phosphatase superfamily	0.0769558	Detected	-0.0769558	Detected	0	-0.480789	Detected	-1.46381	Detected	-0.972299	0.189856	-0.591457	Detected	-0.183909	Detected	-0.387683	0.217066	-0.862568	Detected	-0.567493	Detected	-0.715031	0.0501214	5356.32	4603.22	2329.14	952.471	2746.6	3998.61	3256.22	4892.8	BQ9382_C1-0285	chr1:112996-115404	SOP78740.1;SOP78740.1	LT962476.1	protein_coding	F2QLT9_KOMPC	F2QLT9	UniRef100_F2QLT9 Phosphotyrosine-specific protein phosphatase n=2 Tax=Komagataella phaffii TaxID=460519 RepID=F2QLT9_KOMPC	PTP3	NA	NA	protein tyrosine phosphatase activity [GO:0004725]	protein tyrosine phosphatase activity [GO:0004725]	GO:0004725
gene57	ACIB2EUKG767836	BQ9382_C1-0290	Integral membrane protein required for ER to Golgi transport	0.0734582	Detected	-0.0734577	Detected	2.375e-07	-0.277046	Detected	0.509294	Detected	0.116124	0.798901	0.308675	Detected	0.114567	Detected	0.211621	0.224236	0.455862	Detected	-0.423241	Detected	0.0163102	0.97413	24.3918	21.0642	12.245	17.0704	23.3987	22.4486	37.0707	24.6838	BQ9382_C1-0290	chr1:115472-115759	SOP78741.1;SOP78741.1	LT962476.1	protein_coding	A0A1G4KNY1_KOMPC	A0A1G4KNY1	UniRef100_A0A1G4KNY1 ER to Golgi transport protein n=2 Tax=Komagataella phaffii TaxID=460519 RepID=A0A1G4KNY1_KOMPC	YOS1	NA	integral component of membrane [GO:0016021]	integral component of membrane [GO:0016021]	NA	GO:0016021
gene58	ACIB2EUKG767837	BQ9382_C1-0295	Molecular chaperone of the endoplasmic reticulum lumen	0.236434	Detected	-0.236434	Detected	-2.4e-07	-1.13148	Compromised	1.01724	Detected	-0.0571196	0.963309	-0.625413	Compromised	-2.13847	Compromised	-1.38194	0.223363	-1.08621	Compromised	-1.41016	Compromised	-1.24819	0.0488867	14.4	9.92068	3.57113	12.8	6.45745	2.48322	6.71241	6.56716	BQ9382_C1-0295	chr1:115882-118566	SOP78742.1;SOP78742.1	LT962476.1	protein_coding	F2QLU0_KOMPC	F2QLU0	UniRef100_F2QLU0 Chaperone of the endoplasmic reticulum lumen n=2 Tax=Komagataella phaffii TaxID=460519 RepID=F2QLU0_KOMPC	LHS1	NA	NA	ATP binding [GO:0005524]	ATP binding [GO:0005524]	GO:0005524
gene59	ACIB2EUKG767838	BQ9382_C1-0300	Splicing factor U2AF 59 kDa subunit	-0.124091	Detected	0.124091	Detected	0	-1.7592	Detected	-1.92668	Detected	-1.84294	0.00653379	-0.725148	Detected	-0.629925	Detected	-0.677536	0.0363944	-1.15417	Detected	-1.03286	Detected	-1.09352	0.0155823	1179.83	1339.85	243.125	174.98	633.905	743.223	673.607	897.309	BQ9382_C1-0300	chr1:118722-120605	SOP78743.1;SOP78743.1	LT962476.1	protein_coding	F2QLU1_KOMPC	F2QLU1	UniRef100_F2QLU1 Uncharacterized protein n=2 Tax=Komagataella phaffii TaxID=460519 RepID=F2QLU1_KOMPC	PP7435_Chr1-0060	NA	NA	RNA binding [GO:0003723]	RNA binding [GO:0003723]	GO:0003723
gene60	ACIB2EUKG767839	BQ9382_C1-0305	Mitotic exit network regulator, forms GTPase-activating Bfa1p-Bub2p complex	0.166506	Compromised	-0.166507	Compromised	-4.8e-07	1.27028	Compromised	3.06581	Detected	2.16804	0.140844	0.874992	Compromised	0.22284	Compromised	0.548916	0.272565	0.87853	Compromised	0.219305	Compromised	0.548918	0.275509	2.39641	1.81904	3.29653	9.25	3.19138	2.2289	4.57694	3.54932	BQ9382_C1-0305	chr1:120610-121611	SOP78744.1;SOP78744.1	LT962476.1	protein_coding	F2QLU2_KOMPC	F2QLU2	UniRef100_F2QLU2 Mitotic exit network regulator n=2 Tax=Komagataella phaffii TaxID=460519 RepID=F2QLU2_KOMPC	BUB2	NA	NA	NA	NA	NA
gene61	ACIB2EUKG767840	BQ9382_C1-0310	V-type H+-transporting ATPase subunit I	-0.0125732	Compromised	0.0125742	Compromised	4.77e-07	0.98001	Compromised	2.03405	Compromised	1.50703	0.103682	0.245736	Compromised	0.175285	Compromised	0.210511	0.0301478	0.587173	Compromised	-0.22095	Compromised	0.183112	0.694975	2.08644	2.03003	2.65724	4.45967	2.03379	2.12582	3.68655	2.5785	BQ9382_C1-0310	chr1:121790-124416	SOP78745.1;SOP78745.1;SOP78745.1	LT962476.1	protein_coding	F2QLU3_KOMPC	F2QLU3	UniRef100_F2QLU3 V-type proton ATPase subunit a n=2 Tax=Komagataella phaffii TaxID=460519 RepID=F2QLU3_KOMPC	STV1	NA	integral component of membrane [GO:0016021]; vacuolar proton-transporting V-type ATPase, V0 domain [GO:0000220]	integral component of membrane [GO:0016021]; vacuolar proton-transporting V-type ATPase, V0 domain [GO:0000220]; proton transmembrane transporter activity [GO:0015078]	proton transmembrane transporter activity [GO:0015078]	GO:0000220; GO:0015078; GO:0016021
gene62	ACIB2EUKG767841	BQ9382_C1-0315	Subunit of a Golgi membrane exchange factor (Ric1 p-Rgp1p) that catalyzes nucleotide exchange on Ypt6	0.0303349	Detected	-0.0303349	Detected	0	-0.340105	Detected	-0.0995812	Detected	-0.219843	0.218314	-0.221911	Detected	-0.0846171	Detected	-0.153264	0.177888	-0.267564	Detected	-0.274967	Detected	-0.271266	0.0124549	812.699	745.064	402.387	384.258	556.08	671.269	770.772	939.106	BQ9382_C1-0315	chr1:124679-126436	SOP78746.1;SOP78746.1	LT962476.1	protein_coding	F2QLU4_KOMPC	F2QLU4	UniRef100_F2QLU4 Golgi membrane exchange factor (Ric1p-Rgp1p) subunit n=1 Tax=Komagataella phaffii (strain ATCC 76273 / CBS 7435 / CECT 11047 / NRRL Y-11430 / Wegner 21-1) TaxID=981350 RepID=F2QLU4_KOMPC	RGP1	NA	NA	NA	NA	NA
gene63	ACIB2EUKG767842	BQ9382_C1-0320	60S acidic ribosomal protein P0	-0.0292792	Detected	0.0292797	Detected	2.385e-07	-0.144689	Detected	0.179922	Detected	0.0176168	0.924685	0.501237	Detected	-0.0176716	Detected	0.241783	0.452199	0.298612	Detected	-0.125454	Detected	0.0865788	0.725011	78.3822	78.0498	46.313	46.8807	92.2697	70.6776	114.708	104.702	BQ9382_C1-0320	chr1:126486-127424	SOP78747.1;SOP78747.1	LT962476.1	protein_coding	F2QLU5_KOMPC	F2QLU5	UniRef100_F2QLU5 60S acidic ribosomal protein P0 n=2 Tax=Komagataella phaffii TaxID=460519 RepID=F2QLU5_KOMPC	RPP0	ribosome biogenesis [GO:0042254]	ribosome [GO:0005840]	ribosome [GO:0005840]; ribosome biogenesis [GO:0042254]	NA	GO:0005840; GO:0042254
gene64	ACIB2EUKG767843	BQ9382_C1-0325	Uncharacterized protein RSN1	-0.135507	Detected	0.135507	Detected	0	0.643719	Detected	-1.16563	Detected	-0.260955	0.802267	0.181274	Detected	-0.0443749	Detected	0.0684495	0.735296	-1.01731	Detected	-0.863671	Detected	-0.940488	0.0263514	4618.99	5329.14	5073.94	1170.17	4688.66	4401	2922.62	3981.42	BQ9382_C1-0325	chr1:128008-130599	SOP78748.1;SOP78748.1	LT962476.1	protein_coding	F2QLU6_KOMPC	F2QLU6	UniRef100_F2QLU6 Uncharacterized protein n=2 Tax=Komagataella phaffii TaxID=460519 RepID=F2QLU6_KOMPC	PP7435_Chr1-0065	ion transport [GO:0006811]	integral component of membrane [GO:0016021]	integral component of membrane [GO:0016021]; ion transport [GO:0006811]	NA	GO:0006811; GO:0016021
gene65	ACIB2EUKG767844	BQ9382_C1-0330	Inorganic pyrophosphatase, mitochondrial Pyrophosphate phospho-hydrolase (PPase)	-0.0757747	Detected	0.0757747	Detected	0	0.746575	Detected	1.04902	Detected	0.897796	0.0337096	0.482969	Detected	0.35397	Detected	0.418469	0.0521604	0.810595	Detected	0.996693	Detected	0.903644	0.0171814	1492.38	1584.99	1689.11	1683.75	1791.51	1798.11	3216.44	4481.4	BQ9382_C1-0330	chr1:130968-131840	SOP78749.1;SOP78749.1	LT962476.1	protein_coding	F2QLU7_KOMPC	F2QLU7	UniRef100_F2QLU7 Inorganic pyrophosphatase n=2 Tax=Komagataella phaffii TaxID=460519 RepID=F2QLU7_KOMPC	PPA2	phosphate-containing compound metabolic process [GO:0006796]	cytoplasm [GO:0005737]	cytoplasm [GO:0005737]; inorganic diphosphatase activity [GO:0004427]; magnesium ion binding [GO:0000287]; phosphate-containing compound metabolic process [GO:0006796]	inorganic diphosphatase activity [GO:0004427]; magnesium ion binding [GO:0000287]	GO:0000287; GO:0004427; GO:0005737; GO:0006796
gene66	ACIB2EUKG767845	BQ9382_C1-0335	Subunit of the nuclear pore complex (NPC)	0.0244765	Detected	-0.0244765	Detected	0	-0.972542	Detected	-0.802267	Detected	-0.887404	0.00981879	-0.340753	Detected	-0.197262	Detected	-0.269008	0.0710506	-0.162073	Detected	-0.359942	Detected	-0.261007	0.124605	1167.22	1078.8	374.323	340.47	738.496	895.309	1195.83	1276.79	BQ9382_C1-0335	chr1:132085-136878	SOP78750.1;SOP78750.1	LT962476.1	protein_coding	F2QLU8_KOMPC	F2QLU8	UniRef100_F2QLU8 Nuclear pore complex subunit n=2 Tax=Komagataella phaffii TaxID=460519 RepID=F2QLU8_KOMPC	NUP188	mRNA transport [GO:0051028]; protein transport [GO:0015031]	nuclear pore [GO:0005643]	nuclear pore [GO:0005643]; structural constituent of nuclear pore [GO:0017056]; mRNA transport [GO:0051028]; protein transport [GO:0015031]	structural constituent of nuclear pore [GO:0017056]	GO:0005643; GO:0015031; GO:0017056; GO:0051028
gene67	ACIB2EUKG767846	BQ9382_C1-0340	RNA-binding domain, RBD	0.368886	Compromised	-0.368886	Compromised	0	0.710706	Compromised	1.72206	Compromised	1.21638	0.191439	0.287302	Compromised	0.0948906	Compromised	0.191096	0.665915	-0.0473051	Compromised	-0.33447	Compromised	-0.190887	0.67726	2.81666	1.61499	2.28486	3.7229	2.16929	2.08365	2.46106	2.46998	BQ9382_C1-0340	chr1:136901-139498	SOP78751.1;SOP78751.1	LT962476.1	protein_coding	F2QLU9_KOMPC	F2QLU9	UniRef100_F2QLU9 Splicing factor n=2 Tax=Komagataella phaffii TaxID=460519 RepID=F2QLU9_KOMPC	PRP24	RNA processing [GO:0006396]	NA	RNA binding [GO:0003723]; RNA processing [GO:0006396]	RNA binding [GO:0003723]	GO:0003723; GO:0006396
gene68	ACIB2EUKG767847	BQ9382_C1-0345	Translation machinery associated protein	0.163002	Detected	-0.163002	Detected	0	-0.383653	Detected	-1.29649	Detected	-0.840069	0.22517	-0.147625	Detected	0.460632	Detected	0.156503	0.694607	-0.970162	Detected	-0.919854	Detected	-0.945008	0.0291356	1379.42	1052.17	604.457	259.507	906.422	1516.57	733.253	929.855	BQ9382_C1-0345	chr1:139715-140320	SOP78752.1;SOP78752.1	LT962476.1	protein_coding	F2QLV0_KOMPC	F2QLV0	UniRef100_F2QLV0 Ribosome biogenesis protein n=1 Tax=Komagataella phaffii (strain ATCC 76273 / CBS 7435 / CECT 11047 / NRRL Y-11430 / Wegner 21-1) TaxID=981350 RepID=F2QLV0_KOMPC	TMA23	NA	NA	NA	NA	NA
gene70	ACIB2EUKG767848	BQ9382_C1-0355	P-loop containing nucleoside triphosphate hydrolases	-0.0323443	Detected	0.0323443	Detected	0	0.514602	Detected	0.505948	Detected	0.510275	0.0040648	-0.326027	Detected	0.355376	Detected	0.0146742	0.969695	0.0445151	Detected	-0.120492	Detected	-0.0379882	0.709912	3700	3700	3460	2780	2460	4330	4550	4970	BQ9382_C1-0355	chr1:140772-142317	SOP78753.1	LT962476.1	protein_coding	NA	C4QV56	UniRef100_C4QV56 Cytoplasmic ATP-dependent RNA helicase of the DEAD-box family n=1 Tax=Komagataella phaffii (strain GS115 / ATCC 20864) TaxID=644223 RepID=C4QV56_KOMPG	NA	NA	NA	NA	NA	NA
gene73	ACIB2EUKG767851	BQ9382_C1-0370	AN1-type zinc finger protein	0.0452952	Detected	-0.0452952	Detected	0	1.32221	Detected	0.0631413	Detected	0.692676	0.386924	0.231802	Detected	0.128897	Detected	0.180349	0.119186	-0.989277	Detected	-1.12909	Detected	-1.05918	0.0061278	4410	3960	6839.99	2310	4090	4180	2510	2790	BQ9382_C1-0370	chr1:143683-144354	SOP78754.1	LT962476.1	protein_coding	F2QLV2_KOMPC	F2QLV2	UniRef100_F2QLV2 AN1-type zinc finger protein n=2 Tax=Komagataella phaffii TaxID=460519 RepID=F2QLV2_KOMPC	TMC1	NA	NA	zinc ion binding [GO:0008270]	zinc ion binding [GO:0008270]	GO:0008270
gene74	ACIB2EUKG767852	BQ9382_C1-0375	Phosphatidyl synthase	0.144464	Detected	-0.144464	Detected	0	0.67117	Detected	0.366732	Detected	0.518951	0.131931	0.951095	Detected	0.26834	Detected	0.609717	0.241737	-0.79868	Detected	-0.695945	Detected	-0.747313	0.0396101	1068.51	836.238	985.282	644.896	1523.14	1041.45	647.943	852.08	BQ9382_C1-0375	chr1:144408-145596	SOP78755.1;SOP78755.1;SOP78755.1;SOP78755.1;SOP78755.1	LT962476.1	protein_coding	F2QLV3_KOMPC	F2QLV3	UniRef100_F2QLV3 Uncharacterized protein n=2 Tax=Komagataella phaffii TaxID=460519 RepID=F2QLV3_KOMPC	PP7435_Chr1-0073	NA	NA	NA	NA	NA
gene75	ACIB2EUKG767853	BQ9382_C1-0380	Uroporphyrin-III C-methyltransferase	0.385807	Compromised	-0.385807	Compromised	0	0.659175	Compromised	2.80635	Compromised	1.73276	0.268123	0.162007	Compromised	0.160144	Compromised	0.161076	0.716862	0.404538	Compromised	-0.362897	Compromised	0.0208206	0.972954	2.82984	1.58493	2.18918	7.83827	1.97484	2.16472	3.34251	2.40475	BQ9382_C1-0380	chr1:146124-147752	SOP78756.1;SOP78756.1	LT962476.1	protein_coding	F2QLV4_KOMPC	F2QLV4	UniRef100_F2QLV4 Uroporphyrinogen-3 C-methyltransferase in siroheme biosynthesis n=2 Tax=Komagataella phaffii TaxID=460519 RepID=F2QLV4_KOMPC	MET1	methylation [GO:0032259]; siroheme biosynthetic process [GO:0019354]; sulfate assimilation [GO:0000103]	NA	oxidoreductase activity [GO:0016491]; uroporphyrin-III C-methyltransferase activity [GO:0004851]; methylation [GO:0032259]; siroheme biosynthetic process [GO:0019354]; sulfate assimilation [GO:0000103]	oxidoreductase activity [GO:0016491]; uroporphyrin-III C-methyltransferase activity [GO:0004851]	GO:0000103; GO:0004851; GO:0016491; GO:0019354; GO:0032259
gene76	ACIB2EUKG767854	BQ9382_C1-0385	Enhancer of translation termination 1	-0.00966454	Detected	0.00966454	Detected	0	0.966985	Detected	1.01502	Detected	0.991004	0.000681832	-0.0591173	Detected	0.0391207	Detected	-0.00999832	0.860162	0.0664406	Detected	0.356741	Detected	0.211591	0.28303	1355.99	1314.02	1707.98	1427.31	1067.85	1254.62	1666.63	2496	BQ9382_C1-0385	chr1:147897-149339	SOP78757.1;SOP78757.1	LT962476.1	protein_coding	NA	C4QV62	UniRef100_C4QV62 Enhancer of translation termination 1 n=2 Tax=Komagataella phaffii TaxID=460519 RepID=ETT1_KOMPG	NA	NA	NA	NA	NA	NA
gene77	ACIB2EUKG767855	BQ9382_C1-0390	Trafficking protein particle complex subunit3	0.0835495	Detected	-0.0835495	Detected	0	-0.367705	Detected	-0.256446	Detected	-0.312076	0.0897428	-0.287103	Detected	0.173323	Detected	-0.05689	0.837915	0.152055	Detected	-0.375688	Detected	-0.111816	0.725326	901.694	767.864	422.129	368.563	568.359	858.33	1102.44	936.493	BQ9382_C1-0390	chr1:149476-150109	SOP78758.1;SOP78758.1;SOP78758.1	LT962476.1	protein_coding	F2QLV6_KOMPC	F2QLV6	UniRef100_F2QLV6 Trafficking protein particle complex subunit BET3 n=2 Tax=Komagataella phaffii TaxID=460519 RepID=F2QLV6_KOMPC	BET3	Golgi vesicle transport [GO:0048193]	endoplasmic reticulum [GO:0005783]; Golgi apparatus [GO:0005794]; TRAPP complex [GO:0030008]	endoplasmic reticulum [GO:0005783]; Golgi apparatus [GO:0005794]; TRAPP complex [GO:0030008]; Golgi vesicle transport [GO:0048193]	NA	GO:0005783; GO:0005794; GO:0030008; GO:0048193
gene78	ACIB2EUKG767856	BQ9382_C1-0395	Glycerol-3-phosphate/dihydroxyacetonephosphate dual substrate-specific sn-1 acyltransferase	-0.231821	Detected	0.231821	Detected	0	-0.0170717	Detected	0.565362	Detected	0.274145	0.538094	-0.0942507	Detected	-0.63352	Detected	-0.363885	0.413774	0.558703	Detected	0.424721	Detected	0.491712	0.178467	27.96	36.8667	20.7687	25.137	25.0663	18.9315	56.3872	62.9311	BQ9382_C1-0395	chr1:150160-152208	SOP78759.1;SOP78759.1	LT962476.1	protein_coding	F2QLV7_KOMPC	F2QLV7	UniRef100_F2QLV7 Glycerol-3-phosphate/dihydroxyacetone phosphate acyltransferase n=2 Tax=Komagataella phaffii TaxID=460519 RepID=F2QLV7_KOMPC	GPT2	NA	integral component of membrane [GO:0016021]	integral component of membrane [GO:0016021]; transferase activity, transferring acyl groups [GO:0016746]	transferase activity, transferring acyl groups [GO:0016746]	GO:0016021; GO:0016746
gene80	ACIB2EUKG767857	BQ9382_C1-0405	Integral membrane protein required for the fusion of ER-derived COPII transport vesicles with the Golgi	0.110901	Detected	-0.110901	Detected	0	0.838744	Detected	1.40512	Detected	1.12193	0.0662621	0.354069	Detected	0.00811672	Detected	0.181093	0.471099	0.45663	Detected	0.291689	Detected	0.37416	0.113645	17.1406	14.0535	18.17	21.7483	16.5336	14.2776	25.3965	27.742	BQ9382_C1-0405	chr1:152867-153898	SOP78760.1;SOP78760.1	LT962476.1	protein_coding	F2QLV8_KOMPC	F2QLV8	UniRef100_F2QLV8 Fusion of ER-derived COPII transport vesicles with the Golgi involved protein n=2 Tax=Komagataella phaffii TaxID=460519 RepID=F2QLV8_KOMPC	YIF1	endoplasmic reticulum to Golgi vesicle-mediated transport [GO:0006888]; protein transport [GO:0015031]	endoplasmic reticulum membrane [GO:0005789]; Golgi membrane [GO:0000139]; integral component of membrane [GO:0016021]	endoplasmic reticulum membrane [GO:0005789]; Golgi membrane [GO:0000139]; integral component of membrane [GO:0016021]; endoplasmic reticulum to Golgi vesicle-mediated transport [GO:0006888]; protein transport [GO:0015031]	NA	GO:0000139; GO:0005789; GO:0006888; GO:0015031; GO:0016021
gene81	ACIB2EUKG767858	BQ9382_C1-0410	DNA polymerase epsilon catalytic subunit A	-0.148442	Detected	0.148442	Detected	0	-0.714982	Detected	-0.261856	Detected	-0.488419	0.213133	-0.455821	Detected	-0.135548	Detected	-0.295684	0.308399	-0.0116463	Detected	0.0666618	Detected	0.0275078	0.874305	367.702	431.911	158.92	175.856	242.162	331.855	471.355	609.45	BQ9382_C1-0410	chr1:154170-160790	SOP78761.1;SOP78761.1;SOP78761.1	LT962476.1	protein_coding	NA	C4QV66	UniRef100_C4QV66 DNA polymerase epsilon catalytic subunit n=2 Tax=Komagataella phaffii TaxID=460519 RepID=C4QV66_KOMPG	NA	NA	NA	NA	NA	NA
gene82	ACIB2EUKG767859	BQ9382_C1-0415	Origin recognition complex subunit 5	0.0436587	Detected	-0.0436587	Detected	0	-1.13917	Detected	-0.998381	Detected	-1.06878	0.00595334	-0.204924	Detected	0.141879	Detected	-0.0315223	0.876304	0.420068	Detected	0.294586	Detected	0.357327	0.0428391	149.966	134.969	42.2818	37.6799	102.873	143.592	226.974	254.812	BQ9382_C1-0415	chr1:160945-162336	SOP78762.1;SOP78762.1;SOP78762.1	LT962476.1	protein_coding	F2QLW1_KOMPC	F2QLW1	UniRef100_F2QLW1 Origin recognition complex subunit 5 n=2 Tax=Komagataella phaffii TaxID=460519 RepID=F2QLW1_KOMPC	ORC5	DNA replication [GO:0006260]	nucleus [GO:0005634]; origin recognition complex [GO:0000808]	nucleus [GO:0005634]; origin recognition complex [GO:0000808]; DNA replication [GO:0006260]	NA	GO:0000808; GO:0005634; GO:0006260
gene83	ACIB2EUKG767860	BQ9382_C1-0420	Uncharacterized ORAOV1 family protein YNL260C	0.0433702	Detected	-0.0433702	Detected	0	0.962635	Detected	0.585695	Detected	0.774165	0.0571122	0.527817	Detected	0.0840769	Detected	0.305947	0.308615	0.0964389	Detected	-0.276699	Detected	-0.0901299	0.684291	16.1921	14.5787	19.6	12.2	18.4619	14.898	19.5862	18.52	BQ9382_C1-0420	chr1:162342-162779	SOP78763.1;SOP78763.1;SOP78763.1	LT962476.1	protein_coding	F2QLW2_KOMPC	F2QLW2	UniRef100_F2QLW2 Rli1p and Yae1p interacting protein n=2 Tax=Komagataella phaffii TaxID=460519 RepID=F2QLW2_KOMPC	LTO1	NA	NA	NA	NA	NA
gene84	ACIB2EUKG767861	BQ9382_C1-0425	PERQ amino acid-rich with GYF domain-containing protein 1	0.0931973	Detected	-0.0931973	Detected	0	-1.52667	Detected	-1.48352	Detected	-1.5051	0.0040154	-0.0771451	Detected	-0.0476956	Detected	-0.0624204	0.576277	-0.38596	Detected	-0.393881	Detected	-0.389921	0.0527447	716.225	601.819	149.158	124.225	518.695	581.041	599.075	729.648	BQ9382_C1-0425	chr1:162870-163775	SOP78764.1;SOP78764.1;SOP78764.1	LT962476.1	protein_coding	F2QLW3_KOMPC	F2QLW3	UniRef100_F2QLW3 U5 snRNP component n=2 Tax=Komagataella phaffii TaxID=460519 RepID=F2QLW3_KOMPC	LIN1	NA	U5 snRNP [GO:0005682]	U5 snRNP [GO:0005682]	NA	GO:0005682
gene85	ACIB2EUKG767862	BQ9382_C1-0430	YVTN repeat-like/Quinoprotein amine dehydrogenase	-0.0717261	Detected	0.0717261	Detected	0	-2.00133	Detected	-1.68473	Detected	-1.84303	0.00877488	-0.131859	Detected	-0.210408	Detected	-0.171134	0.171448	-0.382265	Detected	-0.0813301	Detected	-0.231797	0.298871	178.945	188.987	30.0663	30.2663	139.881	145.393	168.233	253.816	BQ9382_C1-0430	chr1:164054-165604	SOP78765.1;SOP78765.1;SOP78765.1	LT962476.1	protein_coding	F2QLW4_KOMPC	F2QLW4	UniRef100_F2QLW4 Uncharacterized protein n=2 Tax=Komagataella phaffii TaxID=460519 RepID=F2QLW4_KOMPC	PP7435_Chr1-0085	NA	NA	NA	NA	NA
gene86	ACIB2EUKG767863	BQ9382_C1-0435	HMA, heavy metal-associated domain	-0.0222063	Detected	0.0222063	Detected	0	-1.76432	Detected	-1.58753	Detected	-1.67592	0.00294432	-0.24404	Detected	-0.0837464	Detected	-0.163893	0.187554	-0.364876	Detected	-0.207228	Detected	-0.286052	0.0730874	282.393	278.452	54.0323	49.368	197.34	242.047	259.641	354.688	BQ9382_C1-0435	chr1:165655-165936	SOP78766.1;SOP78766.1;SOP78766.1	LT962476.1	protein_coding	F2QLW5_KOMPC	F2QLW5	UniRef100_F2QLW5 Cytosolic copper metallochaperone n=2 Tax=Komagataella phaffii TaxID=460519 RepID=F2QLW5_KOMPC	ATX1	metal ion transport [GO:0030001]	NA	metal ion binding [GO:0046872]; metal ion transport [GO:0030001]	metal ion binding [GO:0046872]	GO:0030001; GO:0046872
gene87	ACIB2EUKG767864	BQ9382_C1-0440	Trinucleotide repeat-containing gene 6B protein	0.515702	Detected	-0.515702	Compromised	0	3.18177	Detected	0.299557	Compromised	1.74066	0.373334	-0.235682	Compromised	-0.821138	Compromised	-0.52841	0.466903	-1.06694	Compromised	-1.00879	Compromised	-1.03787	0.182238	9.28	4.34101	37.7	4.13316	4.49261	3.28617	3.61241	4.60594	BQ9382_C1-0440	chr1:166067-168268	SOP78767.1;SOP78767.1;SOP78767.1	LT962476.1	protein_coding	F2QLW6_KOMPC	F2QLW6	UniRef100_F2QLW6 Golgi-to-ER retrograde traffic protein n=1 Tax=Komagataella phaffii (strain ATCC 76273 / CBS 7435 / CECT 11047 / NRRL Y-11430 / Wegner 21-1) TaxID=981350 RepID=F2QLW6_KOMPC	DSL1	NA	NA	NA	NA	NA
gene90	ACIB2EUKG767865	BQ9382_C1-0455	Protein chaperone involved in regulation of the HSP90 and HSP70 functions	0.0355458	Detected	-0.0355458	Detected	0	-0.862895	Detected	-0.913561	Detected	-0.888228	0.00240624	-0.0286593	Detected	0.199157	Detected	0.0852489	0.549096	0.064424	Detected	-0.0586486	Detected	0.00288773	0.971279	769.293	700.193	264.157	206.15	599.66	770.752	915.077	1029.03	BQ9382_C1-0455	chr1:168976-169800	SOP78768.1;SOP78768.1;SOP78768.1	LT962476.1	protein_coding	F2QLW7_KOMPC	F2QLW7	UniRef100_F2QLW7 Uncharacterized protein n=2 Tax=Komagataella phaffii TaxID=460519 RepID=F2QLW7_KOMPC	PP7435_Chr1-0088	NA	NA	nucleic acid binding [GO:0003676]	nucleic acid binding [GO:0003676]	GO:0003676
gene91	ACIB2EUKG767866	BQ9382_C1-0460	Acyl-CoA N-acyltransferases (Nat)	-0.115441	Detected	0.115441	Detected	2.375e-07	-0.452446	Compromised	0.705719	Detected	0.126637	0.850065	0.40083	Detected	-0.100645	Detected	0.150093	0.641128	0.00906181	Detected	-0.767511	Detected	-0.379225	0.448015	16.0813	18.0448	8.14893	14.7	18.7446	14.5327	20.4397	14.6123	BQ9382_C1-0460	chr1:169986-170597	SOP78769.1;SOP78769.1;SOP78769.1	LT962476.1	protein_coding	F2QLW8_KOMPC	F2QLW8	UniRef100_F2QLW8 N-terminal acetyltransferase NatA subunit n=2 Tax=Komagataella phaffii TaxID=460519 RepID=F2QLW8_KOMPC	ARD1	NA	NA	N-acetyltransferase activity [GO:0008080]	N-acetyltransferase activity [GO:0008080]	GO:0008080
gene92	ACIB2EUKG767867	BQ9382_C1-0465	One of 10 subunits of the transport protein particle (TRAPP) complex of the cis-Golgi	-0.0189092	Detected	0.0189092	Detected	0	-0.698009	Detected	-0.381158	Detected	-0.539583	0.0774166	0.0508473	Detected	-0.171513	Detected	-0.0603328	0.646184	-0.0158594	Detected	0.190499	Detected	0.0873199	0.492736	176.083	172.834	70.3908	70.8715	150.611	141.694	205.735	290.7	BQ9382_C1-0465	chr1:170915-171634	SOP78770.1;SOP78770.1;SOP78770.1	LT962476.1	protein_coding	A0A1G4KP26_KOMPC	A0A1G4KP26	UniRef100_A0A1G4KP26 Trafficking protein particle complex subunit n=2 Tax=Komagataella phaffii TaxID=460519 RepID=A0A1G4KP26_KOMPC	TRS31	Golgi vesicle transport [GO:0048193]	endoplasmic reticulum [GO:0005783]; Golgi apparatus [GO:0005794]; TRAPP complex [GO:0030008]	endoplasmic reticulum [GO:0005783]; Golgi apparatus [GO:0005794]; TRAPP complex [GO:0030008]; Golgi vesicle transport [GO:0048193]	NA	GO:0005783; GO:0005794; GO:0030008; GO:0048193
gene93	ACIB2EUKG767868	BQ9382_C1-0470	Transport protein particle subunit trs31	0.0952473	Detected	-0.0952473	Detected	0	-0.762782	Detected	-0.522864	Detected	-0.642823	0.0523594	0.228876	Detected	0.244501	Detected	0.236689	0.131602	-0.0806484	Detected	0.0648203	Detected	-0.00791406	0.953356	623	522	220	210	557	618	643	871	BQ9382_C1-0470	chr1:171637-172250	SOP78771.1	LT962476.1	protein_coding	NA	A0A1B2J728	UniRef100_A0A1B2J728 BA75_01774T0 n=1 Tax=Komagataella pastoris TaxID=4922 RepID=A0A1B2J728_PICPA	NA	NA	NA	NA	NA	NA
gene94	ACIB2EUKG767869	BQ9382_C1-0475	Potential Ada histone acetyltransferase complex component	-0.0436959	Detected	0.0436959	Detected	0	-0.822743	Detected	-0.658869	Detected	-0.740806	0.0153518	0.16229	Detected	0.14322	Detected	0.152755	0.0760695	-0.215837	Detected	-0.123147	Detected	-0.169492	0.116966	390.137	396.325	145.522	131.775	366.746	397.242	403.71	527.217	BQ9382_C1-0475	chr1:172382-173761	SOP78772.1;SOP78772.1;SOP78772.1	LT962476.1	protein_coding	F2QLX0_KOMPC	F2QLX0	UniRef100_F2QLX0 Uncharacterized protein n=2 Tax=Komagataella phaffii TaxID=460519 RepID=F2QLX0_KOMPC	PP7435_Chr1-0091	NA	Ada2/Gcn5/Ada3 transcription activator complex [GO:0005671]	Ada2/Gcn5/Ada3 transcription activator complex [GO:0005671]	NA	GO:0005671
gene95	ACIB2EUKG767870	BQ9382_C1-0480	SAM-dependent RNA methyltransferase	0.05934	Detected	-0.05934	Detected	0	-0.630918	Detected	-0.32446	Detected	-0.477689	0.100759	-0.168684	Detected	-0.0502133	Detected	-0.109449	0.321738	-0.374515	Detected	-0.45156	Detected	-0.413038	0.0281079	1584.01	1394.95	628.342	628.092	1102.19	1313.26	1367.18	1587.27	BQ9382_C1-0480	chr1:173875-174483	SOP78773.1;SOP78773.1;SOP78773.1	LT962476.1	protein_coding	NA	C4QV77	UniRef100_C4QV77 Uncharacterized protein n=2 Tax=Komagataella phaffii TaxID=460519 RepID=C4QV77_KOMPG	NA	NA	NA	NA	NA	NA
gene96	ACIB2EUKG767871	BQ9382_C1-0485	Protein with similarity to bovine phospholipase A1	-0.311461	Compromised	0.311461	Detected	-2.4e-07	-0.430098	Compromised	1.82098	Detected	0.695439	0.611923	0.153372	Compromised	-0.647561	Compromised	-0.247095	0.674373	0.613138	Detected	0.573732	Detected	0.593435	0.19759	5.42221	7.98402	3.19662	12.3	6.09882	3.84212	12	14.3	BQ9382_C1-0485	chr1:174527-176671	SOP78774.1;SOP78774.1;SOP78774.1	LT962476.1	protein_coding	NA	C4QV78	UniRef100_C4QV78 Protein with similarity to bovine phospholipase A1 n=2 Tax=Komagataella phaffii TaxID=460519 RepID=C4QV78_KOMPG	NA	NA	NA	NA	NA	NA
gene97	ACIB2EUKG767872	BQ9382_C1-0490	Respiratory supercomplex factor 1	0.0668759	Detected	-0.0668755	Detected	2.375e-07	0.540159	Detected	0.719189	Detected	0.629674	0.0300763	0.079267	Detected	-0.209157	Detected	-0.0649452	0.722458	-0.0677185	Detected	-0.664796	Detected	-0.366257	0.353894	62.2773	54.2742	55.3387	50.6403	51.1918	46.0051	66.1432	53.5505	BQ9382_C1-0490	chr1:176798-177256	SOP78775.1;SOP78775.1;SOP78775.1	LT962476.1	protein_coding	NA	C4QV79	UniRef100_C4QV79 Respiratory supercomplex factor 1, mitochondrial n=2 Tax=Komagataella phaffii TaxID=460519 RepID=RCF1_KOMPG	NA	NA	NA	NA	NA	NA
gene98	ACIB2EUKG767873	BQ9382_C1-0495	2-oxoglutarate dehydrogenase E2 component (Dihydrolipoamide succinyltransferase)	-0.0822065	Detected	0.0822065	Detected	0	1.50423	Detected	1.37607	Detected	1.44015	0.00519745	0.213976	Detected	-0.412689	Detected	-0.0993569	0.788046	0.31258	Detected	0.320527	Detected	0.316554	0.0614341	152.587	163.508	293.298	216.922	152.693	108.543	233.902	288.033	BQ9382_C1-0495	chr1:177475-178800	SOP78776.1;SOP78776.1;SOP78776.1	LT962476.1	protein_coding	F2QLX4_KOMPC	F2QLX4	UniRef100_F2QLX4 Dihydrolipoyllysine-residue succinyltransferase component of 2-oxoglutarate dehydrogenase complex n=2 Tax=Komagataella phaffii TaxID=460519 RepID=F2QLX4_KOMPC	KGD2	L-lysine catabolic process to acetyl-CoA via saccharopine [GO:0033512]; tricarboxylic acid cycle [GO:0006099]	oxoglutarate dehydrogenase complex [GO:0045252]	oxoglutarate dehydrogenase complex [GO:0045252]; dihydrolipoyllysine-residue succinyltransferase activity [GO:0004149]; L-lysine catabolic process to acetyl-CoA via saccharopine [GO:0033512]; tricarboxylic acid cycle [GO:0006099]	dihydrolipoyllysine-residue succinyltransferase activity [GO:0004149]	GO:0004149; GO:0006099; GO:0033512; GO:0045252
gene99	ACIB2EUKG767874	BQ9382_C1-0500	Uncharacterised conserved protein	0.109096	Detected	-0.109096	Detected	0	-0.0652471	Detected	-0.0934949	Detected	-0.079371	0.545543	-0.436402	Detected	-0.568943	Detected	-0.502672	0.058849	-1.74941	Detected	-1.51803	Detected	-1.63372	0.00934155	709.705	583.341	402.553	319.075	396.285	396.77	228.183	328.061	BQ9382_C1-0500	chr1:179105-179800	SOP78777.1;SOP78777.1;SOP78777.1	LT962476.1	protein_coding	F2QLX5_KOMPC	F2QLX5	UniRef100_F2QLX5 Uncharacterized protein n=2 Tax=Komagataella phaffii TaxID=460519 RepID=F2QLX5_KOMPC	PP7435_Chr1-0096	U6 snRNA 3'-end processing [GO:0034477]	nucleus [GO:0005634]	nucleus [GO:0005634]; nuclease activity [GO:0004518]; U6 snRNA 3'-end processing [GO:0034477]	nuclease activity [GO:0004518]	GO:0004518; GO:0005634; GO:0034477
gene100	ACIB2EUKG767875	BQ9382_C1-0505	Genomic scaffold, Kuraishia_capsulata_scaffold_4	0.155201	Detected	-0.155201	Detected	0	0.196102	Detected	0.00367069	Detected	0.0998864	0.639253	-0.314411	Detected	-0.310507	Detected	-0.312459	0.181733	-1.22695	Detected	-1.46204	Detected	-1.3445	0.020331	16299.1	12567.6	10732.6	7591.91	9592.64	10557.1	7290.67	7586.07	BQ9382_C1-0505	chr1:179828-180364	SOP78778.1;SOP78778.1;SOP78778.1	LT962476.1	protein_coding	F2QLX6_KOMPC	F2QLX6	UniRef100_F2QLX6 mRNA stability protein n=2 Tax=Komagataella phaffii TaxID=460519 RepID=F2QLX6_KOMPC	IGO2	NA	NA	NA	NA	NA
gene101	ACIB2EUKG767876	BQ9382_C1-0510	Nsg1p	0.0813279	Detected	-0.0813279	Detected	0	-0.0378618	Detected	-0.363156	Detected	-0.200509	0.385128	-0.184241	Detected	-0.12809	Detected	-0.156166	0.211171	-0.0959954	Detected	-0.916813	Detected	-0.506404	0.349772	233.252	199.245	137.459	88.6796	158.133	180.449	240.502	166.742	BQ9382_C1-0510	chr1:180469-181350	SOP78779.1;SOP78779.1;SOP78779.1	LT962476.1	protein_coding	F2QLX7_KOMPC	F2QLX7	UniRef100_F2QLX7 Protein involved in regulation of sterol biosynthesis n=2 Tax=Komagataella phaffii TaxID=460519 RepID=F2QLX7_KOMPC	NSG2	NA	endoplasmic reticulum membrane [GO:0005789]; integral component of membrane [GO:0016021]	endoplasmic reticulum membrane [GO:0005789]; integral component of membrane [GO:0016021]	NA	GO:0005789; GO:0016021
gene102	ACIB2EUKG767877	BQ9382_C1-0515	DNA binding component of the SBF complex(Swi4p-Swi6p), a transcriptional activator	0.0341511	Detected	-0.0341511	Detected	0	1.32371	Detected	1.66191	Detected	1.49281	0.0130931	0.639415	Detected	-0.0486684	Detected	0.295373	0.48292	-0.59346	Detected	-0.940304	Detected	-0.766882	0.0492321	27.0018	24.624	42.249	43.1716	33.4762	22.8051	20.3768	19.6219	BQ9382_C1-0515	chr1:181556-184159	SOP78780.1;SOP78780.1;SOP78780.1	LT962476.1	protein_coding	F2QLX8_KOMPC	F2QLX8	UniRef100_F2QLX8 Transcriptional activator n=2 Tax=Komagataella phaffii TaxID=460519 RepID=F2QLX8_KOMPC	SWI4	regulation of transcription involved in G1/S transition of mitotic cell cycle [GO:0000083]	MBF transcription complex [GO:0030907]	MBF transcription complex [GO:0030907]; DNA binding [GO:0003677]; regulation of transcription involved in G1/S transition of mitotic cell cycle [GO:0000083]	DNA binding [GO:0003677]	GO:0000083; GO:0003677; GO:0030907
gene103	ACIB2EUKG767878	BQ9382_C1-0520	Conserved predicted protein	0.020123	Detected	-0.020123	Detected	0	1.31263	Detected	1.55071	Detected	1.43167	0.00703652	-0.232941	Detected	-0.106971	Detected	-0.169956	0.123858	-0.0769248	Detected	0.377554	Detected	0.150315	0.577674	462.952	430.475	725.847	691.975	316.59	379.182	504.655	846.882	BQ9382_C1-0520	chr1:184603-185478	SOP78781.1;SOP78781.1;SOP78781.1	LT962476.1	protein_coding	NA	C4QV85	UniRef100_C4QV85 Uncharacterized protein n=1 Tax=Komagataella phaffii (strain GS115 / ATCC 20864) TaxID=644223 RepID=C4QV85_KOMPG	NA	NA	NA	NA	NA	NA
gene104	ACIB2EUKG767879	BQ9382_C1-0525	Transcription factor that activates transcription of genes	-0.00575066	Detected	0.00575066	Detected	0	-1.35293	Detected	-0.741767	Detected	-1.04735	0.0756251	-0.68502	Detected	-0.590793	Detected	-0.637906	0.00549048	0.848804	Detected	1.1503	Detected	0.999552	0.0220286	449.332	433.068	113.045	139.574	228.68	267.931	947.298	1429.76	BQ9382_C1-0525	chr1:185780-187639	SOP78782.1;SOP78782.1;SOP78782.1	LT962476.1	protein_coding	F2QLY0_KOMPC	F2QLY0	UniRef100_F2QLY0 Transcriptional factor n=2 Tax=Komagataella phaffii TaxID=460519 RepID=F2QLY0_KOMPC	SWI5	NA	NA	NA	NA	NA
gene105	ACIB2EUKG767880	BQ9382_C1-0530	STT4 phosphatidylinositol-4-kinase that functions in the Pkc1p protein kinase pathway	-0.0722079	Detected	0.0722079	Detected	0	-0.0169959	Detected	0.599001	Detected	0.291003	0.454746	-0.181173	Detected	-0.732687	Detected	-0.45693	0.250125	-0.378081	Detected	-2.89975	Compromised	-1.63892	0.323886	17.6	18.6	11.7047	14.5	13.3	9.96	16.6	3.5402	BQ9382_C1-0530	chr1:187727-193302	SOP78783.1;SOP78783.1;SOP78783.1	LT962476.1	protein_coding	F2QLY1_KOMPC	F2QLY1	UniRef100_F2QLY1 Phosphatidylinositol 4-kinase n=2 Tax=Komagataella phaffii TaxID=460519 RepID=F2QLY1_KOMPC	STT4	phosphatidylinositol-mediated signaling [GO:0048015]; phosphatidylinositol phosphorylation [GO:0046854]	NA	kinase activity [GO:0016301]; phosphatidylinositol phosphorylation [GO:0046854]; phosphatidylinositol-mediated signaling [GO:0048015]	kinase activity [GO:0016301]	GO:0016301; GO:0046854; GO:0048015
gene106	ACIB2EUKG767881	BQ9382_C1-0535	Eukaryotic translation initiation factor 6	0.0491114	Detected	-0.0491114	Detected	0	1.23955	Detected	1.98707	Detected	1.61331	0.0504988	0.281383	Detected	-0.235914	Detected	0.0227344	0.939052	-0.0685663	Detected	-0.0606136	Detected	-0.06459	0.320194	23.566	21.0497	34.4247	46.7165	22.5605	17.3004	25.3241	31.185	BQ9382_C1-0535	chr1:193557-194363	SOP78784.1;SOP78784.1;SOP78784.1	LT962476.1	protein_coding	F2QLY2_KOMPC	F2QLY2	UniRef100_F2QLY2 Eukaryotic translation initiation factor 6 n=2 Tax=Komagataella phaffii TaxID=460519 RepID=F2QLY2_KOMPC	TIF6	mature ribosome assembly [GO:0042256]; ribosomal large subunit biogenesis [GO:0042273]; ribosomal subunit export from nucleus [GO:0000054]	cytoplasm [GO:0005737]; nucleolus [GO:0005730]	cytoplasm [GO:0005737]; nucleolus [GO:0005730]; ribosomal large subunit binding [GO:0043023]; ribosome binding [GO:0043022]; translation initiation factor activity [GO:0003743]; mature ribosome assembly [GO:0042256]; ribosomal large subunit biogenesis [GO:0042273]; ribosomal subunit export from nucleus [GO:0000054]	ribosomal large subunit binding [GO:0043023]; ribosome binding [GO:0043022]; translation initiation factor activity [GO:0003743]	GO:0000054; GO:0003743; GO:0005730; GO:0005737; GO:0042256; GO:0042273; GO:0043022; GO:0043023
gene107	ACIB2EUKG767882	BQ9382_C1-0540	P-loop containing nucleosidetriphosphate hydrolases	0.0391731	Detected	-0.0391731	Detected	0	0.844412	Detected	1.83317	Detected	1.33879	0.11419	0.201546	Detected	-0.485717	Detected	-0.142086	0.721037	-0.910052	Detected	-1.38286	Detected	-1.14646	0.0410188	257	232.742	287.449	461.085	234.397	159.77	155.189	136.945	BQ9382_C1-0540	chr1:194546-197257	SOP78785.1;SOP78785.1;SOP78785.1	LT962476.1	protein_coding	F2QLY3_KOMPC	F2QLY3	UniRef100_F2QLY3 Heat shock protein n=2 Tax=Komagataella phaffii TaxID=460519 RepID=F2QLY3_KOMPC	HSP104	NA	NA	ATP binding [GO:0005524]; ATPase activity [GO:0016887]	ATPase activity [GO:0016887]; ATP binding [GO:0005524]	GO:0005524; GO:0016887
gene108	ACIB2EUKG767883	BQ9382_C1-0545	Aconitase family (aconitate hydratase)	0.0323644	Detected	-0.0323644	Detected	0	0.348717	Detected	0.812166	Detected	0.580441	0.131246	0.15159	Detected	-0.309322	Detected	-0.078866	0.766965	-0.225757	Detected	-0.113026	Detected	-0.169392	0.121067	88936.4	81305.7	70882.4	78999.5	78724.7	62775.8	86706.1	114816	BQ9382_C1-0545	chr1:198932-201274	SOP78786.1;SOP78786.1;SOP78786.1	LT962476.1	protein_coding	F2QLY4_KOMPC	F2QLY4	UniRef100_F2QLY4 Aconitate hydratase, mitochondrial n=2 Tax=Komagataella phaffii TaxID=460519 RepID=F2QLY4_KOMPC	ACO1	tricarboxylic acid cycle [GO:0006099]	mitochondrion [GO:0005739]	mitochondrion [GO:0005739]; 4 iron, 4 sulfur cluster binding [GO:0051539]; aconitate hydratase activity [GO:0003994]; metal ion binding [GO:0046872]; tricarboxylic acid cycle [GO:0006099]	4 iron, 4 sulfur cluster binding [GO:0051539]; aconitate hydratase activity [GO:0003994]; metal ion binding [GO:0046872]	GO:0003994; GO:0005739; GO:0006099; GO:0046872; GO:0051539
gene109	ACIB2EUKG767884	BQ9382_C1-0550	RNA-binding domain, RBD	-0.23193	Detected	0.23193	Detected	0	-0.696474	Detected	-0.0570498	Detected	-0.376762	0.440814	-0.394816	Detected	-0.659744	Detected	-0.52728	0.187067	-0.040823	Detected	0.225116	Detected	0.0921464	0.763209	2515.47	3317.28	1166.82	1469.15	1831.16	1672.65	3348.27	4930.53	BQ9382_C1-0550	chr1:201618-203624	SOP78787.1;SOP78787.1;SOP78787.1	LT962476.1	protein_coding	F2QLY5_KOMPC	F2QLY5	UniRef100_F2QLY5 Putative RNA-binding protein regulating sporulation genes n=1 Tax=Komagataella phaffii (strain ATCC 76273 / CBS 7435 / CECT 11047 / NRRL Y-11430 / Wegner 21-1) TaxID=981350 RepID=F2QLY5_KOMPC	RIM4	NA	NA	RNA binding [GO:0003723]	RNA binding [GO:0003723]	GO:0003723
gene110	ACIB2EUKG767885	BQ9382_C1-0555	Catalytic subunit of the COP9 signalosome (CSN) complex	-0.0496035	Detected	0.0496035	Detected	0	-0.0811901	Detected	0.110155	Detected	0.0144825	0.9054	0.000107765	Detected	0.0140152	Detected	0.00706148	0.900804	0.0834169	Detected	0.129604	Detected	0.106511	0.190966	1529.43	1566.47	957.744	883.942	1290.14	1429.72	1955.45	2472.68	BQ9382_C1-0555	chr1:203897-205615	SOP78788.1;SOP78788.1;SOP78788.1	LT962476.1	protein_coding	F2QLY6_KOMPC	F2QLY6	UniRef100_F2QLY6 COP9 signalosome complex subunit n=2 Tax=Komagataella phaffii TaxID=460519 RepID=F2QLY6_KOMPC	RRI1	NA	COP9 signalosome [GO:0008180]	COP9 signalosome [GO:0008180]; isopeptidase activity [GO:0070122]; metal ion binding [GO:0046872]; metalloendopeptidase activity [GO:0004222]	isopeptidase activity [GO:0070122]; metal ion binding [GO:0046872]; metalloendopeptidase activity [GO:0004222]	GO:0004222; GO:0008180; GO:0046872; GO:0070122
gene111	ACIB2EUKG767886	BQ9382_C1-0560	Protein kinase-like (PK-like)	-0.0611219	Detected	0.0611219	Detected	0	0.279138	Detected	0.336361	Detected	0.307749	0.0448769	0.00399208	Detected	0.00620842	Detected	0.00510025	0.941108	0.104755	Detected	0.101906	Detected	0.103331	0.233073	1119.59	1165.16	907.226	762.984	954.558	1049.3	1464.42	1789.89	BQ9382_C1-0560	chr1:205931-208069	SOP78789.1;SOP78789.1;SOP78789.1	LT962476.1	protein_coding	NA	C4QV93	UniRef100_C4QV93 Protein kinase n=1 Tax=Komagataella phaffii (strain GS115 / ATCC 20864) TaxID=644223 RepID=C4QV93_KOMPG	NA	NA	NA	NA	NA	NA
gene112	ACIB2EUKG767887	BQ9382_C1-0565	Ribosomal L11/L12e N-terminal domain	-0.0349731	Detected	0.0349736	Detected	2.375e-07	-0.132892	Detected	0.281729	Detected	0.0744183	0.757197	0.464851	Detected	-0.0809145	Detected	0.191968	0.557527	-0.735989	Detected	-0.183601	Detected	-0.459795	0.240422	44.5861	44.7489	26.6655	28.7301	51.381	38.6314	31.9776	57.4312	BQ9382_C1-0565	chr1:208135-208572	SOP78790.1;SOP78790.1;SOP78790.1	LT962476.1	protein_coding	F2QLY8_KOMPC	F2QLY8	UniRef100_F2QLY8 54S ribosomal protein L19, mitochondrial n=2 Tax=Komagataella phaffii TaxID=460519 RepID=F2QLY8_KOMPC	MRPL19	translation [GO:0006412]	ribosome [GO:0005840]	ribosome [GO:0005840]; structural constituent of ribosome [GO:0003735]; translation [GO:0006412]	structural constituent of ribosome [GO:0003735]	GO:0003735; GO:0005840; GO:0006412
gene113	ACIB2EUKG767888	BQ9382_C1-0570	Ubiquitin-specific protease that deubiquitinates ubiquitin-protein moieties	0.155958	Detected	-0.155958	Detected	2.4e-07	0.922806	Detected	1.62909	Detected	1.27595	0.0806249	0.041431	Detected	0.661748	Detected	0.35159	0.417772	-0.152328	Detected	-0.0781012	Detected	-0.115214	0.546957	13.7	10.5524	14.9208	19.6779	10.313	17.4	12.9	16.6323	BQ9382_C1-0570	chr1:208732-210771	SOP78791.1;SOP78791.1;SOP78791.1	LT962476.1	protein_coding	F2QLY9_KOMPC	F2QLY9	UniRef100_F2QLY9 Ubiquitin carboxyl-terminal hydrolase 10 n=2 Tax=Komagataella phaffii TaxID=460519 RepID=F2QLY9_KOMPC	UBP10	protein deubiquitination [GO:0016579]; ubiquitin-dependent protein catabolic process [GO:0006511]	NA	thiol-dependent ubiquitin-specific protease activity [GO:0004843]; protein deubiquitination [GO:0016579]; ubiquitin-dependent protein catabolic process [GO:0006511]	thiol-dependent ubiquitin-specific protease activity [GO:0004843]	GO:0004843; GO:0006511; GO:0016579
gene114	ACIB2EUKG767889	BQ9382_C1-0575	NAD(P)-binding Rossmann-fold domains	0.28675	Detected	-0.286749	Detected	2.4e-07	-0.191786	Detected	0.324656	Detected	0.0664349	0.879154	-0.0628309	Detected	-0.200143	Detected	-0.131487	0.69927	-0.518612	Detected	-0.908813	Detected	-0.713712	0.175856	43.5477	27.9802	20.005	23.1301	27.853	27.795	29.0536	27.149	BQ9382_C1-0575	chr1:210918-212243	SOP78792.1;SOP78792.1;SOP78792.1	LT962476.1	protein_coding	F2QLZ0_KOMPC	F2QLZ0	UniRef100_F2QLZ0 Putative oxidoreductase n=2 Tax=Komagataella phaffii TaxID=460519 RepID=F2QLZ0_KOMPC	PP7435_Chr1-0111	oxidation-reduction process [GO:0055114]	integral component of membrane [GO:0016021]	integral component of membrane [GO:0016021]; oxidation-reduction process [GO:0055114]	NA	GO:0016021; GO:0055114
gene115	ACIB2EUKG767890	BQ9382_C1-0580	YVTN repeat-like/Quinoprotein amine dehydrogenase	0.00812674	Detected	-0.00812674	Detected	0	-0.973032	Detected	-0.702349	Detected	-0.837691	0.025211	-0.463562	Detected	-0.0548635	Detected	-0.259213	0.332583	-0.935475	Detected	-0.984345	Detected	-0.95991	0.000718885	744.059	703.464	241.255	235.253	437.276	637.113	451.053	533.99	BQ9382_C1-0580	chr1:212373-213815	SOP78793.1;SOP78793.1;SOP78793.1	LT962476.1	protein_coding	F2QLZ1_KOMPC	F2QLZ1	UniRef100_F2QLZ1 Rix1 complex component n=1 Tax=Komagataella phaffii (strain ATCC 76273 / CBS 7435 / CECT 11047 / NRRL Y-11430 / Wegner 21-1) TaxID=981350 RepID=F2QLZ1_KOMPC	IPI3	NA	NA	NA	NA	NA
gene116	ACIB2EUKG767891	BQ9382_C1-0585	U4/U6.U5 small nuclear ribonucleoprotein 27kDa protein	-0.0510478	Compromised	0.0510483	Detected	2.39e-07	1.12244	Detected	1.41775	Detected	1.27009	0.0147954	-0.553409	Compromised	0.770864	Detected	0.108727	0.885	-0.418464	Compromised	-0.864852	Compromised	-0.641658	0.107229	8.72747	8.95673	12.6	12.498	5.02115	13.8	7.88783	7.08922	BQ9382_C1-0585	chr1:213843-214232	SOP78794.1;SOP78794.1	LT962476.1	protein_coding	F2QLZ2_KOMPC	F2QLZ2	UniRef100_F2QLZ2 Uncharacterized protein n=2 Tax=Komagataella phaffii TaxID=460519 RepID=F2QLZ2_KOMPC	PP7435_Chr1-0113	mRNA processing [GO:0006397]; RNA splicing [GO:0008380]	nucleus [GO:0005634]	nucleus [GO:0005634]; mRNA processing [GO:0006397]; RNA splicing [GO:0008380]	NA	GO:0005634; GO:0006397; GO:0008380
gene117	ACIB2EUKG767892	BQ9382_C1-0590	RNA-binding domain, RBD	0.0391827	Detected	-0.0391827	Detected	0	-0.793034	Detected	-0.32547	Detected	-0.559252	0.14229	-0.441857	Detected	0.0193167	Detected	-0.21127	0.461715	-0.648912	Detected	-0.499291	Detected	-0.574102	0.0209606	608.093	550.689	218.612	244.343	355.061	536.488	440.053	597.809	BQ9382_C1-0590	chr1:214321-214965	SOP78795.1;SOP78795.1;SOP78795.1	LT962476.1	protein_coding	F2QLZ3_KOMPC	F2QLZ3	UniRef100_F2QLZ3 40S ribosomal subunit biogenesis protein n=2 Tax=Komagataella phaffii TaxID=460519 RepID=F2QLZ3_KOMPC	NOP6	NA	NA	RNA binding [GO:0003723]	RNA binding [GO:0003723]	GO:0003723
gene118	ACIB2EUKG767893	BQ9382_C1-0595	P-loop containing nucleosidetriphosphatehydrolases	-0.0953145	Detected	0.095315	Detected	2.4e-07	0.515702	Detected	0.463368	Detected	0.489535	0.0384323	-0.161532	Detected	-0.244351	Detected	-0.202942	0.190075	-0.0119033	Detected	-0.0546327	Detected	-0.033268	0.765865	68.3227	74.555	66.7923	52.065	53.1829	55.1152	84.4009	100.346	BQ9382_C1-0595	chr1:215090-215851	SOP78796.1;SOP78796.1;SOP78796.1	LT962476.1	protein_coding	F2QLZ4_KOMPC	F2QLZ4	UniRef100_F2QLZ4 Small GTPase of the Rho/Rac subfamily of Ras-like proteins n=2 Tax=Komagataella phaffii TaxID=460519 RepID=F2QLZ4_KOMPC	RHO5	small GTPase mediated signal transduction [GO:0007264]	NA	GTP binding [GO:0005525]; GTPase activity [GO:0003924]; small GTPase mediated signal transduction [GO:0007264]	GTPase activity [GO:0003924]; GTP binding [GO:0005525]	GO:0003924; GO:0005525; GO:0007264
gene119	ACIB2EUKG767894	BQ9382_C1-0600	Conserved predicted protein	-0.0859919	Detected	0.0859919	Detected	0	-1.42752	Detected	-0.900794	Detected	-1.16416	0.0522363	0.296656	Detected	-0.457987	Detected	-0.0806656	0.854186	0.613492	Detected	0.351597	Detected	0.482544	0.0912081	27200	29300	6870	8000	28900	18800	51500	52600	BQ9382_C1-0600	chr1:217214-217495	SOP78797.1	LT962476.1	protein_coding	F2QLZ5_KOMPC	F2QLZ5	UniRef100_F2QLZ5 Uncharacterized protein n=1 Tax=Komagataella phaffii (strain ATCC 76273 / CBS 7435 / CECT 11047 / NRRL Y-11430 / Wegner 21-1) TaxID=981350 RepID=F2QLZ5_KOMPC	PP7435_Chr1-0116	NA	NA	NA	NA	NA
gene120	ACIB2EUKG767895	BQ9382_C1-0605	Protein required for beta-1,6-glucan biosynthesis	-0.078299	Detected	0.078299	Detected	0	-0.477942	Detected	-0.791085	Detected	-0.634513	0.0683998	0.637341	Detected	-0.104923	Detected	0.266209	0.555457	-0.0341582	Detected	0.282039	Detected	0.12394	0.555117	612.944	653.264	297.402	193.487	820.334	538.241	736.854	1123.53	BQ9382_C1-0605	chr1:217689-221837	SOP78798.1;SOP78798.1;SOP78798.1	LT962476.1	protein_coding	F2QLZ6_KOMPC	F2QLZ6	UniRef100_F2QLZ6 Beta-1,6 glucan biosynthesis protein n=2 Tax=Komagataella phaffii TaxID=460519 RepID=F2QLZ6_KOMPC	KRE5-2	protein glycosylation [GO:0006486]	endoplasmic reticulum lumen [GO:0005788]	endoplasmic reticulum lumen [GO:0005788]; UDP-glucose:glycoprotein glucosyltransferase activity [GO:0003980]; protein glycosylation [GO:0006486]	UDP-glucose:glycoprotein glucosyltransferase activity [GO:0003980]	GO:0003980; GO:0005788; GO:0006486
gene121	ACIB2EUKG767896	BQ9382_C1-0610	40S ribosomal protein S3	-0.0999923	Detected	0.0999923	Detected	0	0.120504	Detected	0.351367	Detected	0.235936	0.262382	0.113004	Detected	-0.088882	Detected	0.0120611	0.940084	0.44073	Detected	0.443377	Detected	0.442053	0.0475544	13120.5	14410.5	9784.83	9281.62	12393.9	11826.7	22253.4	27303	BQ9382_C1-0610	chr1:222512-223243	SOP78799.1;SOP78799.1;SOP78799.1	LT962476.1	protein_coding	F2QLZ7_KOMPC	F2QLZ7	UniRef100_F2QLZ7 40S ribosomal protein S3 n=3 Tax=Komagataella TaxID=460517 RepID=F2QLZ7_KOMPC	RPS3	translation [GO:0006412]	small ribosomal subunit [GO:0015935]	small ribosomal subunit [GO:0015935]; RNA binding [GO:0003723]; structural constituent of ribosome [GO:0003735]; translation [GO:0006412]	RNA binding [GO:0003723]; structural constituent of ribosome [GO:0003735]	GO:0003723; GO:0003735; GO:0006412; GO:0015935
gene122	ACIB2EUKG767897	BQ9382_C1-0615	Endoplasmic reticulum packaging chaperone	0.0199332	Detected	-0.0199332	Detected	0	0.510819	Detected	0.662596	Detected	0.586708	0.0174189	0.0343251	Detected	0.141356	Detected	0.0878406	0.263854	0.600243	Detected	0.621502	Detected	0.610873	0.00136475	2451.82	2280.42	2205.4	1980.39	2018.19	2385.67	4274.17	5312.12	BQ9382_C1-0615	chr1:223413-224155	SOP78800.1;SOP78800.1;SOP78800.1	LT962476.1	protein_coding	F2QLZ8_KOMPC	F2QLZ8	UniRef100_F2QLZ8 Endoplasmic reticulum packaging chaperone n=2 Tax=Komagataella phaffii TaxID=460519 RepID=F2QLZ8_KOMPC	SHR3	NA	integral component of membrane [GO:0016021]	integral component of membrane [GO:0016021]	NA	GO:0016021
gene123	ACIB2EUKG767898	BQ9382_C1-0620	NI9M (B9) subunit ofmitochondrialNADH:ubiquinone oxidoreductase (Complex I)	0.137399	Detected	-0.137399	Detected	0	0.713614	Detected	0.317156	Detected	0.515385	0.166092	-0.267373	Detected	0.021214	Detected	-0.123079	0.599722	0.0771976	Detected	-0.755757	Detected	-0.33928	0.520078	3720	2940	3550	2180	2290	3070	4160	2860	BQ9382_C1-0620	chr1:224310-224614	SOP78801.1	LT962476.1	protein_coding	F2QLZ9_KOMPC	F2QLZ9	UniRef100_F2QLZ9 Subunit of mitochondrial NADH:ubiquinone oxidoreductase (Complex I) n=3 Tax=Komagataella TaxID=460517 RepID=F2QLZ9_KOMPC	NI9M	NA	NA	NA	NA	NA
gene124	ACIB2EUKG767899	BQ9382_C1-0625	54S ribosomal protein L22	0.161277	Detected	-0.161277	Detected	0	0.37988	Detected	0.892147	Detected	0.636014	0.170392	0.311879	Detected	0.0242281	Detected	0.168054	0.518141	-0.283324	Detected	-0.382575	Detected	-0.332949	0.187206	22.1329	16.9226	16.4843	19.0043	20.0223	18.0033	18.9615	21.6776	BQ9382_C1-0625	chr1:224677-225543	SOP78802.1;SOP78802.1;SOP78802.1	LT962476.1	protein_coding	F2QM00_KOMPC	F2QM00	UniRef100_F2QM00 54S ribosomal protein L22, mitochondrial n=2 Tax=Komagataella phaffii TaxID=460519 RepID=F2QM00_KOMPC	MRPL22	translation [GO:0006412]	large ribosomal subunit [GO:0015934]	large ribosomal subunit [GO:0015934]; structural constituent of ribosome [GO:0003735]; translation [GO:0006412]	structural constituent of ribosome [GO:0003735]	GO:0003735; GO:0006412; GO:0015934
gene125	ACIB2EUKG767900	BQ9382_C1-0630	Protein yippee-like 1	-0.0133338	Detected	0.0133338	Detected	0	1.1363	Detected	1.15298	Detected	1.14464	0.000188737	0.0341182	Detected	0.155551	Detected	0.0948348	0.266634	0.677386	Detected	0.100774	Detected	0.38908	0.310015	4265.46	4154.51	6057.11	4952.92	3592.45	4289.19	8027.22	6591.81	BQ9382_C1-0630	chr1:225880-226449	SOP78803.1;SOP78803.1;SOP78803.1	LT962476.1	protein_coding	F2QM01_KOMPC	F2QM01	UniRef100_F2QM01 Uncharacterized protein n=2 Tax=Komagataella phaffii TaxID=460519 RepID=F2QM01_KOMPC	PP7435_Chr1-0122	NA	NA	NA	NA	NA
gene126	ACIB2EUKG767901	BQ9382_C1-0635	Conserved predicted protein	0.181502	Detected	-0.181502	Detected	0	0.177124	Detected	0.49977	Detected	0.338447	0.298067	0.556642	Detected	0.336624	Detected	0.446633	0.170009	-0.182646	Detected	-0.0930533	Detected	-0.13785	0.537672	44.321	32.9504	28.2826	28.5903	46.8466	44.1445	40.1479	52.3178	BQ9382_C1-0635	chr1:226641-227852	SOP78804.1;SOP78804.1;SOP78804.1	LT962476.1	protein_coding	F2QM02_KOMPC	F2QM02	UniRef100_F2QM02 Uncharacterized protein n=2 Tax=Komagataella phaffii TaxID=460519 RepID=F2QM02_KOMPC	PP7435_Chr1-0123	NA	NA	NA	NA	NA
gene127	ACIB2EUKG767902	BQ9382_C1-0640	RNA-binding domain, RBD	-0.0212588	Detected	0.0212588	Detected	0	0.465602	Detected	0.0623751	Detected	0.263989	0.322638	-0.153339	Detected	-0.613338	Detected	-0.383339	0.238862	-0.500752	Detected	-0.8194	Detected	-0.660076	0.0544959	213.563	210.306	191.563	117.085	158.82	126.725	178.59	175.368	BQ9382_C1-0640	chr1:228063-229220	SOP78805.1;SOP78805.1;SOP78805.1	LT962476.1	protein_coding	F2QM03_KOMPC	F2QM03	UniRef100_F2QM03 RNA recognition motif protein n=2 Tax=Komagataella phaffii TaxID=460519 RepID=F2QM03_KOMPC	NOP13	NA	NA	RNA binding [GO:0003723]	RNA binding [GO:0003723]	GO:0003723
gene128	ACIB2EUKG767903	BQ9382_C1-0645	UTP-glucose-1-phosphate uridylyltransferase	-0.0542335	Detected	0.0542335	Detected	0	-0.230006	Detected	0.087904	Detected	-0.0710511	0.713411	0.0389042	Detected	-0.30807	Detected	-0.134583	0.536171	1.28377	Detected	1.03881	Detected	1.16129	0.0130443	10308.3	10625.9	5841.17	5885.38	8961.15	7732.93	30383.4	31398.9	BQ9382_C1-0645	chr1:229769-231280	SOP78806.1;SOP78806.1;SOP78806.1	LT962476.1	protein_coding	F2QM04_KOMPC	F2QM04	UniRef100_F2QM04 UTP--glucose-1-phosphate uridylyltransferase n=2 Tax=Komagataella phaffii TaxID=460519 RepID=F2QM04_KOMPC	UGP1	UDP-glucose metabolic process [GO:0006011]	NA	UTP:glucose-1-phosphate uridylyltransferase activity [GO:0003983]; UDP-glucose metabolic process [GO:0006011]	UTP:glucose-1-phosphate uridylyltransferase activity [GO:0003983]	GO:0003983; GO:0006011
gene129	ACIB2EUKG767904	BQ9382_C1-0650	rRNA biogenesis protein RRP36	0.0448117	Detected	-0.0448112	Detected	2.38e-07	0.840514	Detected	1.8207	Detected	1.3306	0.113895	0.214661	Detected	-0.141542	Detected	0.0365591	0.860614	0.709105	Detected	1.05509	Detected	0.882096	0.0386759	22.6889	20.3874	25.2099	40.1985	20.801	17.8355	41.9236	65.2569	BQ9382_C1-0650	chr1:231337-232206	SOP78807.1;SOP78807.1;SOP78807.1	LT962476.1	protein_coding	NA	C4QVB0	UniRef100_C4QVB0 rRNA biogenesis protein RRP36 n=2 Tax=Komagataella phaffii TaxID=460519 RepID=RRP36_KOMPG	NA	NA	NA	NA	NA	NA
gene130	ACIB2EUKG767905	BQ9382_C1-0655	54S ribosomal protein L44	0.187834	Detected	-0.187834	Detected	0	-0.355138	Detected	0.13298	Detected	-0.111079	0.752871	-0.0508723	Detected	0.179154	Detected	0.0641408	0.798309	-0.0883269	Detected	-0.456912	Detected	-0.272619	0.409039	554.033	408.295	243.395	275.946	382.664	492.598	533.427	505.984	BQ9382_C1-0655	chr1:232358-232648	SOP78808.1;SOP78808.1	LT962476.1	protein_coding	F2QM06_KOMPC	F2QM06	UniRef100_F2QM06 54S ribosomal protein L44, mitochondrial n=2 Tax=Komagataella phaffii TaxID=460519 RepID=F2QM06_KOMPC	MRPL44	NA	mitochondrion [GO:0005739]; ribosome [GO:0005840]	mitochondrion [GO:0005739]; ribosome [GO:0005840]	NA	GO:0005739; GO:0005840
gene131	ACIB2EUKG767906	BQ9382_C1-0660	Member of the protein disulfideisomerase(PDI) family	-0.1069	Detected	0.1069	Detected	-2.375e-07	-0.957235	Compromised	1.11319	Detected	0.0779781	0.947093	0.165264	Detected	-1.24463	Compromised	-0.539685	0.528119	-1.21225	Compromised	-2.21994	Compromised	-1.71609	0.0794878	11.2838	12.5124	4.00594	13.6	11.1051	4.58704	6.11479	3.72439	BQ9382_C1-0660	chr1:232740-233636	SOP78809.1;SOP78809.1;SOP78809.1	LT962476.1	protein_coding	F2QM07_KOMPC	F2QM07	UniRef100_F2QM07 Disulfide isomerase family member n=3 Tax=Komagataella TaxID=460517 RepID=F2QM07_KOMPC	MPD1	NA	NA	isomerase activity [GO:0016853]	isomerase activity [GO:0016853]	GO:0016853
gene132	ACIB2EUKG767907	BQ9382_C1-0665	Transcriptional activator of genes regulated by nitrogen catabolite repression (NCR)	-0.0880895	Detected	0.0880895	Detected	0	0.478846	Detected	0.577351	Detected	0.528099	0.0346357	0.047893	Detected	-0.169696	Detected	-0.0609016	0.705968	0.0407882	Detected	0.101707	Detected	0.0712476	0.524501	3545.17	3830	3361.47	2909.08	3174.77	2996.69	4519.66	5773.79	BQ9382_C1-0665	chr1:234035-235735	SOP78810.1;SOP78810.1;SOP78810.1	LT962476.1	protein_coding	F2QM08_KOMPC	F2QM08	UniRef100_F2QM08 Transcriptional activator of nitrogen related genes n=2 Tax=Komagataella phaffii TaxID=460519 RepID=F2QM08_KOMPC	GLN3	regulation of transcription by RNA polymerase II [GO:0006357]	nucleus [GO:0005634]	nucleus [GO:0005634]; DNA-binding transcription factor activity [GO:0003700]; sequence-specific DNA binding [GO:0043565]; zinc ion binding [GO:0008270]; regulation of transcription by RNA polymerase II [GO:0006357]	DNA-binding transcription factor activity [GO:0003700]; sequence-specific DNA binding [GO:0043565]; zinc ion binding [GO:0008270]	GO:0003700; GO:0005634; GO:0006357; GO:0008270; GO:0043565
gene133	ACIB2EUKG767908	BQ9382_C1-0670	Eukaryotic translation initiation factor 4E (EIF-4E)	-0.0504336	Detected	0.0504336	Detected	0	0.479846	Detected	0.663477	Detected	0.571661	0.0319777	-0.0192151	Detected	0.397308	Detected	0.189046	0.470712	0.31408	Detected	0.24023	Detected	0.277155	0.0472841	1106.65	1134.75	1022.98	939.115	921.611	1350.09	1661.16	1932.85	BQ9382_C1-0670	chr1:235935-237161	SOP78811.1;SOP78811.1;SOP78811.1	LT962476.1	protein_coding	F2QM09_KOMPC	F2QM09	UniRef100_F2QM09 Uncharacterized protein n=2 Tax=Komagataella phaffii TaxID=460519 RepID=F2QM09_KOMPC	PP7435_Chr1-0130	NA	cytoplasm [GO:0005737]	cytoplasm [GO:0005737]; translation initiation factor activity [GO:0003743]	translation initiation factor activity [GO:0003743]	GO:0003743; GO:0005737
gene134	ACIB2EUKG767909	BQ9382_C1-0675	Cys-Gly metallodipeptidase DUG1	0.0227284	Detected	-0.0227284	Detected	0	-0.0444922	Detected	0.470691	Detected	0.213099	0.496532	0.143398	Detected	0.259999	Detected	0.201698	0.0842604	0.287132	Detected	0.119992	Detected	0.203562	0.143142	6546.47	6065.27	3999.44	4620.18	5800.6	6902.45	9167.97	9999.45	BQ9382_C1-0675	chr1:237302-238813	SOP78812.1;SOP78812.1;SOP78812.1	LT962476.1	protein_coding	A0A1G4KP30_KOMPC	A0A1G4KP30	UniRef100_A0A1G4KP30 Cys-Gly metallodipeptidase n=2 Tax=Komagataella phaffii TaxID=460519 RepID=A0A1G4KP30_KOMPC	DUG1	NA	NA	metal ion binding [GO:0046872]; metallodipeptidase activity [GO:0070573]	metal ion binding [GO:0046872]; metallodipeptidase activity [GO:0070573]	GO:0046872; GO:0070573
gene135	ACIB2EUKG767910	BQ9382_C1-0680	RNA-binding domain, RBD	-0.105449	Detected	0.105449	Detected	0	-0.131168	Detected	0.00720215	Detected	-0.0619829	0.671741	0.0371194	Detected	-0.204931	Detected	-0.0839057	0.65331	0.0658965	Detected	0.095614	Detected	0.0807552	0.527432	93.6212	103.607	58.8653	52.3705	84.2233	78.1624	122.921	153.67	BQ9382_C1-0680	chr1:238904-239830	SOP78813.1;SOP78813.1;SOP78813.1	LT962476.1	protein_coding	F2QM11_KOMPC	F2QM11	UniRef100_F2QM11 Uncharacterized protein n=2 Tax=Komagataella phaffii TaxID=460519 RepID=F2QM11_KOMPC	PP7435_Chr1-0132	NA	nucleus [GO:0005634]	nucleus [GO:0005634]; peptidyl-prolyl cis-trans isomerase activity [GO:0003755]; RNA binding [GO:0003723]	peptidyl-prolyl cis-trans isomerase activity [GO:0003755]; RNA binding [GO:0003723]	GO:0003723; GO:0003755; GO:0005634
gene136	ACIB2EUKG767911	BQ9382_C1-0685	Pyrimidine 5' nucleotidase	0.0812278	Detected	-0.0812278	Detected	0	0.111006	Detected	0.0710387	Detected	0.0910225	0.390191	0.46577	Detected	0.290035	Detected	0.377903	0.0873296	0.0347724	Detected	-0.0444217	Detected	-0.00482464	0.962274	845.328	722.184	552.353	434.269	899.342	873.883	954.363	1106.35	BQ9382_C1-0685	chr1:239965-240825	SOP78814.1;SOP78814.1;SOP78814.1	LT962476.1	protein_coding	F2QM12_KOMPC	F2QM12	UniRef100_F2QM12 Pyrimidine nucleotidase n=2 Tax=Komagataella phaffii TaxID=460519 RepID=F2QM12_KOMPC	SDT1	NA	NA	hydrolase activity [GO:0016787]	hydrolase activity [GO:0016787]	GO:0016787
gene137	ACIB2EUKG767912	BQ9382_C1-0690	Conserved predicted protein	0.0791411	Detected	-0.0791416	Detected	-2.4e-07	0.266072	Detected	1.09434	Detected	0.680207	0.248022	0.483881	Detected	0.136888	Detected	0.310385	0.245133	-0.353996	Detected	-0.370108	Detected	-0.362052	0.0450406	14.8226	12.7	10.8	15.5	15.9921	13.8	12.8	15.5016	BQ9382_C1-0690	chr1:240822-242234	SOP78815.1;SOP78815.1;SOP78815.1	LT962476.1	protein_coding	NA	C4QVB8	UniRef100_C4QVB8 Uncharacterized protein n=2 Tax=Komagataella phaffii TaxID=460519 RepID=C4QVB8_KOMPG	NA	NA	NA	NA	NA	NA
gene138	ACIB2EUKG767913	BQ9382_C1-0695	Related to Maintenance of telomere capping protein 3	0.303321	Detected	-0.303321	Detected	2.4e-07	-0.218547	Compromised	0.605526	Detected	0.19349	0.741668	1.07817	Detected	0.5835	Detected	0.830836	0.167767	0.0567493	Detected	0.594438	Detected	0.325594	0.506094	17.4	10.9259	7.75672	11.1	24.2629	18.9	17.1	30.4	BQ9382_C1-0695	chr1:242447-242866	SOP78816.1;SOP78816.1	LT962476.1	protein_coding	F2QM14_KOMPC	F2QM14	UniRef100_F2QM14 Cytochrome c oxidase subunit 5A n=2 Tax=Komagataella phaffii TaxID=460519 RepID=F2QM14_KOMPC	COX5A	NA	mitochondrion [GO:0005739]	mitochondrion [GO:0005739]; cytochrome-c oxidase activity [GO:0004129]	cytochrome-c oxidase activity [GO:0004129]	GO:0004129; GO:0005739
gene139	ACIB2EUKG767914	BQ9382_C1-0700	Protein tyrosine phosphatase-likeprotein, PTPLA	0.0296154	Detected	-0.0296154	Detected	0	-1.17459	Compromised	0.741737	Detected	-0.216426	0.842354	-0.133868	Detected	-0.0902419	Detected	-0.112055	0.0929646	-0.282662	Detected	-0.56568	Detected	-0.424171	0.0991887	16.4	15.0501	4.55585	13.9	11.9336	13.5	15.3997	15.5	BQ9382_C1-0700	chr1:243159-243734	SOP78817.1;SOP78817.1;SOP78817.1	LT962476.1	protein_coding	A0A1G4KP36_KOMPC	A0A1G4KP36	UniRef100_A0A1G4KP36 Very-long-chain (3R)-3-hydroxyacyl-CoA dehydratase n=2 Tax=Komagataella phaffii TaxID=460519 RepID=A0A1G4KP36_KOMPC	PP7435_Chr1-1708	fatty acid biosynthetic process [GO:0006633]	integral component of membrane [GO:0016021]	integral component of membrane [GO:0016021]; 3-hydroxy-arachidoyl-CoA dehydratase activity [GO:0102343]; 3-hydroxy-behenoyl-CoA dehydratase activity [GO:0102344]; 3-hydroxy-lignoceroyl-CoA dehydratase activity [GO:0102345]; very-long-chain 3-hydroxyacyl-CoA dehydratase activity [GO:0102158]; fatty acid biosynthetic process [GO:0006633]	3-hydroxy-arachidoyl-CoA dehydratase activity [GO:0102343]; 3-hydroxy-behenoyl-CoA dehydratase activity [GO:0102344]; 3-hydroxy-lignoceroyl-CoA dehydratase activity [GO:0102345]; very-long-chain 3-hydroxyacyl-CoA dehydratase activity [GO:0102158]	GO:0006633; GO:0016021; GO:0102158; GO:0102343; GO:0102344; GO:0102345
gene140	ACIB2EUKG767915	BQ9382_C1-0705	Type I membrane protein with a J domain is required to preserve the folding capacity of the ER	0.181629	Detected	-0.181629	Detected	0	0.39644	Detected	0.70991	Detected	0.553175	0.147561	0.263789	Detected	0.149527	Detected	0.206658	0.391164	0.520614	Detected	0.134555	Detected	0.327584	0.341943	291.737	216.853	216.712	217.681	251.689	255.21	430.237	403.19	BQ9382_C1-0705	chr1:244114-245013	SOP78818.1;SOP78818.1;SOP78818.1	LT962476.1	protein_coding	F2QM15_KOMPC	F2QM15	UniRef100_F2QM15 ER-localized J domain-containing protein n=2 Tax=Komagataella phaffii TaxID=460519 RepID=F2QM15_KOMPC	ERJ5	NA	NA	NA	NA	NA
gene141	ACIB2EUKG767916	BQ9382_C1-0710	Protein that forms a complex with the Sit4p protein phosphatase	0.50944	Compromised	-0.509441	Compromised	-5e-07	3.4997	Detected	3.02448	Detected	3.26209	0.0284344	0.155586	Compromised	0.296705	Compromised	0.226146	0.703096	0.428127	Compromised	-0.675778	Compromised	-0.123826	0.884215	4.81705	2.27297	24.5	14.2457	3.07186	3.71802	5.30855	3.02471	BQ9382_C1-0710	chr1:245081-248056	SOP78819.1;SOP78819.1;SOP78819.1	LT962476.1	protein_coding	F2QM16_KOMPC	F2QM16	UniRef100_F2QM16 Sit4p protein phosphatase associating protein n=2 Tax=Komagataella phaffii TaxID=460519 RepID=F2QM16_KOMPC	SAP185	regulation of phosphoprotein phosphatase activity [GO:0043666]	NA	protein phosphatase binding [GO:0019903]; regulation of phosphoprotein phosphatase activity [GO:0043666]	protein phosphatase binding [GO:0019903]	GO:0019903; GO:0043666
gene142	ACIB2EUKG767917	BQ9382_C1-0715	Cingulin-like protein 1	-0.0609188	Detected	0.0609188	Detected	0	0.204358	Detected	0.238014	Detected	0.221186	0.0728362	0.176607	Detected	-0.187485	Detected	-0.0054388	0.97997	-0.118858	Detected	0.253939	Detected	0.0675402	0.763377	804.282	836.781	618.717	511.914	772.772	658.99	900.823	1428.5	BQ9382_C1-0715	chr1:248380-250769	SOP78820.1;SOP78820.1;SOP78820.1	LT962476.1	protein_coding	F2QM17_KOMPC	F2QM17	UniRef100_F2QM17 Uncharacterized protein n=2 Tax=Komagataella phaffii TaxID=460519 RepID=F2QM17_KOMPC	PP7435_Chr1-0138	NA	NA	NA	NA	NA
gene144	ACIB2EUKG767918	BQ9382_C1-0725	Molecular chaperone	0.167846	Detected	-0.167845	Detected	2.4e-07	-0.500771	Compromised	1.17017	Detected	0.334698	0.732403	-1.13766	Compromised	-0.973658	Compromised	-1.05566	0.0299157	-0.887116	Compromised	-1.02622	Compromised	-0.956669	0.0342267	10.9995	8.33391	4.42923	11.4	3.62675	4.45984	6.17266	6.86458	BQ9382_C1-0725	chr1:250849-251805	SOP78821.1;SOP78821.1;SOP78821.1	LT962476.1	protein_coding	F2QM18_KOMPC	F2QM18	UniRef100_F2QM18 F1 sector of mitochondrial F1F0 ATP synthase assembly n=2 Tax=Komagataella phaffii TaxID=460519 RepID=F2QM18_KOMPC	ATP11	protein-containing complex assembly [GO:0065003]	mitochondrion [GO:0005739]	mitochondrion [GO:0005739]; protein-containing complex assembly [GO:0065003]	NA	GO:0005739; GO:0065003
gene145	ACIB2EUKG767919	BQ9382_C1-0730	Alpha-1,2-mannosyltransferase involved in O- and N-linked protein glycosylation	-0.0635443	Detected	0.0635443	Detected	0	-0.417621	Detected	-0.181665	Detected	-0.299643	0.154842	-0.347044	Detected	-0.0549984	Detected	-0.201021	0.334099	0.38757	Detected	0.174358	Detected	0.280964	0.151882	1810.65	1890.68	906.72	863.131	1212.36	1629.21	2886.06	3048.87	BQ9382_C1-0730	chr1:252063-253334	SOP78822.1;SOP78822.1;SOP78822.1	LT962476.1	protein_coding	F2QM19_KOMPC	F2QM19	UniRef100_F2QM19 Putative mannosyltransferase n=1 Tax=Komagataella phaffii (strain ATCC 76273 / CBS 7435 / CECT 11047 / NRRL Y-11430 / Wegner 21-1) TaxID=981350 RepID=F2QM19_KOMPC	KTR3	protein glycosylation [GO:0006486]	membrane [GO:0016020]	membrane [GO:0016020]; mannosyltransferase activity [GO:0000030]; protein glycosylation [GO:0006486]	mannosyltransferase activity [GO:0000030]	GO:0000030; GO:0006486; GO:0016020
gene146	ACIB2EUKG767920	BQ9382_C1-0735	Small subunit of theclathrin-associated adaptor complex AP-1	0.0851855	Detected	-0.0851855	Detected	0	-0.740206	Detected	-0.993055	Detected	-0.866631	0.0295771	0.0487409	Detected	0.350961	Detected	0.199851	0.368401	-0.280483	Detected	-0.64644	Detected	-0.463461	0.148532	951.586	808.515	343.722	233.167	756.167	1023.35	861.08	818.269	BQ9382_C1-0735	chr1:253481-253996	SOP78823.1;SOP78823.1;SOP78823.1;SOP78823.1	LT962476.1	protein_coding	F2QM20_KOMPC	F2QM20	UniRef100_F2QM20 AP complex subunit sigma n=2 Tax=Komagataella phaffii TaxID=460519 RepID=F2QM20_KOMPC	APS1	intracellular protein transport [GO:0006886]	membrane [GO:0016020]	membrane [GO:0016020]; intracellular protein transport [GO:0006886]	NA	GO:0006886; GO:0016020
gene147	ACIB2EUKG767921	BQ9382_C1-0740	Protein with a role in cellular adhesion and filamentous growth	-0.0280929	Detected	0.0280929	Detected	0	-0.466321	Detected	-0.395806	Detected	-0.431063	0.0107609	-0.033257	Detected	0.140103	Detected	0.0534229	0.61703	0.210611	Detected	0.260445	Detected	0.235528	0.024489	830.579	825.698	392.363	333.035	674.477	834.802	1142.64	1448.54	BQ9382_C1-0740	chr1:255031-257013	SOP78824.1;SOP78824.1;SOP78824.1	LT962476.1	protein_coding	F2QM21_KOMPC	F2QM21	UniRef100_F2QM21 Transmembrane 9 superfamily member n=2 Tax=Komagataella phaffii TaxID=460519 RepID=F2QM21_KOMPC	TMN3	NA	integral component of membrane [GO:0016021]	integral component of membrane [GO:0016021]	NA	GO:0016021
gene148	ACIB2EUKG767922	BQ9382_C1-0745	U6 snRNA-associated Sm-like protein LSm4	0.0901475	Detected	-0.0901475	Detected	0	-0.609805	Detected	-0.449988	Detected	-0.529896	0.0479925	-0.164043	Detected	0.233326	Detected	0.0346417	0.888429	0.338052	Detected	0.287267	Detected	0.31266	0.0792122	516.673	435.982	203.58	183.831	353.051	510.373	715.344	845.754	BQ9382_C1-0745	chr1:257217-257585	SOP78825.1;SOP78825.1	LT962476.1	protein_coding	A0A1G4KP35_KOMPC	A0A1G4KP35	UniRef100_A0A1G4KP35 Lsm (Like Sm) protein involved in RNA processing n=3 Tax=Komagataella TaxID=460517 RepID=A0A1G4KP35_KOMPC	LSM4	mRNA splicing, via spliceosome [GO:0000398]; nuclear-transcribed mRNA catabolic process [GO:0000956]	spliceosomal complex [GO:0005681]	spliceosomal complex [GO:0005681]; RNA binding [GO:0003723]; mRNA splicing, via spliceosome [GO:0000398]; nuclear-transcribed mRNA catabolic process [GO:0000956]	RNA binding [GO:0003723]	GO:0000398; GO:0000956; GO:0003723; GO:0005681
gene149	ACIB2EUKG767923	BQ9382_C1-0750	Protein kinase primarily involved in telomere length regulation	0.0570827	Detected	-0.0570827	Detected	0	0.922303	Detected	1.05722	Detected	0.989761	0.00787734	0.510621	Detected	0.076653	Detected	0.293637	0.320793	0.0376983	Detected	-0.36852	Detected	-0.165411	0.515139	14.9573	13.2133	17.4396	15.4783	16.6925	13.5617	17.2064	15.9009	BQ9382_C1-0750	chr1:257687-266405	SOP78826.1;SOP78826.1;SOP78826.1	LT962476.1	protein_coding	F2QM23_KOMPC	F2QM23	UniRef100_F2QM23 Protein kinase n=2 Tax=Komagataella phaffii TaxID=460519 RepID=F2QM23_KOMPC	TEL1	DNA damage checkpoint [GO:0000077]; DNA repair [GO:0006281]; histone phosphorylation [GO:0016572]; telomere maintenance [GO:0000723]	chromosome, telomeric region [GO:0000781]; nucleus [GO:0005634]	chromosome, telomeric region [GO:0000781]; nucleus [GO:0005634]; ATP binding [GO:0005524]; protein serine kinase activity [GO:0106310]; protein threonine kinase activity [GO:0106311]; DNA damage checkpoint [GO:0000077]; DNA repair [GO:0006281]; histone phosphorylation [GO:0016572]; telomere maintenance [GO:0000723]	ATP binding [GO:0005524]; protein serine kinase activity [GO:0106310]; protein threonine kinase activity [GO:0106311]	GO:0000077; GO:0000723; GO:0000781; GO:0005524; GO:0005634; GO:0006281; GO:0016572; GO:0106310; GO:0106311
gene150	ACIB2EUKG767924	BQ9382_C1-0755	60S ribosomal protein L23	0.0611336	Detected	-0.0611336	Detected	0	0.0953476	Detected	0.596654	Detected	0.346001	0.311903	-0.0731509	Detected	-0.0315335	Detected	-0.0523422	0.50275	0.148139	Detected	-0.222485	Detected	-0.037173	0.866503	217.008	190.632	142.234	162.736	161.136	182.033	268.744	254.558	BQ9382_C1-0755	chr1:266612-267288	SOP78827.1;SOP78827.1;SOP78827.1	LT962476.1	protein_coding	F2QM24_KOMPC	F2QM24	UniRef100_F2QM24 60S ribosomal protein L23-A n=2 Tax=Komagataella phaffii TaxID=460519 RepID=F2QM24_KOMPC	RPL23A	translation [GO:0006412]	ribosome [GO:0005840]	ribosome [GO:0005840]; structural constituent of ribosome [GO:0003735]; translation [GO:0006412]	structural constituent of ribosome [GO:0003735]	GO:0003735; GO:0005840; GO:0006412
gene153	ACIB2EUKG767925	BQ9382_C1-0770	LON peptidase N-terminal domain and RING finger protein 3	-0.11267	Detected	0.11267	Detected	0	0.134654	Detected	-0.232868	Detected	-0.0491071	0.840957	0.300712	Detected	0.302858	Detected	0.301785	0.115702	-0.368568	Detected	-0.392192	Detected	-0.38038	0.0784108	731.251	817.386	555.578	348.084	793.684	872.415	714.013	860.223	BQ9382_C1-0770	chr1:267614-268195	SOP78828.1;SOP78828.1;SOP78828.1	LT962476.1	protein_coding	F2QM25_KOMPC	F2QM25	UniRef100_F2QM25 Uncharacterized protein n=2 Tax=Komagataella phaffii TaxID=460519 RepID=F2QM25_KOMPC	PP7435_Chr1-0147	NA	NA	NA	NA	NA
gene154	ACIB2EUKG767926	BQ9382_C1-0775	Conserved predicted protein	-0.00529861	Detected	0.00529861	Detected	0	0.178344	Detected	-0.170083	Detected	0.00413036	0.983246	0.195203	Detected	0.310407	Detected	0.252805	0.0485727	-0.458738	Detected	-0.570605	Detected	-0.514672	0.011708	4002.21	3854.93	2909.44	1847.12	3747.98	4455.61	3407.8	3862.03	BQ9382_C1-0775	chr1:268393-269052	SOP78829.1;SOP78829.1;SOP78829.1	LT962476.1	protein_coding	F2QM26_KOMPC	F2QM26	UniRef100_F2QM26 Uncharacterized protein n=2 Tax=Komagataella phaffii TaxID=460519 RepID=F2QM26_KOMPC	PP7435_Chr1-0148	NA	NA	NA	NA	NA
gene155	ACIB2EUKG767927	BQ9382_C1-0780	Conserved predicted protein	-0.0228844	Detected	0.0228844	Detected	0	0.216327	Detected	0.142613	Detected	0.17947	0.0537648	0.102741	Detected	0.497159	Detected	0.29995	0.269933	0.877587	Detected	0.945219	Detected	0.911403	0.00200106	84.8322	83.7269	64.091	49.2245	75.4255	108.813	184.63	236.962	BQ9382_C1-0780	chr1:269153-270343	SOP78830.1;SOP78830.1;SOP78830.1	LT962476.1	protein_coding	F2QM27_KOMPC	F2QM27	UniRef100_F2QM27 Uncharacterized protein n=2 Tax=Komagataella phaffii TaxID=460519 RepID=F2QM27_KOMPC	PP7435_Chr1-0149	NA	NA	NA	NA	NA
gene156	ACIB2EUKG767928	BQ9382_C1-0785	Arf-GAP, Rho-GAP domain, ANK repeat and PH domain-containing protein 2	0.0131416	Detected	-0.0131416	Detected	0	-0.101989	Detected	-0.32292	Detected	-0.212454	0.196352	-0.257107	Detected	-0.359936	Detected	-0.308521	0.0283345	-0.632554	Detected	-0.653294	Detected	-0.642924	0.00067727	3287.05	3086.18	1942.57	1347.23	2221.23	2270.23	2449.66	2957.19	BQ9382_C1-0785	chr1:270673-273498	SOP78831.1;SOP78831.1;SOP78831.1	LT962476.1	protein_coding	NA	C4QVD4	UniRef100_C4QVD4 Protein implicated in polar growth, functionally redundant with Boi1p n=1 Tax=Komagataella phaffii (strain GS115 / ATCC 20864) TaxID=644223 RepID=C4QVD4_KOMPG	NA	NA	NA	NA	NA	NA
gene157	ACIB2EUKG767929	BQ9382_C1-0790	Subunit of the Anaphase-Promoting Complex/ Cyclosome (APC/C)	0.269118	Compromised	-0.269118	Compromised	-2.35e-07	0.373464	Compromised	2.32261	Detected	1.34803	0.314013	-0.048523	Compromised	-0.829104	Compromised	-0.438814	0.452364	-0.704294	Compromised	-0.153025	Compromised	-0.428659	0.381636	5.32525	3.50624	3.66419	11.4367	3.48226	2.22491	3.16217	5.67481	BQ9382_C1-0790	chr1:273548-275629	SOP78832.1;SOP78832.1;SOP78832.1	LT962476.1	protein_coding	F2QM29_KOMPC	F2QM29	UniRef100_F2QM29 Anaphase-promoting complex subunit 27 n=2 Tax=Komagataella phaffii TaxID=460519 RepID=F2QM29_KOMPC	CDC27	NA	NA	NA	NA	NA
gene158	ACIB2EUKG767930	BQ9382_C1-0795	High osmolarity signaling protein SHO1	0.185692	Detected	-0.185692	Detected	-2.4e-07	0.628153	Detected	0.847683	Detected	0.737918	0.0758556	0.459766	Detected	-1.00687	Compromised	-0.273554	0.752266	-0.329094	Detected	-0.681417	Detected	-0.505256	0.187091	14.9459	11.0472	13	12.235	14.7288	5.84917	12.1963	11.7	BQ9382_C1-0795	chr1:275880-276758	SOP78833.1;SOP78833.1;SOP78833.1	LT962476.1	protein_coding	A0A1G4KP31_KOMPC	A0A1G4KP31	UniRef100_A0A1G4KP31 Transmembrane osmosensor n=1 Tax=Komagataella phaffii (strain ATCC 76273 / CBS 7435 / CECT 11047 / NRRL Y-11430 / Wegner 21-1) TaxID=981350 RepID=A0A1G4KP31_KOMPC	SHO1	NA	integral component of membrane [GO:0016021]; plasma membrane [GO:0005886]	integral component of membrane [GO:0016021]; plasma membrane [GO:0005886]	NA	GO:0005886; GO:0016021
gene159	ACIB2EUKG767931	BQ9382_C1-0800	E3 ubiquitin-protein ligase UBR1	-0.144631	Detected	0.144631	Detected	0	-0.546535	Detected	-1.33503	Detected	-0.94078	0.154391	0.000385761	Detected	-0.0337787	Detected	-0.0166965	0.919199	0.342017	Detected	0.344646	Detected	0.343331	0.140909	2467.35	2882.93	1195.29	559.354	2223.44	2383.26	4030.87	4945.46	BQ9382_C1-0800	chr1:276947-282475	SOP78834.1;SOP78834.1;SOP78834.1	LT962476.1	protein_coding	F2QM31_KOMPC	F2QM31	UniRef100_F2QM31 E3 ubiquitin-protein ligase n=1 Tax=Komagataella phaffii (strain ATCC 76273 / CBS 7435 / CECT 11047 / NRRL Y-11430 / Wegner 21-1) TaxID=981350 RepID=F2QM31_KOMPC	UBR1	ubiquitin-dependent protein catabolic process via the N-end rule pathway [GO:0071596]	NA	ubiquitin protein ligase activity [GO:0061630]; zinc ion binding [GO:0008270]; ubiquitin-dependent protein catabolic process via the N-end rule pathway [GO:0071596]	ubiquitin protein ligase activity [GO:0061630]; zinc ion binding [GO:0008270]	GO:0008270; GO:0061630; GO:0071596
gene160	ACIB2EUKG767932	BQ9382_C1-0805	Nucleolar protein required for normal metabolism of the rRNA primary transcript	0.558623	Compromised	-0.558622	Compromised	4.7e-07	2.78969	Detected	3.44539	Detected	3.11754	0.040559	2.02268	Detected	0.474576	Compromised	1.24863	0.320987	-0.0498877	Compromised	-0.489122	Compromised	-0.269505	0.697398	4.62561	2.03878	13.9	17.7	10.4	3.90336	3.53721	3.19489	BQ9382_C1-0805	chr1:282532-285783	SOP78835.1;SOP78835.1;SOP78835.1	LT962476.1	protein_coding	F2QM32_KOMPC	F2QM32	UniRef100_F2QM32 rRNA primary transcript metabolism protein n=1 Tax=Komagataella phaffii (strain ATCC 76273 / CBS 7435 / CECT 11047 / NRRL Y-11430 / Wegner 21-1) TaxID=981350 RepID=F2QM32_KOMPC	URB2	NA	NA	NA	NA	NA
gene161	ACIB2EUKG767933	BQ9382_C1-0810	Glucose repression protein GAL83	-0.176227	Detected	0.176227	Detected	0	0.0760851	Detected	0.326617	Detected	0.201351	0.450027	0.904384	Detected	0.648264	Detected	0.776324	0.0705135	1.10825	Detected	1.26556	Detected	1.1869	0.0254321	1848.76	2256.87	1409.49	1355.35	3186.52	2928.51	5250.73	7171.17	BQ9382_C1-0810	chr1:286256-287089	SOP78836.1;SOP78836.1;SOP78836.1	LT962476.1	protein_coding	F2QM33_KOMPC	F2QM33	UniRef100_F2QM33 ULP1-interacting protein 4 n=2 Tax=Komagataella phaffii TaxID=460519 RepID=F2QM33_KOMPC	UIP4	NA	NA	NA	NA	NA
gene162	ACIB2EUKG767934	BQ9382_C1-0815	Plasma membrane pyridoxine (VitaminB6)transporter	-0.152038	Detected	0.152037	Detected	-2.4e-07	0.324797	Detected	0.983375	Detected	0.654086	0.213098	0.602037	Detected	0.221442	Detected	0.41174	0.233017	0.476058	Detected	0.349869	Detected	0.412964	0.128876	17.9159	21.1496	15.9591	20.3626	24.6251	20.7605	32.284	36.2257	BQ9382_C1-0815	chr1:287436-289043	SOP78837.1;SOP78837.1;SOP78837.1	LT962476.1	protein_coding	F2QM34_KOMPC	F2QM34	UniRef100_F2QM34 Vitamin B6 transporter n=1 Tax=Komagataella phaffii (strain ATCC 76273 / CBS 7435 / CECT 11047 / NRRL Y-11430 / Wegner 21-1) TaxID=981350 RepID=F2QM34_KOMPC	TPN1	NA	integral component of membrane [GO:0016021]; plasma membrane [GO:0005886]	integral component of membrane [GO:0016021]; plasma membrane [GO:0005886]; vitamin B6 transmembrane transporter activity [GO:0031924]	vitamin B6 transmembrane transporter activity [GO:0031924]	GO:0005886; GO:0016021; GO:0031924
gene163	ACIB2EUKG767935	BQ9382_C1-0820	PLP-dependent transferases	0.00787497	Detected	-0.00787497	Detected	0	-1.12657	Detected	-1.30573	Detected	-1.21615	0.00542293	0.074203	Detected	-0.771477	Detected	-0.348637	0.496397	-0.310645	Detected	0.160608	Detected	-0.0750184	0.780486	109.792	103.838	32.0107	22.8527	93.6867	57.218	102.65	174.276	BQ9382_C1-0820	chr1:290192-291412	SOP78838.1;SOP78838.1;SOP78838.1	LT962476.1	protein_coding	F2QM35_KOMPC	F2QM35	UniRef100_F2QM35 Uncharacterized protein n=2 Tax=Komagataella phaffii TaxID=460519 RepID=F2QM35_KOMPC	PP7435_Chr1-0157	NA	NA	catalytic activity [GO:0003824]	catalytic activity [GO:0003824]	GO:0003824
gene164	ACIB2EUKG767936	BQ9382_C1-0825	RNA-binding domain, RBD	0.12756	Detected	-0.12756	Detected	0	-0.66076	Detected	-0.205461	Detected	-0.43311	0.23884	0.705491	Detected	0.0443778	Detected	0.374934	0.400894	0.395048	Detected	0.6774	Detected	0.536224	0.10622	34.1815	27.3854	12.6681	14.0392	41.5821	28.8617	47.9718	71.4495	BQ9382_C1-0825	chr1:291433-293058	SOP78839.1;SOP78839.1;SOP78839.1	LT962476.1	protein_coding	F2QM36_KOMPC	F2QM36	UniRef100_F2QM36 RNA-binding protein n=2 Tax=Komagataella phaffii TaxID=460519 RepID=F2QM36_KOMPC	MRN1	NA	NA	RNA binding [GO:0003723]	RNA binding [GO:0003723]	GO:0003723
gene165	ACIB2EUKG767937	BQ9382_C1-0830	Conserved predicted protein	0.34781	Detected	-0.347809	Detected	2.5e-07	0.862954	Detected	1.70831	Detected	1.28563	0.143313	0.554863	Detected	0.397657	Detected	0.47626	0.313381	0.19926	Detected	-0.200511	Detected	-0.00062537	0.998897	13.5	7.97	12.3491	17.9343	12.7	12.5	14.2	13.1814	BQ9382_C1-0830	chr1:293714-294898	SOP78840.1;SOP78840.1;SOP78840.1	LT962476.1	protein_coding	A0A1G4KP34_KOMPC	A0A1G4KP34	UniRef100_A0A1G4KP34 Uncharacterized protein n=2 Tax=Komagataella phaffii TaxID=460519 RepID=A0A1G4KP34_KOMPC	PP7435_Chr1-0159	NA	NA	NA	NA	NA
gene166	ACIB2EUKG767938	BQ9382_C1-0835	1-acyl-sn-glycerol-3-phosphateacyltransferase	0.160654	Detected	-0.160654	Detected	0	1.03541	Detected	1.56704	Detected	1.30123	0.0525249	0.880946	Detected	0.410369	Detected	0.645657	0.151635	0.0392008	Detected	-0.250236	Detected	-0.105517	0.673807	20.5499	15.7258	24.1194	28.1823	27.5919	21.8551	22.0253	22.0704	BQ9382_C1-0835	chr1:295028-295894	SOP78841.1;SOP78841.1;SOP78841.1	LT962476.1	protein_coding	F2QM38_KOMPC	F2QM38	UniRef100_F2QM38 1-acyl-sn-glycerol-3-phosphate acyltransferase n=2 Tax=Komagataella phaffii TaxID=460519 RepID=F2QM38_KOMPC	SLC1	phospholipid biosynthetic process [GO:0008654]	membrane [GO:0016020]	membrane [GO:0016020]; 1-acylglycerol-3-phosphate O-acyltransferase activity [GO:0003841]; phospholipid biosynthetic process [GO:0008654]	1-acylglycerol-3-phosphate O-acyltransferase activity [GO:0003841]	GO:0003841; GO:0008654; GO:0016020
gene167	ACIB2EUKG767939	BQ9382_C1-0840	Subunit of the Dcp1p-Dcp2p decapping enzyme complex	0.118835	Detected	-0.118835	Detected	0	-0.8101	Detected	-0.640471	Detected	-0.725286	0.0382128	-0.0640988	Detected	-0.0466819	Detected	-0.0553904	0.687729	-0.291651	Detected	-0.46577	Detected	-0.378711	0.123824	697.485	565.609	234.49	213.188	500.734	556.263	611.842	664.111	BQ9382_C1-0840	chr1:296116-296625	SOP78842.1;SOP78842.1;SOP78842.1	LT962476.1	protein_coding	F2QM39_KOMPC	F2QM39	UniRef100_F2QM39 Dcp1p-Dcp2p decapping enzyme complex catalitic subunit n=2 Tax=Komagataella phaffii TaxID=460519 RepID=F2QM39_KOMPC	DCP1	deadenylation-dependent decapping of nuclear-transcribed mRNA [GO:0000290]	NA	enzyme activator activity [GO:0008047]; deadenylation-dependent decapping of nuclear-transcribed mRNA [GO:0000290]	enzyme activator activity [GO:0008047]	GO:0000290; GO:0008047
gene168	ACIB2EUKG767940	BQ9382_C1-0845	Succinate dehydrogenase assembly factor 1 homolog	0.11214	Detected	-0.11214	Detected	0	-0.296205	Detected	1.72141	Detected	0.712602	0.555347	0.0157123	Detected	0.527359	Detected	0.271536	0.43353	0.192872	Detected	-0.32481	Detected	-0.0659692	0.836852	122.006	99.8599	58.8413	192.583	93.0021	145.527	150.437	128.687	BQ9382_C1-0845	chr1:296823-297110	SOP78843.1;SOP78843.1;SOP78843.1;SOP78843.1;SOP78843.1	LT962476.1	protein_coding	A0A1G4KP27_KOMPC	A0A1G4KP27	UniRef100_A0A1G4KP27 Succinate dehydrogenase assembly factor n=2 Tax=Komagataella phaffii TaxID=460519 RepID=A0A1G4KP27_KOMPC	SDH6	NA	NA	NA	NA	NA
gene169	ACIB2EUKG767941	BQ9382_C1-0850	GTPase-activating protein (GAP) for Rho-type GTPase Cdc42p	-0.176816	Detected	0.176816	Detected	0	1.14408	Detected	0.984538	Detected	1.06431	0.0316493	0.587152	Detected	0.483724	Detected	0.535438	0.100797	0.205656	Detected	-0.455587	Detected	-0.124966	0.770605	11.8822	14.517	19	13.7499	16.4443	16.8	18.0594	13.9852	BQ9382_C1-0850	chr1:297171-299819	SOP78844.1;SOP78844.1;SOP78844.1	LT962476.1	protein_coding	F2QM40_KOMPC	F2QM40	UniRef100_F2QM40 Rho GTPase-activating protein n=2 Tax=Komagataella phaffii TaxID=460519 RepID=F2QM40_KOMPC	RGA1	signal transduction [GO:0007165]	NA	signal transduction [GO:0007165]	NA	GO:0007165
gene170	ACIB2EUKG767942	BQ9382_C1-0855	Uncharacterized ACR, YdiU/UPF0061 family	-0.0484653	Detected	0.0484653	Detected	0	-0.0525823	Detected	-0.372613	Detected	-0.212598	0.331392	0.150713	Detected	0.126475	Detected	0.138594	0.10908	0.658575	Detected	0.542761	Detected	0.600668	0.0154388	8929.7	9131.51	5699.34	3690.28	8354.8	9017.15	16996.1	19208.9	BQ9382_C1-0855	chr1:300343-302220	SOP78845.1;SOP78845.1;SOP78845.1	LT962476.1	protein_coding	NA	C4QVE8	UniRef100_C4QVE8 Uncharacterized protein n=2 Tax=Komagataella phaffii TaxID=460519 RepID=C4QVE8_KOMPG	NA	NA	NA	NA	NA	NA
gene171	ACIB2EUKG767943	BQ9382_C1-0860	Type II membrane protein required for vesicular transport	-0.121879	Detected	0.121879	Detected	0	-0.119712	Detected	0.381378	Detected	0.130833	0.684874	0.170651	Detected	-0.0842578	Detected	0.0431964	0.829337	0.444671	Detected	0.840935	Detected	0.642803	0.109805	107.589	121.807	68.9679	78.8977	107.391	98.7787	185.776	299.428	BQ9382_C1-0860	chr1:302397-302865	SOP78846.1;SOP78846.1;SOP78846.1	LT962476.1	protein_coding	F2QM42_KOMPC	F2QM42	UniRef100_F2QM42 Type II membrane protein required for vesicular transport n=2 Tax=Komagataella phaffii TaxID=460519 RepID=F2QM42_KOMPC	BET1	protein transport [GO:0015031]	integral component of Golgi membrane [GO:0030173]	integral component of Golgi membrane [GO:0030173]; protein transport [GO:0015031]	NA	GO:0015031; GO:0030173
gene172	ACIB2EUKG767944	BQ9382_C1-0865	Cytosolic Fe-S cluster assembly factor CFD1	-0.0163221	Detected	0.0163221	Detected	0	0.953633	Detected	0.834718	Detected	0.894176	0.00472108	0.193811	Detected	0.578603	Detected	0.386207	0.18348	0.332649	Detected	0.235513	Detected	0.284081	0.0310247	792.894	775.477	994.095	739.954	747.502	1071.21	1177.44	1348.08	BQ9382_C1-0865	chr1:303103-303903	SOP78847.1;SOP78847.1;SOP78847.1	LT962476.1	protein_coding	F2QM43_KOMPC	F2QM43	UniRef100_F2QM43 Cytosolic Fe-S cluster assembly factor CFD1 n=2 Tax=Komagataella phaffii TaxID=460519 RepID=F2QM43_KOMPC	CFD1	iron-sulfur cluster assembly [GO:0016226]	cytoplasm [GO:0005737]	cytoplasm [GO:0005737]; 4 iron, 4 sulfur cluster binding [GO:0051539]; ATP binding [GO:0005524]; metal ion binding [GO:0046872]; iron-sulfur cluster assembly [GO:0016226]	4 iron, 4 sulfur cluster binding [GO:0051539]; ATP binding [GO:0005524]; metal ion binding [GO:0046872]	GO:0005524; GO:0005737; GO:0016226; GO:0046872; GO:0051539
gene173	ACIB2EUKG767945	BQ9382_C1-0870	Myosin-7, cardiac muscle beta isoform	0.00406313	Detected	-0.00406313	Detected	0	-0.0865502	Detected	-0.0301886	Detected	-0.0583694	0.17686	0.586546	Detected	0.33828	Detected	0.462413	0.0651679	-0.402645	Detected	-0.521326	Detected	-0.461986	0.0161748	146.391	139.186	87.9962	73.9613	178.649	165.08	128.752	145.226	BQ9382_C1-0870	chr1:303907-304485	SOP78848.1;SOP78848.1;SOP78848.1	LT962476.1	protein_coding	F2QM44_KOMPC	F2QM44	UniRef100_F2QM44 Uncharacterized protein n=2 Tax=Komagataella phaffii TaxID=460519 RepID=F2QM44_KOMPC	PP7435_Chr1-0166	NA	NA	NA	NA	NA
gene174	ACIB2EUKG767946	BQ9382_C1-0875	Uridinediphosphate-N-acetylglucosamine (UDP-G lcNAc) transporter	-0.0519781	Detected	0.0519781	Detected	0	0.178842	Detected	-0.34323	Detected	-0.0821943	0.786662	0.309641	Detected	0.279891	Detected	0.294766	0.0320336	-0.361932	Detected	-0.111021	Detected	-0.236476	0.223739	821.776	844.451	617.255	347.439	860.503	925.181	772.895	1126.34	BQ9382_C1-0875	chr1:305018-306073	SOP78849.1;SOP78849.1;SOP78849.1	LT962476.1	protein_coding	F2QM45_KOMPC	F2QM45	UniRef100_F2QM45 UDP-N-acetylglucosamine transporter n=2 Tax=Komagataella phaffii TaxID=460519 RepID=F2QM45_KOMPC	YEA4	carbohydrate transport [GO:0008643]; transmembrane transport [GO:0055085]	integral component of membrane [GO:0016021]	integral component of membrane [GO:0016021]; carbohydrate transport [GO:0008643]; transmembrane transport [GO:0055085]	NA	GO:0008643; GO:0016021; GO:0055085
gene175	ACIB2EUKG767947	BQ9382_C1-0880	PQ-loop repeat-containing protein 1	-0.134354	Detected	0.134354	Detected	0	0.278944	Detected	0.213838	Detected	0.246391	0.216641	-0.142616	Detected	-0.199957	Detected	-0.171287	0.338682	0.848714	Detected	0.707908	Detected	0.778311	0.0359456	191.312	220.373	163.074	125.997	155.023	163.517	440.908	489.754	BQ9382_C1-0880	chr1:306433-307488	SOP78850.1;SOP78850.1;SOP78850.1	LT962476.1	protein_coding	F2QM46_KOMPC	F2QM46	UniRef100_F2QM46 Uncharacterized protein n=2 Tax=Komagataella phaffii TaxID=460519 RepID=F2QM46_KOMPC	PP7435_Chr1-0168	NA	integral component of membrane [GO:0016021]	integral component of membrane [GO:0016021]	NA	GO:0016021
gene176	ACIB2EUKG767948	BQ9382_C1-0885	cAMP-independent regulatory protein pac2	-0.010201	Detected	0.010201	Detected	0	0.897264	Detected	0.606435	Detected	0.75185	0.035596	-0.130841	Detected	0.147823	Detected	0.00849104	0.957063	0.330222	Detected	0.309968	Detected	0.320095	0.00201048	657.937	638.047	789.925	521.929	493.184	656.636	971.257	1172.88	BQ9382_C1-0885	chr1:307557-308588	SOP78851.1;SOP78851.1;SOP78851.1	LT962476.1	protein_coding	NA	C4QVF4	UniRef100_C4QVF4 Uncharacterized protein n=2 Tax=Komagataella phaffii TaxID=460519 RepID=C4QVF4_KOMPG	NA	NA	NA	NA	NA	NA
gene177	ACIB2EUKG767949	BQ9382_C1-0890	AP-1 transcriptional activator	0.138997	Detected	-0.138997	Detected	0	0.0621705	Detected	0.213894	Detected	0.138032	0.475291	0.558129	Detected	-0.532683	Detected	0.012723	0.984018	-0.171738	Detected	-0.527076	Detected	-0.349407	0.261509	1235.42	974.222	749.749	673.23	1346.26	693.73	1161.31	1111.72	BQ9382_C1-0890	chr1:309358-310827	SOP78852.1;SOP78852.1;SOP78852.1	LT962476.1	protein_coding	F2QM48_KOMPC	F2QM48	UniRef100_F2QM48 Uncharacterized protein n=2 Tax=Komagataella phaffii TaxID=460519 RepID=F2QM48_KOMPC	PP7435_Chr1-0170	NA	nucleus [GO:0005634]	nucleus [GO:0005634]; DNA-binding transcription factor activity [GO:0003700]	DNA-binding transcription factor activity [GO:0003700]	GO:0003700; GO:0005634
gene178	ACIB2EUKG767950	BQ9382_C1-0895	Protein with a role in 5'-end processing of mitochondrial RNAs	-0.0214987	Detected	0.0214987	Detected	0	0.381587	Detected	-0.798622	Detected	-0.208518	0.757742	-0.206312	Detected	-0.113218	Detected	-0.159765	0.0893951	-0.76875	Detected	-0.417857	Detected	-0.593304	0.078455	861.062	848.212	728.79	259.955	617.363	722.761	598.083	934.132	BQ9382_C1-0895	chr1:311309-313339	SOP78853.1;SOP78853.1;SOP78853.1	LT962476.1	protein_coding	A0A1G4KP28_KOMPC	A0A1G4KP28	UniRef100_A0A1G4KP28 Mitochondrial RNAs 5'-end processing n=2 Tax=Komagataella phaffii TaxID=460519 RepID=A0A1G4KP28_KOMPC	PET127	mitochondrial RNA metabolic process [GO:0000959]	mitochondrion [GO:0005739]	mitochondrion [GO:0005739]; mitochondrial RNA metabolic process [GO:0000959]	NA	GO:0000959; GO:0005739
gene179	ACIB2EUKG767951	BQ9382_C1-0900	Autophagy-related protein 2	-0.0923958	Detected	0.0923958	Detected	0	-0.878462	Detected	-0.73109	Detected	-0.804776	0.0208912	0.211691	Detected	0.375986	Detected	0.293839	0.14063	0.392739	Detected	0.250377	Detected	0.321558	0.110234	1075.65	1169.03	399.271	357.442	1082.31	1331.18	1755.43	1947.8	BQ9382_C1-0900	chr1:313543-319122	SOP78854.1;SOP78854.1;SOP78854.1	LT962476.1	protein_coding	F2QM49_KOMPC	F2QM49	UniRef100_F2QM49 Autophagy-related protein 2 n=2 Tax=Komagataella phaffii TaxID=460519 RepID=F2QM49_KOMPC	ATG2	autophagy of peroxisome [GO:0030242]	endoplasmic reticulum membrane [GO:0005789]; phagophore assembly site membrane [GO:0034045]	endoplasmic reticulum membrane [GO:0005789]; phagophore assembly site membrane [GO:0034045]; DNA-binding transcription factor activity, RNA polymerase II-specific [GO:0000981]; zinc ion binding [GO:0008270]; autophagy of peroxisome [GO:0030242]	DNA-binding transcription factor activity, RNA polymerase II-specific [GO:0000981]; zinc ion binding [GO:0008270]	GO:0000981; GO:0005789; GO:0008270; GO:0030242; GO:0034045
gene180	ACIB2EUKG767952	BQ9382_C1-0905	Conserved predicted protein	-0.0514703	Detected	0.0514708	Detected	2.385e-07	0.0077672	Detected	0.1347	Detected	0.0712338	0.475268	0.492709	Detected	0.403489	Detected	0.448099	0.0223336	-0.117328	Detected	-0.400852	Detected	-0.25909	0.227951	76.8327	78.8971	51.2396	45.2262	91.3063	94.2048	85.5842	86.1115	BQ9382_C1-0905	chr1:319212-320024	SOP78855.1;SOP78855.1;SOP78855.1	LT962476.1	protein_coding	F2QM50_KOMPC	F2QM50	UniRef100_F2QM50 Uncharacterized protein n=2 Tax=Komagataella phaffii TaxID=460519 RepID=F2QM50_KOMPC	PP7435_Chr1-0172	NA	NA	NA	NA	NA
gene182	ACIB2EUKG767953	BQ9382_C1-0915	Zinc finger protein 287	-0.00869417	Detected	0.00869417	Detected	0	0.755932	Detected	-2.00571	Detected	-0.624891	0.695229	-0.0499892	Detected	0.130995	Detected	0.040503	0.699519	-1.09817	Detected	-1.05494	Detected	-1.07655	0.000468002	1699.71	1644.89	1848.32	220.299	1346.12	1674.93	931.288	1175.21	BQ9382_C1-0915	chr1:322812-323600	SOP78856.1;SOP78856.1;SOP78856.1	LT962476.1	protein_coding	F2QM51_KOMPC	F2QM51	UniRef100_F2QM51 Transcriptional regulator MET32 (Methionine-requiring protein 32) n=1 Tax=Komagataella phaffii (strain ATCC 76273 / CBS 7435 / CECT 11047 / NRRL Y-11430 / Wegner 21-1) TaxID=981350 RepID=F2QM51_KOMPC	MET32	NA	NA	NA	NA	NA
gene183	ACIB2EUKG767954	BQ9382_C1-0920	Nascent polypeptide-associated complex subunit beta	0.0215268	Detected	-0.0215268	Detected	0	1.3674	Detected	0.994608	Detected	1.181	0.0243244	0.335832	Detected	0.368253	Detected	0.352043	0.00580845	0.210613	Detected	0.065619	Detected	0.138116	0.209337	617.866	573.404	1005.24	627.512	626.109	702.813	821.272	909.613	BQ9382_C1-0920	chr1:323775-324479	SOP78857.1;SOP78857.1;SOP78857.1	LT962476.1	protein_coding	A0A1G4KP33_KOMPC	A0A1G4KP33	UniRef100_A0A1G4KP33 Uncharacterized protein n=2 Tax=Komagataella phaffii TaxID=460519 RepID=A0A1G4KP33_KOMPC	PP7435_Chr1-1763	NA	NA	NA	NA	NA
gene184	ACIB2EUKG767955	BQ9382_C1-0925	Subunit beta1 of the nascent polypeptide-associated complex (NAC) involved in protein targeting	0.0165138	Detected	-0.0165138	Detected	0	0.0695467	Detected	0.129745	Detected	0.0996456	0.101034	0.167077	Detected	0.133103	Detected	0.15009	0.0240208	0.102086	Detected	-0.187902	Detected	-0.0429082	0.796443	19036.4	17789.7	12640.9	10653	17220.7	18460.9	23551.4	23590.6	BQ9382_C1-0925	chr1:324624-325109	SOP78858.1;SOP78858.1;SOP78858.1	LT962476.1	protein_coding	F2QM52_KOMPC	F2QM52	UniRef100_F2QM52 Nascent polypeptide-associated complex subunit beta n=2 Tax=Komagataella TaxID=460517 RepID=F2QM52_KOMPC	EGD1	NA	cytoplasm [GO:0005737]; nucleus [GO:0005634]	cytoplasm [GO:0005737]; nucleus [GO:0005634]	NA	GO:0005634; GO:0005737
gene185	ACIB2EUKG767956	BQ9382_C1-0930	Fungal protein of unknown function (DUF1752)	-0.110394	Detected	0.110394	Detected	0	1.05995	Detected	1.0053	Detected	1.03262	0.011913	-0.0996389	Detected	-0.587365	Detected	-0.343502	0.328023	-0.717014	Detected	-0.888614	Detected	-0.802814	0.0290171	360.885	402.124	519.882	404.602	296.311	231.93	276.332	300.463	BQ9382_C1-0930	chr1:325467-325937	SOP78859.1;SOP78859.1;SOP78859.1	LT962476.1	protein_coding	A0A1G4KP39_KOMPC	A0A1G4KP39	UniRef100_A0A1G4KP39 Uncharacterized protein n=2 Tax=Komagataella phaffii TaxID=460519 RepID=A0A1G4KP39_KOMPC	PP7435_Chr1-1785	NA	NA	NA	NA	NA
gene186	ACIB2EUKG767957	BQ9382_C1-0935	Styryl dye vacuolar localization protein 3	0.0590491	Compromised	-0.0590491	Compromised	0	0.467587	Compromised	1.77814	Detected	1.12286	0.230007	-0.0770125	Compromised	-0.252437	Compromised	-0.164725	0.259578	0.527705	Detected	-0.817704	Compromised	-0.145	0.849889	6.69379	5.89722	5.68697	11.4018	4.96425	4.82476	10.8	5.20514	BQ9382_C1-0935	chr1:326178-328637	SOP78860.1;SOP78860.1;SOP78860.1	LT962476.1	protein_coding	F2QM53_KOMPC	F2QM53	UniRef100_F2QM53 Uncharacterized protein n=2 Tax=Komagataella phaffii TaxID=460519 RepID=F2QM53_KOMPC	PP7435_Chr1-0175	NA	NA	oxidoreductase activity [GO:0016491]	oxidoreductase activity [GO:0016491]	GO:0016491
gene187	ACIB2EUKG767958	BQ9382_C1-0940	One of several homologs of bacterial chaperone DnaJ, located in the ER lumen	0.0676069	Detected	-0.0676064	Detected	2.38e-07	-0.0932412	Detected	-0.25322	Detected	-0.17323	0.239944	0.633006	Detected	-0.611155	Detected	0.0109255	0.987655	-0.381874	Detected	-0.400311	Detected	-0.391093	0.0291155	60.6342	52.7887	34.7156	25.1154	73.1241	33.8813	51.7706	62.5964	BQ9382_C1-0940	chr1:329422-330486	SOP78861.1;SOP78861.1;SOP78861.1	LT962476.1	protein_coding	F2QM54_KOMPC	F2QM54	UniRef100_F2QM54 DnaJ-like protein n=2 Tax=Komagataella phaffii TaxID=460519 RepID=F2QM54_KOMPC	SCJ1	protein folding [GO:0006457]	NA	heat shock protein binding [GO:0031072]; metal ion binding [GO:0046872]; unfolded protein binding [GO:0051082]; protein folding [GO:0006457]	heat shock protein binding [GO:0031072]; metal ion binding [GO:0046872]; unfolded protein binding [GO:0051082]	GO:0006457; GO:0031072; GO:0046872; GO:0051082
gene188	ACIB2EUKG767959	BQ9382_C1-0945	Essential protein involved in mtDNA inheritance	-0.0933871	Detected	0.0933871	Detected	0	-1.93174	Detected	-1.58674	Detected	-1.75924	0.0122051	0.311885	Detected	0.379599	Detected	0.345742	0.0735552	0.294231	Detected	0.800652	Detected	0.547441	0.179687	186.796	203.291	33.4345	34.326	201.608	231.911	284.921	495.666	BQ9382_C1-0945	chr1:330786-332129	SOP78862.1;SOP78862.1;SOP78862.1	LT962476.1	protein_coding	F2QM55_KOMPC	F2QM55	UniRef100_F2QM55 MtDNA inheritance protein n=2 Tax=Komagataella phaffii TaxID=460519 RepID=F2QM55_KOMPC	DML1	NA	mitochondrion [GO:0005739]	mitochondrion [GO:0005739]	NA	GO:0005739
gene189	ACIB2EUKG767960	BQ9382_C1-0950	Conserved predicted protein	0.0558107	Detected	-0.0558107	Detected	0	-2.03755	Detected	-1.61381	Detected	-1.82568	0.0140981	0.0190508	Detected	0.246289	Detected	0.13267	0.404592	-0.155286	Detected	-0.0455596	Detected	-0.100423	0.328036	246.353	218.014	36.9506	40.0639	195.719	251.46	248.133	327.893	BQ9382_C1-0950	chr1:332253-332624	SOP78863.1;SOP78863.1	LT962476.1	protein_coding	A0A1G4KP42_KOMPC	A0A1G4KP42	UniRef100_A0A1G4KP42 Uncharacterized protein n=2 Tax=Komagataella phaffii TaxID=460519 RepID=A0A1G4KP42_KOMPC	PP7435_Chr1-1796	NA	NA	NA	NA	NA
gene190	ACIB2EUKG767961	BQ9382_C1-0955	Genomic scaffold, Kuraishia_capsulata_scaffold_5	-0.0454097	Detected	0.0454097	Detected	0	-0.10168	Detected	0.230891	Detected	0.0646055	0.743822	0.276445	Detected	0.0664177	Detected	0.171432	0.272763	1.42072	Detected	1.12244	Detected	1.27158	0.0147007	222.741	226.813	137.116	139.565	226.898	215.296	717.499	714.576	BQ9382_C1-0955	chr1:332928-333950	SOP78864.1;SOP78864.1;SOP78864.1	LT962476.1	protein_coding	NA	C4QVG7	UniRef100_C4QVG7 Uncharacterized protein n=1 Tax=Komagataella phaffii (strain GS115 / ATCC 20864) TaxID=644223 RepID=C4QVG7_KOMPG	NA	NA	NA	NA	NA	NA
gene191	ACIB2EUKG767962	BQ9382_C1-0960	Translation machinery-associated protein 16	-0.134456	Detected	0.134456	Detected	0	0.681465	Detected	0.856765	Detected	0.769115	0.0408961	0.433562	Detected	0.127254	Detected	0.280408	0.30267	0.744112	Detected	0.865917	Detected	0.805015	0.0320144	183.483	211.385	206.747	188.706	221.68	196.766	393.318	524.117	BQ9382_C1-0960	chr1:333955-334464	SOP78865.1;SOP78865.1;SOP78865.1	LT962476.1	protein_coding	F2QM57_KOMPC	F2QM57	UniRef100_F2QM57 Ribosome associating protein n=2 Tax=Komagataella phaffii TaxID=460519 RepID=F2QM57_KOMPC	TMA16	NA	NA	NA	NA	NA
gene192	ACIB2EUKG767963	BQ9382_C1-0965	Cap-associated protein CAF20	-0.0334501	Detected	0.0334501	Detected	0	-0.00218964	Detected	0.170747	Detected	0.0842786	0.459288	0.072031	Detected	0.181129	Detected	0.12658	0.186507	0.234906	Detected	0.0611658	Detected	0.148036	0.252737	3095.82	3100.57	2024.94	1845.21	2714.37	3213.22	4347.42	4720.06	BQ9382_C1-0965	chr1:334655-335080	SOP78866.1;SOP78866.1	LT962476.1	protein_coding	F2QM58_KOMPC	F2QM58	UniRef100_F2QM58 Cap-associated protein CAF20 n=2 Tax=Komagataella phaffii TaxID=460519 RepID=F2QM58_KOMPC	PP7435_Chr1-0180	negative regulation of translation [GO:0017148]	cytoplasm [GO:0005737]; mRNA cap binding complex [GO:0005845]	cytoplasm [GO:0005737]; mRNA cap binding complex [GO:0005845]; translation initiation factor activity [GO:0003743]; negative regulation of translation [GO:0017148]	translation initiation factor activity [GO:0003743]	GO:0003743; GO:0005737; GO:0005845; GO:0017148
gene193	ACIB2EUKG767964	BQ9382_C1-0970	Protein EFR3	0.172478	Detected	-0.172478	Detected	0	0.198425	Detected	1.15527	Detected	0.676848	0.314669	0.00315619	Detected	0.0275483	Detected	0.0153522	0.937341	0.10462	Detected	-2.46132	Compromised	-1.17835	0.458768	17.8	13.4	11.6	18.2	12.9	14.4	19.8	4.09504	BQ9382_C1-0970	chr1:335178-337373	SOP78867.1;SOP78867.1;SOP78867.1	LT962476.1	protein_coding	F2QM59_KOMPC	F2QM59	UniRef100_F2QM59 Uncharacterized protein n=2 Tax=Komagataella phaffii TaxID=460519 RepID=F2QM59_KOMPC	PP7435_Chr1-0181	protein localization to plasma membrane [GO:0072659]	NA	protein localization to plasma membrane [GO:0072659]	NA	GO:0072659
gene194	ACIB2EUKG767965	BQ9382_C1-0975	Vacuolar membrane-associated protein IML1	-0.00724411	Compromised	0.00724316	Compromised	-4.768e-07	2.05275	Detected	2.66423	Detected	2.35849	0.0164017	0.0850649	Compromised	-0.362914	Compromised	-0.138925	0.598538	0.0598745	Compromised	-0.174819	Compromised	-0.0574722	0.673311	3.82167	3.69098	10.2	12.5964	3.32034	2.67151	4.668	4.85845	BQ9382_C1-0975	chr1:337594-341949	SOP78868.1;SOP78868.1;SOP78868.1	LT962476.1	protein_coding	NA	C4QVH1	UniRef100_C4QVH1 Uncharacterized protein n=2 Tax=Komagataella phaffii TaxID=460519 RepID=C4QVH1_KOMPG	NA	NA	NA	NA	NA	NA
gene195	ACIB2EUKG767966	BQ9382_C1-0980	Pre-mRNA splicing factor CEF1	0.018074	Detected	-0.018074	Detected	0	-1.13926	Detected	-1.01533	Detected	-1.07729	0.00357038	-0.319456	Detected	-0.350482	Detected	-0.334969	0.00501813	-0.297315	Detected	-0.354387	Detected	-0.325851	0.0105758	901.465	840.608	258.693	227.857	581.41	624.558	844.656	994.297	BQ9382_C1-0980	chr1:342106-344028	SOP78869.1;SOP78869.1;SOP78869.1	LT962476.1	protein_coding	F2QNB6_KOMPC	F2QNB6	UniRef100_F2QNB6 Splicing factor n=2 Tax=Komagataella phaffii TaxID=460519 RepID=F2QNB6_KOMPC	CEF1	mRNA processing [GO:0006397]; RNA splicing [GO:0008380]	spliceosomal complex [GO:0005681]	spliceosomal complex [GO:0005681]; mRNA processing [GO:0006397]; RNA splicing [GO:0008380]	NA	GO:0005681; GO:0006397; GO:0008380
gene196	ACIB2EUKG767967	BQ9382_C1-0985	Pre-mRNA 3'-end processing factor CF II mRNA cleavage and polyadenylation factor II complex, subunit CFT1 (CPSF subunit) RNA processing and modification	-0.0759525	Detected	0.0759525	Detected	0	-0.408074	Compromised	-0.248471	Compromised	-0.328273	0.0965865	-0.122854	Compromised	-0.879164	Compromised	-0.501009	0.323547	0.509571	Detected	-0.422819	Detected	0.0433757	0.935202	10.6883	11.3544	5.43447	4.90656	8.43201	5.47884	18.7	12	BQ9382_C1-0985	chr1:344070-348236	SOP78870.1;SOP78870.1;SOP78870.1	LT962476.1	protein_coding	F2QNB7_KOMPC	F2QNB7	UniRef100_F2QNB7 mRNA cleavage and polyadenylation factor subunit n=2 Tax=Komagataella phaffii TaxID=460519 RepID=F2QNB7_KOMPC	CFT1	mRNA processing [GO:0006397]	nucleus [GO:0005634]	nucleus [GO:0005634]; nucleic acid binding [GO:0003676]; mRNA processing [GO:0006397]	nucleic acid binding [GO:0003676]	GO:0003676; GO:0005634; GO:0006397
gene197	ACIB2EUKG767968	BQ9382_C1-0990	pH-response regulator protein palA/RIM20	-0.0365663	Detected	0.0365663	Detected	0	-1.27205	Detected	-1.03636	Detected	-1.1542	0.0112361	-0.236675	Detected	-0.417332	Detected	-0.327003	0.0784941	-0.339286	Detected	-0.280699	Detected	-0.309993	0.0220899	396.028	398.352	107.655	102.461	280.949	272.066	374.343	477.445	BQ9382_C1-0990	chr1:348459-350780	SOP78871.1;SOP78871.1;SOP78871.1	LT962476.1	protein_coding	F2QNB8_KOMPC	F2QNB8	UniRef100_F2QNB8 Proteolytic activation of Rim101p, pH sensor molecule n=2 Tax=Komagataella phaffii TaxID=460519 RepID=F2QNB8_KOMPC	RIM20	NA	NA	NA	NA	NA
gene198	ACIB2EUKG767969	BQ9382_C1-0995	tRNA dimethylallyltransferase	-0.105937	Compromised	0.105936	Compromised	-4.77e-07	0.0581503	Compromised	2.18967	Detected	1.12391	0.404103	0.00937557	Compromised	-0.932026	Compromised	-0.461325	0.439896	-0.852964	Compromised	-1.06799	Compromised	-0.960478	0.0238165	3.81728	4.22728	2.73764	9.69624	3.36983	1.92596	2.65185	2.79793	BQ9382_C1-0995	chr1:350767-352134	SOP78872.1;SOP78872.1;SOP78872.1	LT962476.1	protein_coding	NA	C4QVH5	UniRef100_C4QVH5 tRNA dimethylallyltransferase n=1 Tax=Komagataella phaffii (strain GS115 / ATCC 20864) TaxID=644223 RepID=C4QVH5_KOMPG	NA	NA	NA	NA	NA	NA
gene199	ACIB2EUKG767970	BQ9382_C1-1000	Tricarboxylate carrier protein	0.11072	Detected	-0.11072	Detected	0	1.57606	Detected	2.01269	Detected	1.79438	0.0181065	-0.634794	Detected	-0.255288	Detected	-0.445041	0.180046	-1.2484	Detected	-0.98954	Detected	-1.11897	0.0223948	584.865	479.647	1033.7	1130.86	284.298	405.926	265.822	389.524	BQ9382_C1-1000	chr1:352322-353305	SOP78873.1;SOP78873.1;SOP78873.1	LT962476.1	protein_coding	F2QNC0_KOMPC	F2QNC0	UniRef100_F2QNC0 Probable mitochondrial transport protein n=2 Tax=Komagataella phaffii TaxID=460519 RepID=F2QNC0_KOMPC	FSF1	amino acid transport [GO:0006865]	integral component of membrane [GO:0016021]; mitochondrial membrane [GO:0031966]	integral component of membrane [GO:0016021]; mitochondrial membrane [GO:0031966]; ion transmembrane transporter activity [GO:0015075]; amino acid transport [GO:0006865]	ion transmembrane transporter activity [GO:0015075]	GO:0006865; GO:0015075; GO:0016021; GO:0031966
gene200	ACIB2EUKG767971	BQ9382_C1-1005	Mevalonate kinase, acts in the biosynthesis of isoprenoids and sterols, including ergosterol	-0.59868	Compromised	0.59868	Detected	0	0.142447	Compromised	1.7082	Detected	0.925321	0.4469	-0.325791	Compromised	-0.814107	Compromised	-0.569949	0.471021	-0.471614	Compromised	1.13394	Detected	0.331165	0.772308	4.27794	9.38	4.57681	10.9515	4.21234	3.29576	5.44701	20.3	BQ9382_C1-1005	chr1:353333-354628	SOP78874.1;SOP78874.1;SOP78874.1;SOP78874.1	LT962476.1	protein_coding	F2QNC1_KOMPC	F2QNC1	UniRef100_F2QNC1 Mevalonate kinase n=2 Tax=Komagataella phaffii TaxID=460519 RepID=F2QNC1_KOMPC	ERG12	isopentenyl diphosphate biosynthetic process, mevalonate pathway [GO:0019287]; sterol biosynthetic process [GO:0016126]	cytoplasm [GO:0005737]	cytoplasm [GO:0005737]; ATP binding [GO:0005524]; mevalonate kinase activity [GO:0004496]; isopentenyl diphosphate biosynthetic process, mevalonate pathway [GO:0019287]; sterol biosynthetic process [GO:0016126]	ATP binding [GO:0005524]; mevalonate kinase activity [GO:0004496]	GO:0004496; GO:0005524; GO:0005737; GO:0016126; GO:0019287
gene201	ACIB2EUKG767972	BQ9382_C1-1010	Ribosome biogenesis protein YTM1	0.0975556	Detected	-0.0975556	Detected	0	-0.144744	Detected	0.520088	Detected	0.187672	0.64229	-0.532036	Detected	-0.251734	Detected	-0.391885	0.148664	-0.926377	Detected	-0.648143	Detected	-0.78726	0.0435609	1002.23	837.064	542.318	694.964	527.936	703.704	574.651	853.45	BQ9382_C1-1010	chr1:354997-356349	SOP78875.1;SOP78875.1;SOP78875.1	LT962476.1	protein_coding	F2QNC2_KOMPC	F2QNC2	UniRef100_F2QNC2 Ribosome biogenesis protein YTM1 n=2 Tax=Komagataella phaffii TaxID=460519 RepID=F2QNC2_KOMPC	YTM1	maturation of 5.8S rRNA from tricistronic rRNA transcript (SSU-rRNA, 5.8S rRNA, LSU-rRNA) [GO:0000466]; maturation of LSU-rRNA from tricistronic rRNA transcript (SSU-rRNA, 5.8S rRNA, LSU-rRNA) [GO:0000463]	nucleolus [GO:0005730]; nucleoplasm [GO:0005654]; preribosome, large subunit precursor [GO:0030687]	nucleolus [GO:0005730]; nucleoplasm [GO:0005654]; preribosome, large subunit precursor [GO:0030687]; ribonucleoprotein complex binding [GO:0043021]; maturation of 5.8S rRNA from tricistronic rRNA transcript (SSU-rRNA, 5.8S rRNA, LSU-rRNA) [GO:0000466]; maturation of LSU-rRNA from tricistronic rRNA transcript (SSU-rRNA, 5.8S rRNA, LSU-rRNA) [GO:0000463]	ribonucleoprotein complex binding [GO:0043021]	GO:0000463; GO:0000466; GO:0005654; GO:0005730; GO:0030687; GO:0043021
gene202	ACIB2EUKG767973	BQ9382_C1-1015	Genomic scaffold, Kuraishia_capsulata_scaffold_4	-0.189346	Detected	0.189346	Detected	2.35e-07	-0.540865	Detected	0.0303721	Detected	-0.255246	0.533994	-0.398191	Detected	-0.820842	Detected	-0.609516	0.164757	0.624518	Detected	0.497533	Detected	0.561026	0.106797	33.7052	41.9007	16.9086	20.3067	23.7667	19.4611	69.0824	77.4743	BQ9382_C1-1015	chr1:356384-357598	SOP78876.1;SOP78876.1;SOP78876.1	LT962476.1	protein_coding	NA	C4QVH9	UniRef100_C4QVH9 Uncharacterized protein n=2 Tax=Komagataella phaffii TaxID=460519 RepID=C4QVH9_KOMPG	NA	NA	NA	NA	NA	NA
gene203	ACIB2EUKG767974	BQ9382_C1-1020	Holo	-0.121028	Detected	0.121028	Detected	0	-1.01415	Detected	-0.563998	Detected	-0.789074	0.0908245	-0.517641	Detected	-0.474054	Detected	-0.495847	0.0563592	0.275776	Detected	0.0283074	Detected	0.152042	0.472359	234.386	265.048	80.7797	89.2042	145.104	164.146	359.794	371.172	BQ9382_C1-1020	chr1:357729-358157	SOP78877.1;SOP78877.1;SOP78877.1	LT962476.1	protein_coding	A0A1G4KP41_KOMPC	A0A1G4KP41	UniRef100_A0A1G4KP41 Phosphopantetheine:protein transferase n=2 Tax=Komagataella phaffii TaxID=460519 RepID=A0A1G4KP41_KOMPC	PPT2	NA	NA	holo-[acyl-carrier-protein] synthase activity [GO:0008897]; magnesium ion binding [GO:0000287]	holo-[acyl-carrier-protein] synthase activity [GO:0008897]; magnesium ion binding [GO:0000287]	GO:0000287; GO:0008897
gene204	ACIB2EUKG767975	BQ9382_C1-1025	GMP synthase, an enzyme that catalyzes the second step in the biosynthesis of GMP from IMP	-0.121251	Detected	0.121251	Detected	0	1.08768	Detected	0.947648	Detected	1.01766	0.0184082	0.168537	Detected	0.644887	Detected	0.406712	0.26748	-0.390762	Detected	-0.218379	Detected	-0.30457	0.177212	19.7332	22.3215	29.1976	21.4175	19.6595	30.0191	19.087	26.342	BQ9382_C1-1025	chr1:358222-359802	SOP78878.1;SOP78878.1;SOP78878.1	LT962476.1	protein_coding	F2QNC4_KOMPC	F2QNC4	UniRef100_F2QNC4 GMP synthase n=1 Tax=Komagataella phaffii (strain ATCC 76273 / CBS 7435 / CECT 11047 / NRRL Y-11430 / Wegner 21-1) TaxID=981350 RepID=F2QNC4_KOMPC	GUA1	glutamine metabolic process [GO:0006541]	NA	ATP binding [GO:0005524]; GMP synthase (glutamine-hydrolyzing) activity [GO:0003922]; pyrophosphatase activity [GO:0016462]; glutamine metabolic process [GO:0006541]	ATP binding [GO:0005524]; GMP synthase (glutamine-hydrolyzing) activity [GO:0003922]; pyrophosphatase activity [GO:0016462]	GO:0003922; GO:0005524; GO:0006541; GO:0016462
gene205	ACIB2EUKG767976	BQ9382_C1-1030	Alpha subunit of both the farnesyltransferase and type I geranylgeranyltransferase	0.0615554	Detected	-0.0615554	Detected	0	-0.664683	Detected	-0.238784	Detected	-0.451734	0.178444	-0.00599051	Detected	0.0970035	Detected	0.0455065	0.627856	-0.0639358	Detected	-0.191935	Detected	-0.127935	0.286351	965.906	848.011	373.717	405.812	751.177	885.475	1032.36	1156.95	BQ9382_C1-1030	chr1:360103-361041	SOP78879.1;SOP78879.1;SOP78879.1	LT962476.1	protein_coding	F2QNC5_KOMPC	F2QNC5	UniRef100_F2QNC5 Farnesyltransferase/geranylgeranyltransferase type-1 subunit alpha n=2 Tax=Komagataella phaffii TaxID=460519 RepID=F2QNC5_KOMPC	RAM2	protein prenylation [GO:0018342]	NA	protein prenyltransferase activity [GO:0008318]; protein prenylation [GO:0018342]	protein prenyltransferase activity [GO:0008318]	GO:0008318; GO:0018342
gene206	ACIB2EUKG767977	BQ9382_C1-1035	Yvh1 dual specificity phosphatase (Phosphoserine/threonine and phosphotyrosine phosphatase)	0.149771	Detected	-0.149771	Detected	0	-0.195776	Detected	0.204289	Detected	0.00425648	0.987956	-0.13676	Detected	0.66607	Detected	0.264655	0.599729	-0.540445	Detected	-0.484904	Detected	-0.512674	0.0780788	220.871	171.591	111.262	118.673	147.579	282.574	159.601	203.129	BQ9382_C1-1035	chr1:361126-362109	SOP78880.1;SOP78880.1;SOP78880.1	LT962476.1	protein_coding	F2QNC6_KOMPC	F2QNC6	UniRef100_F2QNC6 Protein phosphatas n=2 Tax=Komagataella phaffii TaxID=460519 RepID=F2QNC6_KOMPC	YVH1	NA	NA	protein tyrosine phosphatase activity [GO:0004725]; protein tyrosine/serine/threonine phosphatase activity [GO:0008138]	protein tyrosine/serine/threonine phosphatase activity [GO:0008138]; protein tyrosine phosphatase activity [GO:0004725]	GO:0004725; GO:0008138
gene207	ACIB2EUKG767978	BQ9382_C1-1040	Genomic scaffold, Kuraishia_capsulata_scaffold_4	-0.110086	Detected	0.110085	Detected	-2.37e-07	0.700661	Detected	1.19826	Detected	0.94946	0.0732073	0.49348	Detected	0.136646	Detected	0.315063	0.271747	0.207857	Detected	-0.206095	Detected	0.00088096	0.997342	12.3802	13.789	13.9	15.8628	15.3307	13.1393	17.9933	16.5393	BQ9382_C1-1040	chr1:362143-362994	SOP78881.1;SOP78881.1;SOP78881.1	LT962476.1	protein_coding	F2QNC7_KOMPC	F2QNC7	UniRef100_F2QNC7 Uncharacterized protein n=2 Tax=Komagataella phaffii TaxID=460519 RepID=F2QNC7_KOMPC	PP7435_Chr1-0194	anaphase-promoting complex-dependent catabolic process [GO:0031145]; regulation of mitotic metaphase/anaphase transition [GO:0030071]	anaphase-promoting complex [GO:0005680]	anaphase-promoting complex [GO:0005680]; anaphase-promoting complex-dependent catabolic process [GO:0031145]; regulation of mitotic metaphase/anaphase transition [GO:0030071]	NA	GO:0005680; GO:0030071; GO:0031145
gene208	ACIB2EUKG767979	BQ9382_C1-1045	Protoheme IX farnesyltransferase	-0.138474	Detected	0.138474	Detected	0	-0.0404797	Detected	0.415276	Detected	0.187398	0.554979	0.141887	Detected	-0.492611	Detected	-0.175362	0.662762	-0.646388	Detected	-0.800574	Detected	-0.723481	0.0447889	18.5386	21.477	12.7	14.0791	18.3491	12.973	15.2003	16.7284	BQ9382_C1-1045	chr1:363179-364456	SOP78882.1;SOP78882.1;SOP78882.1	LT962476.1	protein_coding	A0A1G4KP46_KOMPC	A0A1G4KP46	UniRef100_A0A1G4KP46 Heme A:farnesyltransferase n=2 Tax=Komagataella phaffii TaxID=460519 RepID=A0A1G4KP46_KOMPC	COX10	heme O biosynthetic process [GO:0048034]	integral component of membrane [GO:0016021]; mitochondrial membrane [GO:0031966]	integral component of membrane [GO:0016021]; mitochondrial membrane [GO:0031966]; protoheme IX farnesyltransferase activity [GO:0008495]; heme O biosynthetic process [GO:0048034]	protoheme IX farnesyltransferase activity [GO:0008495]	GO:0008495; GO:0016021; GO:0031966; GO:0048034
gene209	ACIB2EUKG767980	BQ9382_C1-1050	26S proteasome regulatory subunit RPN8	0.0409045	Detected	-0.0409045	Detected	0	1.0398	Detected	0.578063	Detected	0.808933	0.0747171	0.445224	Detected	0.230228	Detected	0.337726	0.0990503	-0.314301	Detected	-0.94384	Detected	-0.62907	0.185996	33.516	30.2797	42.8724	25.1625	36.1497	34.1833	30.549	24.1826	BQ9382_C1-1050	chr1:364770-365873	SOP78883.1;SOP78883.1;SOP78883.1	LT962476.1	protein_coding	F2QNC9_KOMPC	F2QNC9	UniRef100_F2QNC9 26S proteasome regulatory subunit n=2 Tax=Komagataella phaffii TaxID=460519 RepID=F2QNC9_KOMPC	RPN8	NA	proteasome regulatory particle [GO:0005838]	proteasome regulatory particle [GO:0005838]; isopeptidase activity [GO:0070122]; metallopeptidase activity [GO:0008237]	isopeptidase activity [GO:0070122]; metallopeptidase activity [GO:0008237]	GO:0005838; GO:0008237; GO:0070122
gene210	ACIB2EUKG767981	BQ9382_C1-1055	GPN-loop GTPase 2	-0.0285997	Compromised	0.0285988	Compromised	-4.775e-07	2.34976	Detected	2.78913	Detected	2.56945	0.00735188	0.885222	Compromised	-0.474933	Compromised	0.205145	0.79157	2.59296	Detected	1.44496	Detected	2.01896	0.072346	4.23675	4.21482	14.1	15.4545	6.50521	2.78128	30.4	16.8	BQ9382_C1-1055	chr1:367306-368454	SOP78884.1;SOP78884.1;SOP78884.1	LT962476.1	protein_coding	NA	C4QVI7	UniRef100_C4QVI7 Uncharacterized protein n=2 Tax=Komagataella phaffii TaxID=460519 RepID=C4QVI7_KOMPG	NA	NA	NA	NA	NA	NA
gene211	ACIB2EUKG767982	BQ9382_C1-1060	Midasin	0.058774	Detected	-0.058774	Detected	0	0.755343	Detected	0.369705	Detected	0.562524	0.108003	-0.593924	Detected	0.288416	Detected	-0.152754	0.764156	-0.0565691	Detected	-0.227439	Detected	-0.142004	0.304371	1298.58	1144.48	1347.05	833.431	673.174	1361.97	1397.72	1520.55	BQ9382_C1-1060	chr1:368638-370446	SOP78885.1;SOP78885.1;SOP78885.1	LT962476.1	protein_coding	F2QND1_KOMPC	F2QND1	UniRef100_F2QND1 Uncharacterized protein n=2 Tax=Komagataella phaffii TaxID=460519 RepID=F2QND1_KOMPC	PP7435_Chr1-0200	NA	NA	NA	NA	NA
gene212	ACIB2EUKG767983	BQ9382_C1-1065	Membrane protein	-0.0181813	Detected	0.0181813	Detected	0	0.958642	Detected	0.646997	Detected	0.80282	0.0361288	-0.0334201	Detected	0.178229	Detected	0.0724046	0.569609	0.1166	Detected	0.542282	Detected	0.329441	0.26297	44.71	43.8407	56.3229	36.6812	36.0543	45.8248	57.2335	94.1478	BQ9382_C1-1065	chr1:371033-372262	SOP78886.1;SOP78886.1;SOP78886.1	LT962476.1	protein_coding	F2QND2_KOMPC	F2QND2	UniRef100_F2QND2 Uncharacterized protein n=2 Tax=Komagataella phaffii TaxID=460519 RepID=F2QND2_KOMPC	PP7435_Chr1-0201	NA	integral component of membrane [GO:0016021]	integral component of membrane [GO:0016021]	NA	GO:0016021
gene213	ACIB2EUKG767984	BQ9382_C1-1070	Conserved predicted protein	0.0623083	Detected	-0.0623083	Detected	0	0.324863	Detected	1.02899	Detected	0.676928	0.198829	0.493598	Detected	-0.410467	Detected	0.0415654	0.935722	-0.948285	Detected	-0.767901	Detected	-0.858093	0.0159312	69.6562	61.0904	53.484	70.4307	76.5476	44.8963	40.3101	55.9411	BQ9382_C1-1070	chr1:373013-373948	SOP78887.1;SOP78887.1;SOP78887.1	LT962476.1	protein_coding	F2QND3_KOMPC	F2QND3	UniRef100_F2QND3 Uncharacterized protein n=2 Tax=Komagataella phaffii TaxID=460519 RepID=F2QND3_KOMPC	PP7435_Chr1-0202	NA	NA	NA	NA	NA
gene214	ACIB2EUKG767985	BQ9382_C1-1075	Regulatory subunit of acetolactate synthase	0.0406208	Detected	-0.0406208	Detected	0	-0.517266	Detected	-0.111782	Detected	-0.314524	0.267626	-0.246066	Detected	-1.14718	Detected	-0.696622	0.263476	-2.29865	Detected	-2.2891	Detected	-2.29388	0.000317766	5522.78	4991.47	2401.29	2570.87	3689.75	2168.53	1272.44	1568.66	BQ9382_C1-1075	chr1:374753-376585	SOP78888.1;SOP78888.1;SOP78888.1	LT962476.1	protein_coding	F2QND4_KOMPC	F2QND4	UniRef100_F2QND4 Uncharacterized protein n=2 Tax=Komagataella phaffii TaxID=460519 RepID=F2QND4_KOMPC	PP7435_Chr1-0203	NA	NA	NA	NA	NA
gene215	ACIB2EUKG767986	BQ9382_C1-1080	Protein transport protein SEC61 subunit alpha	-0.0578332	Detected	0.0578332	Detected	0	-0.320515	Detected	-0.168312	Detected	-0.244413	0.124917	0.232112	Detected	0.0164514	Detected	0.124282	0.416653	0.309696	Detected	0.149046	Detected	0.229371	0.146396	6268.24	6493.69	3344.24	3003.93	6245.52	5903.07	9428.78	10330.3	BQ9382_C1-1080	chr1:377086-378522	SOP78889.1;SOP78889.1;SOP78889.1	LT962476.1	protein_coding	F2QND5_KOMPC	F2QND5	UniRef100_F2QND5 Sec61p translocation complex subunit n=2 Tax=Komagataella phaffii TaxID=460519 RepID=F2QND5_KOMPC	SEC61	protein transport [GO:0015031]	integral component of membrane [GO:0016021]	integral component of membrane [GO:0016021]; protein transport [GO:0015031]	NA	GO:0015031; GO:0016021
gene216	ACIB2EUKG767987	BQ9382_C1-1085	Regulation of amino acid metabolism-related protein	0.127018	Detected	-0.127018	Detected	0	-1.01547	Detected	-0.604364	Detected	-0.809918	0.0786504	-0.201775	Detected	0.257029	Detected	0.027627	0.925706	0.892115	Detected	0.416435	Detected	0.654275	0.136024	226.619	181.698	65.7053	70.6204	147.049	221.822	449.042	395.467	BQ9382_C1-1085	chr1:378643-379071	SOP78890.1;SOP78890.1;SOP78890.1	LT962476.1	protein_coding	F2QND6_KOMPC	F2QND6	UniRef100_F2QND6 Uncharacterized protein n=2 Tax=Komagataella phaffii TaxID=460519 RepID=F2QND6_KOMPC	PP7435_Chr1-0205	NA	NA	NA	NA	NA
gene217	ACIB2EUKG767988	BQ9382_C1-1090	Conserved predicted protein	0.0652275	Compromised	-0.0652266	Compromised	4.775e-07	1.03535	Compromised	2.78385	Detected	1.9096	0.16127	0.108706	Compromised	0.138679	Compromised	0.123693	0.205829	1.52464	Detected	0.388412	Compromised	0.956528	0.236357	4.31647	3.77038	5.41243	14.7	3.62542	4.06266	13.8398	7.71093	BQ9382_C1-1090	chr1:379097-380485	SOP78891.1;SOP78891.1;SOP78891.1	LT962476.1	protein_coding	F2QND7_KOMPC	F2QND7	UniRef100_F2QND7 Uncharacterized protein n=2 Tax=Komagataella phaffii TaxID=460519 RepID=F2QND7_KOMPC	PP7435_Chr1-0206	NA	NA	NA	NA	NA
gene218	ACIB2EUKG767989	BQ9382_C1-1095	Alanyl-tRNA synthetase (Alanine-tRNA ligase) (AlaRS)	0.0210037	Detected	-0.0210037	Detected	0	-1.23145	Detected	-1.27002	Detected	-1.25073	0.000519294	-0.248796	Detected	-0.196578	Detected	-0.222687	0.0219017	-0.134157	Detected	-0.138427	Detected	-0.136292	0.0231642	1268.91	1178.46	340.904	268.285	857.738	976.121	1328.61	1622.29	BQ9382_C1-1095	chr1:381029-382264	SOP78892.1;SOP78892.1;SOP78892.1	LT962476.1	protein_coding	F2QND8_KOMPC	F2QND8	UniRef100_F2QND8 Uncharacterized protein n=2 Tax=Komagataella phaffii TaxID=460519 RepID=F2QND8_KOMPC	PP7435_Chr1-0207	alanyl-tRNA aminoacylation [GO:0006419]	NA	alanine-tRNA ligase activity [GO:0004813]; ATP binding [GO:0005524]; alanyl-tRNA aminoacylation [GO:0006419]	alanine-tRNA ligase activity [GO:0004813]; ATP binding [GO:0005524]	GO:0004813; GO:0005524; GO:0006419
gene219	ACIB2EUKG767990	BQ9382_C1-1100	Genomic scaffold, Kuraishia_capsulata_scaffold_2	0.000349522	Detected	-0.000349522	Detected	0	-1.52335	Detected	-1.81457	Detected	-1.66896	0.00752613	0.125042	Detected	-0.265189	Detected	-0.0700731	0.753865	-0.648272	Detected	-0.485913	Detected	-0.567092	0.0198833	554.184	529.627	123.368	81.4908	492.415	412.372	412.166	564.89	BQ9382_C1-1100	chr1:382342-383373	SOP78893.1;SOP78893.1;SOP78893.1	LT962476.1	protein_coding	F2QND9_KOMPC	F2QND9	UniRef100_F2QND9 Uncharacterized protein n=2 Tax=Komagataella phaffii TaxID=460519 RepID=F2QND9_KOMPC	PP7435_Chr1-0208	NA	NA	NA	NA	NA
gene220	ACIB2EUKG767991	BQ9382_C1-1105	Permease of basic amino acids in the vacuolar membrane	0.0718865	Detected	-0.0718865	Detected	0	0.469691	Detected	1.45897	Detected	0.964333	0.193476	0.840739	Detected	0.289965	Detected	0.565352	0.18537	0.699547	Detected	0.705402	Detected	0.702475	0.0103273	17.3392	15.0064	14.622	23.4631	24.0779	18.0405	31.2354	38.4084	BQ9382_C1-1105	chr1:383591-385303	SOP78894.1;SOP78894.1;SOP78894.1	LT962476.1	protein_coding	F2QNE0_KOMPC	F2QNE0	UniRef100_F2QNE0 Vacuolar basic amino acid transporter 1 n=2 Tax=Komagataella phaffii TaxID=460519 RepID=F2QNE0_KOMPC	VBA1-1	NA	integral component of membrane [GO:0016021]	integral component of membrane [GO:0016021]; transmembrane transporter activity [GO:0022857]	transmembrane transporter activity [GO:0022857]	GO:0016021; GO:0022857
gene221	ACIB2EUKG767992	BQ9382_C1-1110	YVTN repeat-like/Quinoprotein amine dehydrogenase	0.0254526	Detected	-0.0254521	Detected	2.385e-07	-1.63435	Compromised	0.0591908	Detected	-0.787578	0.450683	-0.0572238	Detected	-0.840099	Detected	-0.448662	0.371156	-0.332821	Detected	-0.724144	Detected	-0.528482	0.115696	26.277	24.2538	5.32297	13.9166	20.2222	12.9	23.9	22.3159	BQ9382_C1-1110	chr1:385487-386551	SOP78895.1;SOP78895.1;SOP78895.1	LT962476.1	protein_coding	F2QNE1_KOMPC	F2QNE1	UniRef100_F2QNE1 Probable cytosolic iron-sulfur protein assembly protein 1 n=2 Tax=Komagataella phaffii TaxID=460519 RepID=F2QNE1_KOMPC	CIA1	iron-sulfur cluster assembly [GO:0016226]	CIA complex [GO:0097361]; nucleus [GO:0005634]	CIA complex [GO:0097361]; nucleus [GO:0005634]; iron-sulfur cluster assembly [GO:0016226]	NA	GO:0005634; GO:0016226; GO:0097361
gene222	ACIB2EUKG767993	BQ9382_C1-1115	Mitochondrial peripheral inner membraneprotein	-0.00540018	Detected	0.00540018	Detected	0	-1.74412	Detected	-1.82249	Detected	-1.78331	0.000491631	0.200685	Detected	0.353609	Detected	0.277147	0.0687047	0.310074	Detected	0.0327392	Detected	0.171407	0.342182	1748.27	1684.18	335.297	256.692	1643.57	2005.64	2536.59	2563.19	BQ9382_C1-1115	chr1:386669-388153	SOP78896.1;SOP78896.1;SOP78896.1	LT962476.1	protein_coding	F2QNE2_KOMPC	F2QNE2	UniRef100_F2QNE2 Uncharacterized protein n=2 Tax=Komagataella phaffii TaxID=460519 RepID=F2QNE2_KOMPC	CYC2	NA	NA	oxidoreductase activity [GO:0016491]	oxidoreductase activity [GO:0016491]	GO:0016491
gene223	ACIB2EUKG767994	BQ9382_C1-1120	Target membrane receptor (T-SNARE)	-0.0502596	Detected	0.0502596	Detected	0	0.148187	Detected	-0.12498	Detected	0.0116034	0.943713	-0.485396	Detected	-0.252062	Detected	-0.368729	0.101024	-0.362976	Detected	-0.643169	Detected	-0.503073	0.0774949	2730.95	2799.63	2005.76	1341.6	1646.14	2123.91	2563.6	2585.35	BQ9382_C1-1120	chr1:388342-389154	SOP78897.1;SOP78897.1;SOP78897.1	LT962476.1	protein_coding	F2QNE3_KOMPC	F2QNE3	UniRef100_F2QNE3 Target membrane receptor (t-SNARE) for vesicular intermediates n=2 Tax=Komagataella phaffii TaxID=460519 RepID=F2QNE3_KOMPC	PEP12	intracellular protein transport [GO:0006886]; vesicle-mediated transport [GO:0016192]	membrane [GO:0016020]	membrane [GO:0016020]; SNAP receptor activity [GO:0005484]; intracellular protein transport [GO:0006886]; vesicle-mediated transport [GO:0016192]	SNAP receptor activity [GO:0005484]	GO:0005484; GO:0006886; GO:0016020; GO:0016192
gene224	ACIB2EUKG767995	BQ9382_C1-1125	N7BM (B17.2) subunit of mitochondrial NADH:ubiquinone oxidoreductase (Complex I)	0.112032	Detected	-0.112032	Detected	0	0.331183	Detected	0.488051	Detected	0.409617	0.0957316	0.057116	Detected	0.0217166	Detected	0.0394163	0.761366	-0.290854	Detected	-0.569302	Detected	-0.430078	0.137835	1553.19	1271.46	1157.24	1042.84	1218.52	1304.99	1369.67	1382.97	BQ9382_C1-1125	chr1:389470-389892	SOP78898.1;SOP78898.1	LT962476.1	protein_coding	F2QNE4_KOMPC	F2QNE4	UniRef100_F2QNE4 NADH dehydrogenase [ubiquinone] 1 alpha subcomplex subunit n=3 Tax=Komagataella TaxID=460517 RepID=F2QNE4_KOMPC	N7BM	NA	mitochondrial inner membrane [GO:0005743]; respirasome [GO:0070469]	mitochondrial inner membrane [GO:0005743]; respirasome [GO:0070469]; electron transfer activity [GO:0009055]; NADH dehydrogenase (ubiquinone) activity [GO:0008137]	electron transfer activity [GO:0009055]; NADH dehydrogenase (ubiquinone) activity [GO:0008137]	GO:0005743; GO:0008137; GO:0009055; GO:0070469
gene225	ACIB2EUKG767996	BQ9382_C1-1130	Deoxyhypusine synthase, catalyzes formation of deoxyhypusine	0.0995278	Detected	-0.0995278	Detected	0	0.0452161	Detected	1.10407	Detected	0.574645	0.397813	0.180252	Detected	0.298414	Detected	0.239333	0.174581	-0.0451589	Detected	-0.21571	Detected	-0.130434	0.424503	22.7129	18.9181	14.0007	23.5761	19.5755	23.3192	23.9547	26.0655	BQ9382_C1-1130	chr1:390011-391138	SOP78899.1;SOP78899.1;SOP78899.1	LT962476.1	protein_coding	F2QNE5_KOMPC	F2QNE5	UniRef100_F2QNE5 Deoxyhypusine synthase n=2 Tax=Komagataella phaffii TaxID=460519 RepID=F2QNE5_KOMPC	DYS1	peptidyl-lysine modification to peptidyl-hypusine [GO:0008612]	NA	peptidyl-lysine modification to peptidyl-hypusine [GO:0008612]	NA	GO:0008612
gene226	ACIB2EUKG767997	BQ9382_C1-1135	Potential cytochrome P450 monooxygenase	0.0430322	Detected	-0.0430317	Detected	2.385e-07	3.20251	Detected	2.30109	Detected	2.7518	0.0260193	0.709161	Detected	-1.26127	Compromised	-0.276055	0.805827	0.726832	Detected	0.390857	Detected	0.558844	0.0842925	8.97	8.08	51.3	22.1991	11.6	3.24884	16.8	16.3	BQ9382_C1-1135	chr1:391272-392741	SOP78900.1;SOP78900.1;SOP78900.1	LT962476.1	protein_coding	NA	C4QVK3	UniRef100_C4QVK3 Lanosterol 14-alpha-demethylase n=2 Tax=Komagataella phaffii TaxID=460519 RepID=C4QVK3_KOMPG	NA	NA	NA	NA	NA	NA
gene227	ACIB2EUKG767998	BQ9382_C1-1140	Protein kinase-like (PK-like)	0.461366	Compromised	-0.461366	Compromised	0	1.59315	Compromised	3.04062	Detected	2.31689	0.114198	0.0685301	Compromised	-0.466209	Compromised	-0.19884	0.745041	0.031827	Compromised	-0.304248	Compromised	-0.13621	0.807512	4.52786	2.28376	6.3507	14	2.81047	2.12929	3.91978	3.80286	BQ9382_C1-1140	chr1:392933-394348	SOP78901.1;SOP78901.1;SOP78901.1	LT962476.1	protein_coding	F2QNE7_KOMPC	F2QNE7	UniRef100_F2QNE7 Uncharacterized protein n=2 Tax=Komagataella phaffii TaxID=460519 RepID=F2QNE7_KOMPC	PP7435_Chr1-0217	NA	NA	ATP binding [GO:0005524]; protein serine/threonine kinase activity [GO:0004674]	ATP binding [GO:0005524]; protein serine/threonine kinase activity [GO:0004674]	GO:0004674; GO:0005524
gene228	ACIB2EUKG767999	BQ9382_C1-1145	Potential polyamine transporter	-0.148324	Detected	0.148324	Detected	0	-0.666167	Detected	-0.521259	Detected	-0.593713	0.0693585	0.508009	Detected	-0.0695991	Detected	0.219205	0.569164	-0.213316	Detected	0.409863	Detected	0.0982733	0.802596	796.411	935.328	356.023	318.18	1022.95	752.326	887.657	1674.39	BQ9382_C1-1145	chr1:394888-396783	SOP78902.1;SOP78902.1;SOP78902.1	LT962476.1	protein_coding	F2QNE8_KOMPC	F2QNE8	UniRef100_F2QNE8 Polyamine transporter 2 n=2 Tax=Komagataella phaffii TaxID=460519 RepID=F2QNE8_KOMPC	TPO2	NA	integral component of membrane [GO:0016021]	integral component of membrane [GO:0016021]; transmembrane transporter activity [GO:0022857]	transmembrane transporter activity [GO:0022857]	GO:0016021; GO:0022857
gene229	ACIB2EUKG768000	BQ9382_C1-1150	Genomic scaffold, Kuraishia_capsulata_scaffold_4	0.0229969	Detected	-0.0229969	Detected	0	-0.645596	Detected	-0.487524	Detected	-0.56656	0.0204625	-0.253614	Detected	-0.130115	Detected	-0.191864	0.100484	-0.24404	Detected	-0.372272	Detected	-0.308156	0.0455476	2171.49	2011.12	874.416	788.636	1460.93	1746.78	2103.99	2357.54	BQ9382_C1-1150	chr1:396975-399437	SOP78903.1;SOP78903.1;SOP78903.1	LT962476.1	protein_coding	F2QNE9_KOMPC	F2QNE9	UniRef100_F2QNE9 Plasma membrane proteins endocytosis n=2 Tax=Komagataella phaffii TaxID=460519 RepID=F2QNE9_KOMPC	ECM21	NA	NA	NA	NA	NA
gene230	ACIB2EUKG768001	BQ9382_C1-1155	Protein involved in assembly of mitochondrial respiratory complexes	-0.0508032	Detected	0.0508032	Detected	0	-0.0902271	Detected	0.525559	Detected	0.217666	0.557656	-0.244091	Detected	-0.030025	Detected	-0.137058	0.366848	-0.0648217	Detected	-0.302855	Detected	-0.183838	0.291294	19.9626	20.48	12.433	15.4	14.229	18.1152	23.0499	23.9349	BQ9382_C1-1155	chr1:399524-400327	SOP78904.1;SOP78904.1;SOP78904.1	LT962476.1	protein_coding	F2QNF0_KOMPC	F2QNF0	UniRef100_F2QNF0 Mitochondrial ribosome receptor n=2 Tax=Komagataella phaffii TaxID=460519 RepID=F2QNF0_KOMPC	MBA1	protein insertion into mitochondrial inner membrane from matrix [GO:0032979]	mitochondrial inner membrane [GO:0005743]	mitochondrial inner membrane [GO:0005743]; protein insertion into mitochondrial inner membrane from matrix [GO:0032979]	NA	GO:0005743; GO:0032979
gene231	ACIB2EUKG768002	BQ9382_C1-1160	Mannosyl phosphorylinositol ceramide synthase SUR1	0.130714	Detected	-0.130714	Detected	0	0.103576	Detected	-0.455169	Detected	-0.175797	0.626197	-0.141147	Detected	-0.6094	Detected	-0.375273	0.296596	-1.06845	Detected	-1.10048	Detected	-1.08447	0.0144281	2986.56	2382.32	1875.98	1029.45	2015.92	1599.36	1516.56	1816.49	BQ9382_C1-1160	chr1:401413-402510	SOP78905.1;SOP78905.1;SOP78905.1	LT962476.1	protein_coding	F2QNF1_KOMPC	F2QNF1	UniRef100_F2QNF1 Mannosylinositol phosphorylceramide synthase catalytic subunit n=2 Tax=Komagataella phaffii TaxID=460519 RepID=F2QNF1_KOMPC	CSH1	NA	NA	transferase activity [GO:0016740]	transferase activity [GO:0016740]	GO:0016740
gene232	ACIB2EUKG768003	BQ9382_C1-1165	Rabgap domain of human tbc1 domain family member 14 like domains	0.0688677	Compromised	-0.0688686	Compromised	-4.8e-07	1.96034	Compromised	3.3005	Detected	2.63042	0.0597612	0.380767	Compromised	0.132909	Compromised	0.256838	0.211753	0.542816	Compromised	10.388	Detected	5.46543	0.382525	2.92185	2.53935	6.93864	14.1996	2.9559	2.73216	4.73155	5330	BQ9382_C1-1165	chr1:402565-404055	SOP78906.1;SOP78906.1;SOP78906.1	LT962476.1	protein_coding	NA	C4QVK9	UniRef100_C4QVK9 Cis-golgi GTPase-activating protein (GAP) n=2 Tax=Komagataella phaffii TaxID=460519 RepID=C4QVK9_KOMPG	NA	NA	NA	NA	NA	NA
gene233	ACIB2EUKG768004	BQ9382_C1-1170	Methylenetetrahydrofolatedehydrogenas	0.112061	Detected	-0.112061	Detected	0	-0.0153961	Detected	-0.140692	Detected	-0.0780439	0.60509	-0.184492	Detected	0.363417	Detected	0.0894623	0.790997	-0.313948	Detected	-0.378303	Detected	-0.346125	0.0972002	548.868	449.291	321.608	238.332	364.198	584.392	476.321	557.884	BQ9382_C1-1170	chr1:404490-405434	SOP78907.1;SOP78907.1;SOP78907.1	LT962476.1	protein_coding	NA	C4QVL0	UniRef100_C4QVL0 NAD-dependent 5,10-methylenetetrahydrafolate dehydrogenase n=2 Tax=Komagataella phaffii TaxID=460519 RepID=C4QVL0_KOMPG	NA	NA	NA	NA	NA	NA
gene234	ACIB2EUKG768005	BQ9382_C1-1175	Nuclear pore-associated protein, forms acomplex with Thp1p	0.306689	Detected	-0.306689	Detected	0	0.0338383	Detected	1.2359	Detected	0.63487	0.446084	0.994425	Detected	0.972191	Detected	0.983308	0.0851498	-1.64675	Compromised	-2.03339	Compromised	-1.84007	0.0366944	21.5186	13.4492	11.4	21.2	28.2478	30.5296	6.47802	6.06832	BQ9382_C1-1175	chr1:405706-408873	SOP78908.1;SOP78908.1;SOP78908.1	LT962476.1	protein_coding	F2QNF4_KOMPC	F2QNF4	UniRef100_F2QNF4 TREX-2 complex component n=2 Tax=Komagataella phaffii TaxID=460519 RepID=F2QNF4_KOMPC	SAC3	mRNA export from nucleus [GO:0006406]	nuclear envelope [GO:0005635]; transcription export complex 2 [GO:0070390]	nuclear envelope [GO:0005635]; transcription export complex 2 [GO:0070390]; mRNA export from nucleus [GO:0006406]	NA	GO:0005635; GO:0006406; GO:0070390
gene235	ACIB2EUKG768006	BQ9382_C1-1180	YVTN repeat-like/Quinoproteinaminedehydrogenase	0.188272	Detected	-0.188272	Detected	-2.4e-07	1.61825	Detected	0.436991	Detected	1.02762	0.239234	0.190971	Detected	0.0252581	Detected	0.108115	0.651626	0.451799	Detected	3.01754	Detected	1.73467	0.312779	54.099	39.8441	93.3	33.2554	44.1715	43.2203	75.7166	549	BQ9382_C1-1180	chr1:409228-412875	SOP78909.1;SOP78909.1;SOP78909.1	LT962476.1	protein_coding	NA	C4QVL2	UniRef100_C4QVL2 Uncharacterized protein n=1 Tax=Komagataella phaffii (strain GS115 / ATCC 20864) TaxID=644223 RepID=C4QVL2_KOMPG	NA	NA	NA	NA	NA	NA
gene236	ACIB2EUKG768007	BQ9382_C1-1185	YVTN repeat-like/Quinoproteinaminedehydrogenase	-0.0586224	Detected	0.0586224	Detected	0	-1.23707	Detected	-0.869129	Detected	-1.0531	0.0320113	-0.213676	Detected	-0.237931	Detected	-0.225804	0.0636484	0.436699	Detected	0.365674	Detected	0.401186	0.0279686	1168.83	1212.19	330.544	344.798	855.49	923.301	1921.01	2239.57	BQ9382_C1-1185	chr1:413478-415091	SOP78910.1;SOP78910.1;SOP78910.1	LT962476.1	protein_coding	F2QNF6_KOMPC	F2QNF6	UniRef100_F2QNF6 Anaphase-promoting complex/cyclosome activator protein n=1 Tax=Komagataella phaffii (strain ATCC 76273 / CBS 7435 / CECT 11047 / NRRL Y-11430 / Wegner 21-1) TaxID=981350 RepID=F2QNF6_KOMPC	CDC20	positive regulation of ubiquitin protein ligase activity [GO:1904668]	NA	anaphase-promoting complex binding [GO:0010997]; ubiquitin-protein transferase activator activity [GO:0097027]; positive regulation of ubiquitin protein ligase activity [GO:1904668]	anaphase-promoting complex binding [GO:0010997]; ubiquitin-protein transferase activator activity [GO:0097027]	GO:0010997; GO:0097027; GO:1904668
gene237	ACIB2EUKG768008	BQ9382_C1-1190	1,3-beta-glucan synthase component FKS1	-0.186034	Detected	0.186034	Detected	0	-1.16284	Compromised	1.19653	Detected	0.0168442	0.990027	-1.35579	Compromised	-1.73688	Compromised	-1.54633	0.0284	-1.7785	Compromised	-2.28318	Compromised	-2.03084	0.0230113	8.97	11.1	2.91724	12.1	3.24938	2.7385	3.46805	2.99349	BQ9382_C1-1190	chr1:415148-420343	SOP78911.1;SOP78911.1;SOP78911.1	LT962476.1	protein_coding	F2QNF7_KOMPC	F2QNF7	UniRef100_F2QNF7 1,3-beta-glucan synthase component n=2 Tax=Komagataella phaffii TaxID=460519 RepID=F2QNF7_KOMPC	FKS3	(1->3)-beta-D-glucan biosynthetic process [GO:0006075]	1,3-beta-D-glucan synthase complex [GO:0000148]; integral component of membrane [GO:0016021]	1,3-beta-D-glucan synthase complex [GO:0000148]; integral component of membrane [GO:0016021]; 1,3-beta-D-glucan synthase activity [GO:0003843]; (1->3)-beta-D-glucan biosynthetic process [GO:0006075]	1,3-beta-D-glucan synthase activity [GO:0003843]	GO:0000148; GO:0003843; GO:0006075; GO:0016021
gene238	ACIB2EUKG768009	BQ9382_C1-1195	Beta-1,3-glucanosyltransferase, required for cell wall assembly	-0.0496721	Detected	0.0496721	Detected	0	-1.08566	Detected	-1.2825	Detected	-1.18408	0.0085579	-0.293942	Detected	-0.465087	Detected	-0.379515	0.0617426	-0.18458	Detected	-0.261622	Detected	-0.223101	0.0710289	10162.2	10409.2	3172.13	2237.01	6991.88	6815.6	10790.6	12527.7	BQ9382_C1-1195	chr1:421109-422725	SOP78912.1;SOP78912.1;SOP78912.1	LT962476.1	protein_coding	F2QNF8_KOMPC	F2QNF8	UniRef100_F2QNF8 1,3-beta-glucanosyltransferase n=3 Tax=Komagataella TaxID=460517 RepID=F2QNF8_KOMPC	GAS1-1	NA	anchored component of membrane [GO:0031225]; plasma membrane [GO:0005886]	anchored component of membrane [GO:0031225]; plasma membrane [GO:0005886]; transferase activity [GO:0016740]	transferase activity [GO:0016740]	GO:0005886; GO:0016740; GO:0031225
gene239	ACIB2EUKG768010	BQ9382_C1-1200	Beta-1,3-glucanosyltransferase, required forcell wall assembly	-0.0353541	Detected	0.0353541	Detected	0	-1.89403	Detected	-2.12567	Detected	-2.00985	0.00361069	-0.145005	Detected	-0.87726	Detected	-0.511132	0.299131	-0.968663	Detected	-1.06685	Detected	-1.01776	0.00351506	27632.9	27748.5	4876.84	3357.22	20871.8	13789.8	16871.2	19302.1	BQ9382_C1-1200	chr1:423448-425055	SOP78913.1;SOP78913.1;SOP78913.1	LT962476.1	protein_coding	F2QNF9_KOMPC	F2QNF9	UniRef100_F2QNF9 1,3-beta-glucanosyltransferase n=2 Tax=Komagataella phaffii TaxID=460519 RepID=F2QNF9_KOMPC	GAS1-2	NA	anchored component of membrane [GO:0031225]; plasma membrane [GO:0005886]	anchored component of membrane [GO:0031225]; plasma membrane [GO:0005886]; transferase activity [GO:0016740]	transferase activity [GO:0016740]	GO:0005886; GO:0016740; GO:0031225
gene240	ACIB2EUKG768011	BQ9382_C1-1205	Essential protein involved in rRNA and snoRNA maturation	-0.0463047	Detected	0.0463047	Detected	0	-0.579669	Detected	-0.237273	Detected	-0.408471	0.147824	0.339174	Detected	-0.7102	Detected	-0.185513	0.758338	-0.878458	Detected	-0.744043	Detected	-0.81125	0.00996997	94.1574	95.9974	41.6411	42.6745	100.239	53.1585	61.6629	82.8903	BQ9382_C1-1205	chr1:425100-425957	SOP78914.1;SOP78914.1;SOP78914.1	LT962476.1	protein_coding	F2QNG0_KOMPC	F2QNG0	UniRef100_F2QNG0 rRNA and snoRNA maturation protein n=2 Tax=Komagataella phaffii TaxID=460519 RepID=F2QNG0_KOMPC	PXR1	NA	NA	nucleic acid binding [GO:0003676]	nucleic acid binding [GO:0003676]	GO:0003676
gene241	ACIB2EUKG768012	BQ9382_C1-1210	Cell wall protein with similarity to glucanases	-0.15235	Detected	0.15235	Detected	0	-1.27866	Detected	-1.40485	Detected	-1.34175	0.0147701	-0.730633	Detected	-1.44705	Detected	-1.08884	0.107574	-0.849962	Detected	-0.941392	Detected	-0.895677	0.0301198	542.108	640.231	158.95	117.719	295.901	197.658	389.723	447.971	BQ9382_C1-1210	chr1:426459-427505	SOP78915.1;SOP78915.1;SOP78915.1	LT962476.1	protein_coding	NA	C4QVL7	UniRef100_C4QVL7 Cell wall protein with similarity to glucanases n=2 Tax=Komagataella phaffii TaxID=460519 RepID=C4QVL7_KOMPG	NA	NA	NA	NA	NA	NA
gene242	ACIB2EUKG768013	BQ9382_C1-1215	Reticulon-like protein	-0.0525131	Detected	0.0525126	Detected	-2.385e-07	0.34182	Detected	0.67683	Detected	0.509325	0.101096	-0.096251	Detected	-0.142836	Detected	-0.119543	0.172922	-0.309054	Detected	-0.537988	Detected	-0.423521	0.0781919	37.6726	38.7407	31.6926	32.3132	29.7851	31.6523	36.7681	38.4213	BQ9382_C1-1215	chr1:428457-429353	SOP78916.1;SOP78916.1;SOP78916.1	LT962476.1	protein_coding	F2QNG3_KOMPC	F2QNG3	UniRef100_F2QNG3 Reticulon-like protein n=2 Tax=Komagataella phaffii TaxID=460519 RepID=F2QNG3_KOMPC	RTN1	NA	endoplasmic reticulum membrane [GO:0005789]; integral component of membrane [GO:0016021]	endoplasmic reticulum membrane [GO:0005789]; integral component of membrane [GO:0016021]	NA	GO:0005789; GO:0016021
gene243	ACIB2EUKG768014	BQ9382_C1-1220	Conserved predicted protein	0.207652	Detected	-0.207652	Detected	0	-0.572224	Compromised	1.16732	Detected	0.297547	0.770967	-0.915894	Compromised	-1.40031	Compromised	-1.1581	0.0682159	0.204669	Detected	-2.04288	Compromised	-0.919105	0.505652	15.9	11.4	5.92732	15.9988	5.94726	4.66578	18.5	4.771	BQ9382_C1-1220	chr1:429687-431045	SOP78917.1;SOP78917.1;SOP78917.1	LT962476.1	protein_coding	F2QNG4_KOMPC	F2QNG4	UniRef100_F2QNG4 Uncharacterized protein n=2 Tax=Komagataella phaffii TaxID=460519 RepID=F2QNG4_KOMPC	PP7435_Chr1-0236	NA	NA	NA	NA	NA
gene244	ACIB2EUKG768015	BQ9382_C1-1225	Vacuolar protein sorting-associated protein11	-0.000165939	Detected	0.000165939	Detected	0	-0.154607	Detected	-0.369941	Detected	-0.262274	0.135177	0.00299549	Detected	-0.0309706	Detected	-0.0139875	0.496758	-0.195314	Detected	-0.0985937	Detected	-0.146954	0.0933769	1495.29	1430.05	859.927	598.706	1221.29	1309.25	1522.83	1994.28	BQ9382_C1-1225	chr1:431258-434092	SOP78918.1;SOP78918.1;SOP78918.1	LT962476.1	protein_coding	F2QNG5_KOMPC	F2QNG5	UniRef100_F2QNG5 E3 ubiquitin-protein ligase n=2 Tax=Komagataella phaffii TaxID=460519 RepID=F2QNG5_KOMPC	PEP5	intracellular protein transport [GO:0006886]; vesicle-mediated transport [GO:0016192]	CORVET complex [GO:0033263]; fungal-type vacuole membrane [GO:0000329]; HOPS complex [GO:0030897]	CORVET complex [GO:0033263]; fungal-type vacuole membrane [GO:0000329]; HOPS complex [GO:0030897]; metal ion binding [GO:0046872]; transferase activity [GO:0016740]; intracellular protein transport [GO:0006886]; vesicle-mediated transport [GO:0016192]	metal ion binding [GO:0046872]; transferase activity [GO:0016740]	GO:0000329; GO:0006886; GO:0016192; GO:0016740; GO:0030897; GO:0033263; GO:0046872
gene246	ACIB2EUKG768016	BQ9382_C1-1235	Phosphorylase Kinase domain 1	-0.00329256	Detected	0.00329256	Detected	0	0.700818	Detected	0.828794	Detected	0.764806	0.00694549	-0.142255	Detected	-0.147828	Detected	-0.145041	0.000883157	0.112259	Detected	0.114495	Detected	0.113377	0.000939229	3040	2920	3170	2800	2250	2460	3840	4710	BQ9382_C1-1235	chr1:434294-435394	SOP78919.1	LT962476.1	protein_coding	F2QNG6_KOMPC	F2QNG6	UniRef100_F2QNG6 Mitogen-activated protein kinase n=2 Tax=Komagataella phaffii TaxID=460519 RepID=F2QNG6_KOMPC	HOG1	stress-activated MAPK cascade [GO:0051403]	cytoplasm [GO:0005737]; nucleus [GO:0005634]	cytoplasm [GO:0005737]; nucleus [GO:0005634]; ATP binding [GO:0005524]; MAP kinase activity [GO:0004707]; stress-activated MAPK cascade [GO:0051403]	ATP binding [GO:0005524]; MAP kinase activity [GO:0004707]	GO:0004707; GO:0005524; GO:0005634; GO:0005737; GO:0051403
gene247	ACIB2EUKG768017	BQ9382_C1-1240	Acetamidase regulatory protein	-0.0888414	Detected	0.0888419	Detected	2.375e-07	-0.68608	Compromised	0.931946	Detected	0.122933	0.893798	2.84466	Detected	2.19782	Detected	2.52124	0.017241	1.27356	Detected	0.869061	Detected	1.07131	0.0399852	10.3834	11.2293	4.39317	10.9	64.6475	45.317	31.1268	28.7995	BQ9382_C1-1240	chr1:435428-437698	SOP78920.1;SOP78920.1;SOP78920.1	LT962476.1	protein_coding	F2QNG7_KOMPC	F2QNG7	UniRef100_F2QNG7 Glucose transport transcription factor n=2 Tax=Komagataella phaffii TaxID=460519 RepID=F2QNG7_KOMPC	RGT1	NA	NA	DNA-binding transcription factor activity, RNA polymerase II-specific [GO:0000981]; zinc ion binding [GO:0008270]	DNA-binding transcription factor activity, RNA polymerase II-specific [GO:0000981]; zinc ion binding [GO:0008270]	GO:0000981; GO:0008270
gene248	ACIB2EUKG768018	BQ9382_C1-1245	Rab5 GDP/GTP exchange factor	0.0341263	Detected	-0.0341263	Detected	0	0.473778	Detected	0.186978	Detected	0.330378	0.154282	-0.239414	Detected	0.0366755	Detected	-0.101369	0.549881	-0.0861216	Detected	-0.213362	Detected	-0.149742	0.173779	1005.51	916.996	872.895	578.364	677.928	901	1078.6	1209.41	BQ9382_C1-1245	chr1:438641-439900	SOP78921.1;SOP78921.1;SOP78921.1	LT962476.1	protein_coding	F2QNG8_KOMPC	F2QNG8	UniRef100_F2QNG8 Uncharacterized protein n=2 Tax=Komagataella phaffii TaxID=460519 RepID=F2QNG8_KOMPC	PP7435_Chr1-0240	NA	NA	NA	NA	NA
gene249	ACIB2EUKG768019	BQ9382_C1-1250	Conserved predicted protein	0.0470848	Compromised	-0.0470858	Compromised	-4.76e-07	1.35639	Compromised	2.71926	Detected	2.03782	0.0963838	2.46078	Detected	0.116352	Compromised	1.28857	0.386606	2.13676	Detected	-0.896177	Compromised	0.620293	0.722279	3.06278	2.74343	4.85827	10.1	13.3	2.87433	15.2	2.27434	BQ9382_C1-1250	chr1:440795-441442	SOP78922.1;SOP78922.1	LT962476.1	protein_coding	A0A1G4KP43_KOMPC	A0A1G4KP43	UniRef100_A0A1G4KP43 Uncharacterized protein n=1 Tax=Komagataella phaffii (strain ATCC 76273 / CBS 7435 / CECT 11047 / NRRL Y-11430 / Wegner 21-1) TaxID=981350 RepID=A0A1G4KP43_KOMPC	PP7435_Chr1-1829	NA	NA	NA	NA	NA
gene250	ACIB2EUKG768020	BQ9382_C1-1255	Phosphatidylinositol4,5-bisphosphate5-phosph atase with a role in secretion	-0.0484939	Detected	0.0484939	Detected	0	1.43945	Detected	1.3671	Detected	1.40328	0.00185362	0.306541	Detected	0.363329	Detected	0.334935	0.0270143	0.794044	Detected	0.864392	Detected	0.829218	0.00517887	520.935	532.729	935.249	718.988	543.001	619.905	1089.14	1400.49	BQ9382_C1-1255	chr1:441543-442583	SOP78923.1;SOP78923.1;SOP78923.1	LT962476.1	protein_coding	NA	C4QVM4	UniRef100_C4QVM4 Phosphatidylinositol 4,5-bisphosphate 5-phosphatase with a role in secretio n=2 Tax=Komagataella phaffii TaxID=460519 RepID=C4QVM4_KOMPG	NA	NA	NA	NA	NA	NA
gene251	ACIB2EUKG768021	BQ9382_C1-1260	Protein involved in retention of membrane proteins, including Sec12p, in the ER	-0.0188141	Detected	0.0188141	Detected	0	1.0204	Detected	1.02839	Detected	1.0244	0.000352337	0.15607	Detected	-0.205583	Detected	-0.0247564	0.904155	-0.286702	Detected	-0.339908	Detected	-0.313305	0.0106434	809.663	794.618	1065.04	865.657	744.887	636.286	784.034	925.412	BQ9382_C1-1260	chr1:442646-443215	SOP78924.1;SOP78924.1;SOP78924.1	LT962476.1	protein_coding	F2QNH0_KOMPC	F2QNH0	UniRef100_F2QNH0 Protein RER1 n=2 Tax=Komagataella phaffii TaxID=460519 RepID=F2QNH0_KOMPC	RER1	NA	integral component of membrane [GO:0016021]	integral component of membrane [GO:0016021]	NA	GO:0016021
gene252	ACIB2EUKG768022	BQ9382_C1-1265	Karyopherin/importin that interacts with the nuclear pore complex	-0.0457473	Detected	0.0457473	Detected	0	-0.507686	Detected	-0.823681	Detected	-0.665684	0.0559785	-0.53674	Detected	-0.719165	Detected	-0.627953	0.0254042	-1.05598	Detected	-1.23658	Detected	-1.14628	0.00770787	18617.9	18967.1	8651.7	5617.61	10796.2	10442	10776.9	11645.2	BQ9382_C1-1265	chr1:443623-446976	SOP78925.1;SOP78925.1;SOP78925.1	LT962476.1	protein_coding	F2QNH1_KOMPC	F2QNH1	UniRef100_F2QNH1 Nuclear transport (Karyopherin beta) n=2 Tax=Komagataella phaffii TaxID=460519 RepID=F2QNH1_KOMPC	PSE1	protein import into nucleus [GO:0006606]	cytoplasm [GO:0005737]; nucleus [GO:0005634]	cytoplasm [GO:0005737]; nucleus [GO:0005634]; protein import into nucleus [GO:0006606]	NA	GO:0005634; GO:0005737; GO:0006606
gene253	ACIB2EUKG768023	BQ9382_C1-1270	Phosphatidylglycerolphosphatesynthase,cataly zes the synthesis of phosphatidylglycerolphosphate	0.0584359	Detected	-0.0584359	Detected	0	-0.111319	Detected	0.623005	Detected	0.255843	0.562454	0.201455	Detected	-0.940008	Detected	-0.369276	0.585753	-1.40254	Detected	-1.12299	Detected	-1.26276	0.0140898	55.3513	48.806	31.4959	42.3527	49.8106	24.782	23.4425	34.8475	BQ9382_C1-1270	chr1:447068-448543	SOP78926.1;SOP78926.1;SOP78926.1	LT962476.1	protein_coding	F2QNH2_KOMPC	F2QNH2	UniRef100_F2QNH2 CDP-diacylglycerol--glycerol-3-phosphate 3-phosphatidyltransferase n=2 Tax=Komagataella phaffii TaxID=460519 RepID=F2QNH2_KOMPC	PGS1	cardiolipin biosynthetic process [GO:0032049]	mitochondrion [GO:0005739]	mitochondrion [GO:0005739]; ATP binding [GO:0005524]; CDP-diacylglycerol-glycerol-3-phosphate 3-phosphatidyltransferase activity [GO:0008444]; cardiolipin biosynthetic process [GO:0032049]	ATP binding [GO:0005524]; CDP-diacylglycerol-glycerol-3-phosphate 3-phosphatidyltransferase activity [GO:0008444]	GO:0005524; GO:0005739; GO:0008444; GO:0032049
gene254	ACIB2EUKG768024	BQ9382_C1-1275	DRAP deaminase, catalyzes the third step of the riboflavin biosynthesis pathway	0.0044055	Detected	-0.0044055	Detected	0	-0.848952	Detected	-0.394454	Detected	-0.621703	0.111706	-0.136323	Detected	0.0921273	Detected	-0.0220976	0.864566	0.110619	Detected	-0.196845	Detected	-0.0431128	0.805562	1305.06	1240.24	462.351	512.111	964.736	1240.53	1637.86	1620.83	BQ9382_C1-1275	chr1:448662-450305	SOP78927.1;SOP78927.1;SOP78927.1	LT962476.1	protein_coding	F2QNH3_KOMPC	F2QNH3	UniRef100_F2QNH3 Bifunctional DRAP deaminase tRNA:pseudouridine synthase n=2 Tax=Komagataella phaffii TaxID=460519 RepID=F2QNH3_KOMPC	RIB2	pseudouridine synthesis [GO:0001522]	NA	pseudouridine synthase activity [GO:0009982]; RNA binding [GO:0003723]; pseudouridine synthesis [GO:0001522]	pseudouridine synthase activity [GO:0009982]; RNA binding [GO:0003723]	GO:0001522; GO:0003723; GO:0009982
gene255	ACIB2EUKG768025	BQ9382_C1-1280	Flavin adenine dinucleotide (FAD)synthetase	-0.0849328	Detected	0.0849328	Detected	0	-1.89751	Detected	-1.40166	Detected	-1.64959	0.0243225	0.255944	Detected	-0.161331	Detected	0.0473065	0.853114	0.29272	Detected	-0.220478	Detected	0.0361214	0.905922	4011.78	4315.18	731.012	833.228	4140.88	3403.38	6077.08	5214.64	BQ9382_C1-1280	chr1:450498-451382	SOP78928.1;SOP78928.1;SOP78928.1	LT962476.1	protein_coding	F2QNH4_KOMPC	F2QNH4	UniRef100_F2QNH4 Flavin adenine dinucleotide (FAD) synthetase n=2 Tax=Komagataella phaffii TaxID=460519 RepID=F2QNH4_KOMPC	FAD1	NA	NA	catalytic activity [GO:0003824]	catalytic activity [GO:0003824]	GO:0003824
gene256	ACIB2EUKG768026	BQ9382_C1-1285	Splicing factor 3A subunit 2	-0.0597448	Detected	0.0597448	Detected	0	-1.84066	Detected	-1.21166	Detected	-1.52616	0.041293	1.17395	Detected	0.371505	Detected	0.772728	0.197079	0.174242	Detected	0.108645	Detected	0.141443	0.173631	105.314	109.391	19.6156	24.5203	201.839	127.021	144.409	168.992	BQ9382_C1-1285	chr1:451385-452041	SOP78929.1;SOP78929.1;SOP78929.1	LT962476.1	protein_coding	F2QNH5_KOMPC	F2QNH5	UniRef100_F2QNH5 SF3a splicing factor complex subunit n=2 Tax=Komagataella phaffii TaxID=460519 RepID=F2QNH5_KOMPC	PRP11	mRNA processing [GO:0006397]; RNA splicing [GO:0008380]	spliceosomal complex [GO:0005681]	spliceosomal complex [GO:0005681]; nucleic acid binding [GO:0003676]; zinc ion binding [GO:0008270]; mRNA processing [GO:0006397]; RNA splicing [GO:0008380]	nucleic acid binding [GO:0003676]; zinc ion binding [GO:0008270]	GO:0003676; GO:0005681; GO:0006397; GO:0008270; GO:0008380
gene257	ACIB2EUKG768027	BQ9382_C1-1290	Component of the evolutionarily conserved kinetochore-associated Ndc80 complex	-0.0322471	Detected	0.0322466	Detected	-2.38e-07	1.17251	Detected	1.38359	Detected	1.27805	0.00737384	0.31315	Detected	0.239244	Detected	0.276197	0.0301145	-0.0234113	Detected	0.32857	Detected	0.152579	0.483613	14.9117	14.9097	22	20.5845	15.4399	16.1	17.4929	27.3423	BQ9382_C1-1290	chr1:452135-453427	SOP78930.1;SOP78930.1;SOP78930.1	LT962476.1	protein_coding	F2QNH6_KOMPC	F2QNH6	UniRef100_F2QNH6 Kinetochore-associated Ndc80 complex component n=2 Tax=Komagataella phaffii TaxID=460519 RepID=F2QNH6_KOMPC	NUF2	cell cycle [GO:0007049]; cell division [GO:0051301]	condensed chromosome kinetochore [GO:0000777]; Ndc80 complex [GO:0031262]; nucleus [GO:0005634]	condensed chromosome kinetochore [GO:0000777]; Ndc80 complex [GO:0031262]; nucleus [GO:0005634]; cell cycle [GO:0007049]; cell division [GO:0051301]	NA	GO:0000777; GO:0005634; GO:0007049; GO:0031262; GO:0051301
gene258	ACIB2EUKG768028	BQ9382_C1-1295	Class II aaRS and biotin synthetases	0.0476761	Detected	-0.0476761	Detected	0	-0.0160456	Detected	0.444909	Detected	0.214432	0.45842	0.265794	Detected	-0.0530705	Detected	0.106362	0.588154	0.425426	Detected	0.587861	Detected	0.506643	0.0328593	69.7313	62.4095	42.7044	47.5125	66.1042	58.1662	105.637	144.787	BQ9382_C1-1295	chr1:454339-455844	SOP78931.1;SOP78931.1;SOP78931.1	LT962476.1	protein_coding	F2QNH8_KOMPC	F2QNH8	UniRef100_F2QNH8 Histidine--tRNA ligase, mitochondrial n=1 Tax=Komagataella phaffii (strain ATCC 76273 / CBS 7435 / CECT 11047 / NRRL Y-11430 / Wegner 21-1) TaxID=981350 RepID=F2QNH8_KOMPC	HTS1	histidyl-tRNA aminoacylation [GO:0006427]	cytoplasm [GO:0005737]	cytoplasm [GO:0005737]; ATP binding [GO:0005524]; histidine-tRNA ligase activity [GO:0004821]; histidyl-tRNA aminoacylation [GO:0006427]	ATP binding [GO:0005524]; histidine-tRNA ligase activity [GO:0004821]	GO:0004821; GO:0005524; GO:0005737; GO:0006427
gene259	ACIB2EUKG768029	BQ9382_C1-1300	Cyclin-dependent kinase inhibitor FAR1	0.432477	Compromised	-0.432477	Compromised	0	0.79585	Compromised	2.64037	Compromised	1.71811	0.233712	0.75568	Compromised	0.216051	Compromised	0.485866	0.441105	-0.20468	Compromised	-0.402264	Compromised	-0.303472	0.564548	3.32257	1.74431	2.73582	7.94176	3.38773	2.55796	2.49083	2.66	BQ9382_C1-1300	chr1:455973-458552	SOP78932.1;SOP78932.1;SOP78932.1	LT962476.1	protein_coding	F2QNH9_KOMPC	F2QNH9	UniRef100_F2QNH9 Cyclin-dependent kinase inhibitor n=2 Tax=Komagataella phaffii TaxID=460519 RepID=F2QNH9_KOMPC	FAR1	NA	NA	kinase activity [GO:0016301]	kinase activity [GO:0016301]	GO:0016301
gene261	ACIB2EUKG768030	BQ9382_C1-1310	Conserved predicted protein	-0.0146852	Detected	0.0146856	Detected	2.385e-07	0.0836096	Detected	0.504951	Detected	0.294281	0.298131	-0.368823	Detected	-0.881115	Detected	-0.624969	0.135184	-0.545394	Detected	-0.578423	Detected	-0.561908	0.0015432	50.8033	49.5748	34.8104	37.6808	32.3912	24.9254	41.002	49.0772	BQ9382_C1-1310	chr1:459730-460293	SOP78933.1;SOP78933.1;SOP78933.1	LT962476.1	protein_coding	F2QNI0_KOMPC	F2QNI0	UniRef100_F2QNI0 Uncharacterized protein n=1 Tax=Komagataella phaffii (strain ATCC 76273 / CBS 7435 / CECT 11047 / NRRL Y-11430 / Wegner 21-1) TaxID=981350 RepID=F2QNI0_KOMPC	PP7435_Chr1-0252	NA	integral component of membrane [GO:0016021]	integral component of membrane [GO:0016021]	NA	GO:0016021
gene262	ACIB2EUKG768031	BQ9382_C1-1315	Luc7p	0.0176496	Detected	-0.0176496	Detected	0	0.5395	Detected	0.871039	Detected	0.70527	0.0515868	0.234706	Detected	-1.13286	Compromised	-0.449077	0.578923	-1.79089	Compromised	-0.607011	Detected	-1.19895	0.180202	14.1457	13.1985	13	13.2227	13.4	5.69975	4.70837	13.1	BQ9382_C1-1315	chr1:460382-461128	SOP78934.1;SOP78934.1;SOP78934.1	LT962476.1	protein_coding	F2QNI1_KOMPC	F2QNI1	UniRef100_F2QNI1 U1 snRNP complex associated protein n=2 Tax=Komagataella phaffii TaxID=460519 RepID=F2QNI1_KOMPC	LUC7	mRNA splice site selection [GO:0006376]	U1 snRNP [GO:0005685]	U1 snRNP [GO:0005685]; mRNA binding [GO:0003729]; mRNA splice site selection [GO:0006376]	mRNA binding [GO:0003729]	GO:0003729; GO:0005685; GO:0006376
gene263	ACIB2EUKG768032	BQ9382_C1-1320	Mitochondrial inner membrane proteasesubunit1	-0.0039804	Detected	0.0039804	Detected	0	-0.316366	Detected	-0.556545	Detected	-0.436455	0.068134	-0.222112	Detected	0.305254	Detected	0.0415707	0.889221	0.231975	Detected	0.221228	Detected	0.226602	0.000869735	109.124	104.916	56.2482	38.493	76.4532	120.942	149.838	182.139	BQ9382_C1-1320	chr1:461354-461929	SOP78935.1;SOP78935.1;SOP78935.1	LT962476.1	protein_coding	F2QNI2_KOMPC	F2QNI2	UniRef100_F2QNI2 Mitochondrial inner membrane protease subunit n=2 Tax=Komagataella phaffii TaxID=460519 RepID=F2QNI2_KOMPC	IMP1	NA	integral component of membrane [GO:0016021]; mitochondrial inner membrane [GO:0005743]	integral component of membrane [GO:0016021]; mitochondrial inner membrane [GO:0005743]; serine-type peptidase activity [GO:0008236]	serine-type peptidase activity [GO:0008236]	GO:0005743; GO:0008236; GO:0016021
gene264	ACIB2EUKG768033	BQ9382_C1-1325	Dolichyl-diphosphooligosaccharide-proteingl ycosyltransferase subunit swp1	0.00389862	Detected	-0.00389862	Detected	0	0.393476	Detected	0.181387	Detected	0.287431	0.11355	0.0122623	Detected	0.152561	Detected	0.0824118	0.36159	0.126689	Detected	-0.02948	Detected	0.0486045	0.597569	1317.64	1253.07	1104.84	770.952	1080.08	1306.53	1672.76	1838.39	BQ9382_C1-1325	chr1:462075-462827	SOP78936.1;SOP78936.1;SOP78936.1	LT962476.1	protein_coding	F2QNI3_KOMPC	F2QNI3	UniRef100_F2QNI3 ER oligosaccharyltransferase complex subunit delta n=2 Tax=Komagataella phaffii TaxID=460519 RepID=F2QNI3_KOMPC	SWP1	protein N-linked glycosylation [GO:0006487]	integral component of membrane [GO:0016021]; oligosaccharyltransferase complex [GO:0008250]	integral component of membrane [GO:0016021]; oligosaccharyltransferase complex [GO:0008250]; transferase activity [GO:0016740]; protein N-linked glycosylation [GO:0006487]	transferase activity [GO:0016740]	GO:0006487; GO:0008250; GO:0016021; GO:0016740
gene265	ACIB2EUKG768034	BQ9382_C1-1330	Conserved predicted protein	0.026149	Detected	-0.026149	Detected	0	0.273921	Detected	0.395664	Detected	0.334792	0.036999	0.421345	Detected	0.201961	Detected	0.311653	0.10978	-0.454718	Detected	-0.398307	Detected	-0.426512	0.00803413	88.2985	81.4211	67.1069	59.0187	94.6368	89.2172	73.7684	93.944	BQ9382_C1-1330	chr1:463011-464528	SOP78937.1;SOP78937.1;SOP78937.1	LT962476.1	protein_coding	A0A1G4KP38_KOMPC	A0A1G4KP38	UniRef100_A0A1G4KP38 Uncharacterized protein n=2 Tax=Komagataella phaffii TaxID=460519 RepID=A0A1G4KP38_KOMPC	PP7435_Chr1-0256	NA	NA	NA	NA	NA
gene266	ACIB2EUKG768035	BQ9382_C1-1335	Mitochondrial carrier protein involved in the accumulation of CoA in the mitochondrial matrix	0.0775499	Detected	-0.0775499	Detected	0	1.05505	Detected	1.1901	Detected	1.12258	0.00828602	0.372338	Detected	-0.643177	Detected	-0.135419	0.816733	0.0629396	Detected	-0.436714	Detected	-0.186887	0.549089	49.0344	42.1054	61.7997	54.8545	49.021	26.6141	56.5947	49.0209	BQ9382_C1-1335	chr1:464525-465676	SOP78938.1;SOP78938.1;SOP78938.1	LT962476.1	protein_coding	F2QNI5_KOMPC	F2QNI5	UniRef100_F2QNI5 CoA accumulation in the mitochondrial matrix n=1 Tax=Komagataella phaffii (strain ATCC 76273 / CBS 7435 / CECT 11047 / NRRL Y-11430 / Wegner 21-1) TaxID=981350 RepID=F2QNI5_KOMPC	LEU5	transmembrane transport [GO:0055085]	integral component of membrane [GO:0016021]; mitochondrial inner membrane [GO:0005743]	integral component of membrane [GO:0016021]; mitochondrial inner membrane [GO:0005743]; transmembrane transport [GO:0055085]	NA	GO:0005743; GO:0016021; GO:0055085
gene267	ACIB2EUKG768036	BQ9382_C1-1340	Membrane-bound alpha-1,6-mannosyltransferaseI nitiation-specific	0.0719323	Detected	-0.0719323	Detected	0	0.281937	Detected	-0.166438	Detected	0.0577497	0.829112	-0.118117	Detected	-0.247263	Detected	-0.18269	0.19934	-0.0192561	Detected	-0.221608	Detected	-0.120432	0.43432	2014.6	1743.44	1491.54	883.554	1439.19	1444.35	2205.01	2347	BQ9382_C1-1340	chr1:466375-467589	SOP78939.1;SOP78939.1;SOP78939.1	LT962476.1	protein_coding	F2QNI6_KOMPC	F2QNI6	UniRef100_F2QNI6 Mannosyltransferase of the cis-Golgi apparatus n=2 Tax=Komagataella phaffii TaxID=460519 RepID=F2QNI6_KOMPC	OCH1	NA	NA	alpha-1,6-mannosyltransferase activity [GO:0000009]	alpha-1,6-mannosyltransferase activity [GO:0000009]	GO:0000009
gene268	ACIB2EUKG768037	BQ9382_C1-1345	DNA-binding protein involved in either activation or repression of transcription	0.0347328	Detected	-0.0347328	Detected	0	0.697915	Detected	-0.293892	Detected	0.202012	0.723831	-0.128052	Detected	-0.154726	Detected	-0.141389	0.0627926	-0.436968	Detected	-0.359757	Detected	-0.398363	0.0165722	4457.07	4061.3	4517.67	1836.22	3244.8	3496.13	3747.37	4841.56	BQ9382_C1-1345	chr1:467860-469563	SOP78940.1;SOP78940.1;SOP78940.1	LT962476.1	protein_coding	F2QNI7_KOMPC	F2QNI7	UniRef100_F2QNI7 DNA-binding transcription regulator n=2 Tax=Komagataella phaffii TaxID=460519 RepID=F2QNI7_KOMPC	RAP1	telomere maintenance [GO:0000723]	chromosome, telomeric region [GO:0000781]; nucleus [GO:0005634]	chromosome, telomeric region [GO:0000781]; nucleus [GO:0005634]; DNA binding [GO:0003677]; telomere maintenance [GO:0000723]	DNA binding [GO:0003677]	GO:0000723; GO:0000781; GO:0003677; GO:0005634
gene269	ACIB2EUKG768038	BQ9382_C1-1350	Metallo-dependent phosphatases	0.102621	Detected	-0.102621	Detected	0	0.526315	Detected	0.741129	Detected	0.633722	0.0507973	0.546797	Detected	-0.297914	Detected	0.124442	0.801575	-0.645969	Detected	-0.561955	Detected	-0.603962	0.0320939	31.6587	26.2565	27.181	25.4979	35.103	21.4532	21.9694	28.5184	BQ9382_C1-1350	chr1:469621-470694	SOP78941.1;SOP78941.1;SOP78941.1	LT962476.1	protein_coding	F2QNI8_KOMPC	F2QNI8	UniRef100_F2QNI8 Uncharacterized protein n=2 Tax=Komagataella phaffii TaxID=460519 RepID=F2QNI8_KOMPC	PP7435_Chr1-0260	NA	NA	hydrolase activity [GO:0016787]	hydrolase activity [GO:0016787]	GO:0016787
gene270	ACIB2EUKG768039	BQ9382_C1-1355	GTPase-activating protein for yeast Rab family members	-0.0769272	Detected	0.0769272	Detected	0	-0.544138	Detected	-0.0968442	Detected	-0.320491	0.308145	1.78066	Detected	1.65237	Detected	1.71651	0.00338775	1.36666	Detected	1.18535	Detected	1.276	0.00857057	102.367	108.893	47.3959	52.2353	302.335	303.597	324.633	350.615	BQ9382_C1-1355	chr1:470885-472996	SOP78942.1;SOP78942.1;SOP78942.1	LT962476.1	protein_coding	F2QNI9_KOMPC	F2QNI9	UniRef100_F2QNI9 GTPase-activating protein for yeast Rab family members including n=2 Tax=Komagataella phaffii TaxID=460519 RepID=F2QNI9_KOMPC	GYP7	NA	NA	NA	NA	NA
gene271	ACIB2EUKG768040	BQ9382_C1-1360	Acyl-CoA N-acyltransferases (Nat)	0.0241985	Detected	-0.0241985	Detected	0	0.16468	Detected	0.117398	Detected	0.141039	0.053002	1.18156	Detected	1.04124	Detected	1.1114	0.00442965	-0.158079	Detected	-0.376938	Detected	-0.267509	0.139669	63.6237	58.827	44.8886	35.1137	115.654	115.173	65.3764	68.7946	BQ9382_C1-1360	chr1:473139-473783	SOP78943.1;SOP78943.1;SOP78943.1	LT962476.1	protein_coding	F2QNJ0_KOMPC	F2QNJ0	UniRef100_F2QNJ0 Polyamine acetyltransferase n=2 Tax=Komagataella phaffii TaxID=460519 RepID=F2QNJ0_KOMPC	PAA1	NA	NA	N-acetyltransferase activity [GO:0008080]	N-acetyltransferase activity [GO:0008080]	GO:0008080
gene272	ACIB2EUKG768041	BQ9382_C1-1365	Similar to U6 snRNA-associated Sm-like protein LSm5 acc. no. Q9Y4Y9	0.103503	Detected	-0.103503	Detected	0	0.0898438	Detected	0.250975	Detected	0.170409	0.323468	0.0347271	Detected	0.711703	Detected	0.373215	0.402273	-0.0369291	Detected	-0.737036	Detected	-0.386982	0.400194	1653.72	1369.85	1048.52	947.67	1284.99	2254.86	1749.29	1318.64	BQ9382_C1-1365	chr1:473972-474211	SOP78944.1;SOP78944.1	LT962476.1	protein_coding	F2QNJ1_KOMPC	F2QNJ1	UniRef100_F2QNJ1 Lsm (Like Sm) protein involved in RNA processing n=2 Tax=Komagataella phaffii TaxID=460519 RepID=F2QNJ1_KOMPC	LSM5	mRNA processing [GO:0006397]; RNA splicing [GO:0008380]	spliceosomal complex [GO:0005681]	spliceosomal complex [GO:0005681]; RNA binding [GO:0003723]; mRNA processing [GO:0006397]; RNA splicing [GO:0008380]	RNA binding [GO:0003723]	GO:0003723; GO:0005681; GO:0006397; GO:0008380
gene273	ACIB2EUKG768042	BQ9382_C1-1370	3-methyl-adenine DNA glycosylase involved in protecting DNA against alkylating agents	-0.107347	Detected	0.107347	Detected	0	-0.955455	Detected	-0.778146	Detected	-0.866801	0.0248407	0.371978	Detected	-1.28884	Detected	-0.458431	0.638971	-1.43537	Detected	-1.35733	Detected	-1.39635	0.00662467	54.0627	59.9866	19.2229	17.5699	61.4228	21.3208	25.107	32.4568	BQ9382_C1-1370	chr1:474240-475166	SOP78945.1;SOP78945.1;SOP78945.1	LT962476.1	protein_coding	F2QNJ2_KOMPC	F2QNJ2	UniRef100_F2QNJ2 3-methyl-adenine DNA glycosylase n=1 Tax=Komagataella phaffii (strain ATCC 76273 / CBS 7435 / CECT 11047 / NRRL Y-11430 / Wegner 21-1) TaxID=981350 RepID=F2QNJ2_KOMPC	MAG1	base-excision repair [GO:0006284]	NA	catalytic activity [GO:0003824]; base-excision repair [GO:0006284]	catalytic activity [GO:0003824]	GO:0003824; GO:0006284
gene274	ACIB2EUKG768043	BQ9382_C1-1375	DNA damage-inducible v-SNARE bindingprotein, contains a ubiquitin-associated (UBA) domain	-0.0642014	Detected	0.0642014	Detected	0	-0.0583744	Detected	0.0990534	Detected	0.0203395	0.859808	0.342086	Detected	0.36879	Detected	0.355438	0.0323922	0.443883	Detected	0.332754	Detected	0.388319	0.0446328	599.858	626.943	385.505	347.531	647.879	724.373	994.648	1127.8	BQ9382_C1-1375	chr1:475222-476412	SOP78946.1;SOP78946.1;SOP78946.1	LT962476.1	protein_coding	F2QNJ3_KOMPC	F2QNJ3	UniRef100_F2QNJ3 DNA damage-inducible v-SNARE binding protein n=2 Tax=Komagataella phaffii TaxID=460519 RepID=F2QNJ3_KOMPC	DDI1	NA	NA	aspartic-type endopeptidase activity [GO:0004190]	aspartic-type endopeptidase activity [GO:0004190]	GO:0004190
gene275	ACIB2EUKG768044	BQ9382_C1-1380	BSD domain-like	0.0800796	Detected	-0.0800796	Detected	0	-0.517043	Detected	-0.549206	Detected	-0.533124	0.022677	-0.0629392	Detected	0.0201335	Detected	-0.0214028	0.834549	0.169511	Detected	0.236721	Detected	0.203116	0.144273	1606.69	1374.82	679.842	537.402	1185.82	1378.66	1993.09	2557.26	BQ9382_C1-1380	chr1:477094-478062	SOP78947.1;SOP78947.1;SOP78947.1	LT962476.1	protein_coding	F2QNJ4_KOMPC	F2QNJ4	UniRef100_F2QNJ4 Uncharacterized protein n=2 Tax=Komagataella phaffii TaxID=460519 RepID=F2QNJ4_KOMPC	PP7435_Chr1-0266	NA	NA	NA	NA	NA
gene276	ACIB2EUKG768045	BQ9382_C1-1385	Ubiquitin carboxyl-terminal hydrolase	-0.0301366	Detected	0.0301366	Detected	0	-0.298665	Compromised	1.12762	Detected	0.41448	0.620168	0.467083	Detected	0.146581	Detected	0.306832	0.200598	0.444406	Detected	-1.35621	Compromised	-0.455901	0.663059	10.4319	10.4	5.54312	12.0416	12	10.547	16.9	5.94107	BQ9382_C1-1385	chr1:478090-480216	SOP78948.1;SOP78948.1;SOP78948.1	LT962476.1	protein_coding	F2QNJ5_KOMPC	F2QNJ5	UniRef100_F2QNJ5 Ubiquitin carboxyl-terminal hydrolase 4 n=2 Tax=Komagataella phaffii TaxID=460519 RepID=F2QNJ5_KOMPC	DOA4	protein deubiquitination [GO:0016579]; ubiquitin-dependent protein catabolic process [GO:0006511]	NA	cysteine-type peptidase activity [GO:0008234]; thiol-dependent ubiquitin-specific protease activity [GO:0004843]; protein deubiquitination [GO:0016579]; ubiquitin-dependent protein catabolic process [GO:0006511]	cysteine-type peptidase activity [GO:0008234]; thiol-dependent ubiquitin-specific protease activity [GO:0004843]	GO:0004843; GO:0006511; GO:0008234; GO:0016579
gene277	ACIB2EUKG768046	BQ9382_C1-1390	Mitochondrial membrane protein that coordinates expression of mitochondrially-encodedgenes	0.0340624	Detected	-0.0340624	Detected	0	-0.00411224	Detected	0.0736389	Detected	0.0347633	0.570515	-0.159735	Detected	0.162506	Detected	0.00138568	0.99405	-0.504834	Detected	-0.275647	Detected	-0.390241	0.0824129	1019.7	930.014	635.632	542.232	726.561	997.026	818.312	1174.7	BQ9382_C1-1390	chr1:480395-482752	SOP78949.1;SOP78949.1;SOP78949.1	LT962476.1	protein_coding	F2QNJ6_KOMPC	F2QNJ6	UniRef100_F2QNJ6 Protein that coordinates expression of mitochondrially-encoded genes n=2 Tax=Komagataella phaffii TaxID=460519 RepID=F2QNJ6_KOMPC	SLS1	NA	mitochondrial inner membrane [GO:0005743]	mitochondrial inner membrane [GO:0005743]	NA	GO:0005743
gene278	ACIB2EUKG768047	BQ9382_C1-1395	Cyclophilin type peptidyl-prolylcis-transisomerase/CLD	0.130839	Detected	-0.130839	Detected	0	0.227209	Detected	-0.583919	Detected	-0.178355	0.716222	-0.259469	Detected	-0.109236	Detected	-0.184352	0.346205	-0.961495	Detected	-1.02727	Detected	-0.994381	0.0179136	53115.4	42361.8	36346.1	16744	33026.8	40227.3	29044.7	33984.8	BQ9382_C1-1395	chr1:483282-483825	SOP78950.1;SOP78950.1	LT962476.1	protein_coding	F2QNJ7_KOMPC	F2QNJ7	UniRef100_F2QNJ7 Peptidyl-prolyl cis-trans isomerase n=1 Tax=Komagataella phaffii (strain ATCC 76273 / CBS 7435 / CECT 11047 / NRRL Y-11430 / Wegner 21-1) TaxID=981350 RepID=F2QNJ7_KOMPC	CPR1	protein folding [GO:0006457]	NA	peptidyl-prolyl cis-trans isomerase activity [GO:0003755]; protein folding [GO:0006457]	peptidyl-prolyl cis-trans isomerase activity [GO:0003755]	GO:0003755; GO:0006457
gene279	ACIB2EUKG768048	BQ9382_C1-1400	Epsin-2	0.105115	Detected	-0.105115	Detected	0	-1.06678	Detected	-1.43178	Detected	-1.24928	0.027263	-0.122836	Detected	-1.06511	Detected	-0.593971	0.343603	-2.16722	Detected	-2.15994	Detected	-2.16358	0.0023549	2737.62	2262.64	777.721	488.115	1905	1088.11	660.702	813.231	BQ9382_C1-1400	chr1:484074-485162	SOP78951.1;SOP78951.1;SOP78951.1	LT962476.1	protein_coding	F2QNJ8_KOMPC	F2QNJ8	UniRef100_F2QNJ8 Clathrin recruitment epsin-like protein n=2 Tax=Komagataella phaffii TaxID=460519 RepID=F2QNJ8_KOMPC	ENT5	NA	NA	NA	NA	NA
gene280	ACIB2EUKG768049	BQ9382_C1-1405	Eukaryotic translation initiation factor2-alpha kinase 4	0.110576	Detected	-0.110576	Detected	0	-1.76987	Detected	-1.19227	Detected	-1.48107	0.0409382	0.511747	Detected	-1.23958	Detected	-0.363919	0.720102	-2.49216	Detected	-2.09802	Detected	-2.29509	0.00955567	1065.88	874.305	185.296	223.519	1147.14	373.974	204.588	329.266	BQ9382_C1-1405	chr1:485185-485892	SOP78952.1;SOP78952.1;SOP78952.1	LT962476.1	protein_coding	NA	C4QVQ6	UniRef100_C4QVQ6 Uncharacterized protein n=1 Tax=Komagataella phaffii (strain GS115 / ATCC 20864) TaxID=644223 RepID=C4QVQ6_KOMPG	NA	NA	NA	NA	NA	NA
gene281	ACIB2EUKG768050	BQ9382_C1-1410	UDP-N-acetylglucosamine-peptideN-acetylgluc osaminyltransferase SPINDLY	0.154467	Detected	-0.154467	Detected	0	-0.598233	Detected	-0.518025	Detected	-0.558129	0.0729272	0.568698	Detected	-0.0550394	Detected	0.256829	0.53738	-0.991701	Detected	-0.829449	Detected	-0.910575	0.0348085	2814.3	2172.19	1069.08	913.547	3056.38	2177.07	1482.56	2031.76	BQ9382_C1-1410	chr1:486108-487292	SOP78953.1;SOP78953.1;SOP78953.1	LT962476.1	protein_coding	F2QNK0_KOMPC	F2QNK0	UniRef100_F2QNK0 Chaperone for rRNA and ribosome biosynthesis n=2 Tax=Komagataella phaffii TaxID=460519 RepID=F2QNK0_KOMPC	ACL4	NA	NA	NA	NA	NA
gene282	ACIB2EUKG768051	BQ9382_C1-1415	SH3 Domains	0.206425	Detected	-0.206424	Detected	2.35e-07	0.253124	Detected	0.0796556	Detected	0.16639	0.534842	0.712139	Detected	-0.382661	Detected	0.164739	0.804718	-0.528129	Detected	-1.09483	Detected	-0.811479	0.146659	54.5784	39.1983	36.0832	25.8619	63.1533	32.4533	38.2446	31.6223	BQ9382_C1-1415	chr1:487391-487864	SOP78954.1;SOP78954.1;SOP78954.1	LT962476.1	protein_coding	F2QNK1_KOMPC	F2QNK1	UniRef100_F2QNK1 HOG (High osmolarity glycerol) pathway protein n=2 Tax=Komagataella phaffii TaxID=460519 RepID=F2QNK1_KOMPC	NBP2	NA	NA	NA	NA	NA
gene283	ACIB2EUKG768052	BQ9382_C1-1420	Pre-mRNA-splicing factor CWC15	0.0330844	Detected	-0.0330844	Detected	0	0.237053	Detected	-0.41962	Detected	-0.0912833	0.80804	-0.333906	Detected	0.522531	Detected	0.0943127	0.846565	-0.432879	Detected	-0.452292	Detected	-0.442585	0.00601423	588.343	537.327	433.769	222.41	371.789	738.821	496.631	600.077	BQ9382_C1-1420	chr1:488070-488687	SOP78955.1;SOP78955.1;SOP78955.1	LT962476.1	protein_coding	F2QNK2_KOMPC	F2QNK2	UniRef100_F2QNK2 Pre-mRNA-splicing factor n=2 Tax=Komagataella phaffii TaxID=460519 RepID=F2QNK2_KOMPC	CWC15	mRNA splicing, via spliceosome [GO:0000398]	spliceosomal complex [GO:0005681]	spliceosomal complex [GO:0005681]; mRNA splicing, via spliceosome [GO:0000398]	NA	GO:0000398; GO:0005681
gene284	ACIB2EUKG768053	BQ9382_C1-1425	Proline oxidase, nuclear-encoded mitochondrial protein	-0.138967	Detected	0.138966	Detected	-2.4e-07	1.96607	Detected	2.49281	Detected	2.22944	0.0173769	-0.0715046	Detected	-0.509737	Compromised	-0.290621	0.379134	-1.12085	Compromised	-2.07439	Compromised	-1.59762	0.0845489	11.3	13.1	31.116	36.2345	9.65	7.81693	6.67073	4.2184	BQ9382_C1-1425	chr1:488742-490163	SOP78956.1;SOP78956.1;SOP78956.1	LT962476.1	protein_coding	F2QNK3_KOMPC	F2QNK3	UniRef100_F2QNK3 Proline dehydrogenase n=2 Tax=Komagataella phaffii TaxID=460519 RepID=F2QNK3_KOMPC	PUT1	proline catabolic process [GO:0006562]	NA	proline dehydrogenase activity [GO:0004657]; proline catabolic process [GO:0006562]	proline dehydrogenase activity [GO:0004657]	GO:0004657; GO:0006562
gene285	ACIB2EUKG768054	BQ9382_C1-1430	Ran-specific GTPase-activating protein30 (Ran binding protein 30) (RANBP30)	-0.109102	Detected	0.109102	Detected	0	2.06312	Detected	2.4176	Detected	2.24036	0.00852012	0.159064	Detected	0.573066	Detected	0.366065	0.258176	0.229334	Detected	0.172041	Detected	0.200688	0.217181	79.3684	88.2795	228.97	236.625	77.8958	113.912	117.004	137.711	BQ9382_C1-1430	chr1:491208-492579	SOP78957.1;SOP78957.1;SOP78957.1	LT962476.1	protein_coding	F2QNK4_KOMPC	F2QNK4	UniRef100_F2QNK4 Ran GTP-binding protein n=2 Tax=Komagataella phaffii TaxID=460519 RepID=F2QNK4_KOMPC	YRB30	NA	NA	NA	NA	NA
gene286	ACIB2EUKG768055	BQ9382_C1-1435	tRNA pseudouridine synthase	-0.064949	Compromised	0.064949	Compromised	0	3.75887	Detected	2.58922	Compromised	3.17405	0.0326915	0.349666	Compromised	0.620193	Compromised	0.48493	0.0838736	-0.112262	Compromised	-0.148592	Compromised	-0.130427	0.1928	1.95282	2.04311	17.7	6.35987	2.12136	2.80854	2.20339	2.63131	BQ9382_C1-1435	chr1:492705-494021	SOP78958.1;SOP78958.1;SOP78958.1	LT962476.1	protein_coding	A0A1G4KP40_KOMPC	A0A1G4KP40	UniRef100_A0A1G4KP40 tRNA pseudouridine synthase n=2 Tax=Komagataella phaffii TaxID=460519 RepID=A0A1G4KP40_KOMPC	DEG1	pseudouridine synthesis [GO:0001522]; tRNA processing [GO:0008033]	NA	pseudouridine synthase activity [GO:0009982]; RNA binding [GO:0003723]; pseudouridine synthesis [GO:0001522]; tRNA processing [GO:0008033]	pseudouridine synthase activity [GO:0009982]; RNA binding [GO:0003723]	GO:0001522; GO:0003723; GO:0008033; GO:0009982
gene287	ACIB2EUKG768056	BQ9382_C1-1440	Membrane protein	-0.145348	Compromised	0.145348	Detected	0	-0.567496	Compromised	1.05679	Detected	0.244648	0.794787	-0.196517	Compromised	-0.884573	Compromised	-0.540545	0.284752	-1.42972	Compromised	-1.92535	Compromised	-1.67753	0.0280997	8.54998	10	4.08426	10.1776	6.72515	4.58149	4.09264	3.55485	BQ9382_C1-1440	chr1:494120-494941	SOP78959.1;SOP78959.1;SOP78959.1	LT962476.1	protein_coding	F2QNK6_KOMPC	F2QNK6	UniRef100_F2QNK6 Uncharacterized protein n=2 Tax=Komagataella phaffii TaxID=460519 RepID=F2QNK6_KOMPC	PP7435_Chr1-0278	NA	NA	NA	NA	NA
gene288	ACIB2EUKG768057	BQ9382_C1-1445	P-loop containing nucleosidetriphosphate hydrolases	0.0479994	Detected	-0.0479994	Detected	0	-0.314035	Detected	0.0903711	Detected	-0.111832	0.64437	-0.282896	Detected	-0.10288	Detected	-0.192888	0.199189	-0.481623	Detected	-0.184003	Detected	-0.332813	0.167085	610.317	545.989	303.948	325.171	395.446	491.708	492.942	742.003	BQ9382_C1-1445	chr1:495040-496884	SOP78960.1;SOP78960.1;SOP78960.1	LT962476.1	protein_coding	F2QNK7_KOMPC	F2QNK7	UniRef100_F2QNK7 RNA helicase n=2 Tax=Komagataella phaffii TaxID=460519 RepID=F2QNK7_KOMPC	SPB4	rRNA processing [GO:0006364]	nucleolus [GO:0005730]	nucleolus [GO:0005730]; ATP binding [GO:0005524]; helicase activity [GO:0004386]; RNA binding [GO:0003723]; rRNA processing [GO:0006364]	ATP binding [GO:0005524]; helicase activity [GO:0004386]; RNA binding [GO:0003723]	GO:0003723; GO:0004386; GO:0005524; GO:0005730; GO:0006364
gene289	ACIB2EUKG768058	BQ9382_C1-1450	Tryptophan synthase betasubunit-likePLP-dependent enzymes	-0.14994	Detected	0.14994	Detected	0	-1.17274	Compromised	1.01111	Detected	-0.0808169	0.948221	0.380435	Detected	-1.09133	Compromised	-0.355449	0.682629	1.3377	Detected	-1.75613	Compromised	-0.209214	0.905241	9.94	11.7	3.13126	11.5	11.7	4.62987	32.5	4.66192	BQ9382_C1-1450	chr1:496919-498082	SOP78961.1;SOP78961.1;SOP78961.1	LT962476.1	protein_coding	F2QNK8_KOMPC	F2QNK8	UniRef100_F2QNK8 Putative cysteine synthase n=2 Tax=Komagataella phaffii TaxID=460519 RepID=F2QNK8_KOMPC	PP7435_Chr1-0280	cysteine biosynthetic process from serine [GO:0006535]	NA	cysteine biosynthetic process from serine [GO:0006535]	NA	GO:0006535
gene290	ACIB2EUKG768059	BQ9382_C1-1455	Cutinase transcription factor 1 alpha	-0.0840754	Detected	0.0840754	Detected	0	0.372453	Detected	0.547929	Detected	0.460191	0.0631904	0.598635	Detected	0.63406	Detected	0.616348	0.0188846	0.382925	Detected	0.61834	Detected	0.500632	0.0742994	1788.65	1921.63	1571.02	1434.1	2339.82	2631.94	2882.56	4155.87	BQ9382_C1-1455	chr1:498421-501018	SOP78962.1;SOP78962.1;SOP78962.1	LT962476.1	protein_coding	F2QNK9_KOMPC	F2QNK9	UniRef100_F2QNK9 Uncharacterized protein n=2 Tax=Komagataella phaffii TaxID=460519 RepID=F2QNK9_KOMPC	PP7435_Chr1-0281	transcription, DNA-templated [GO:0006351]	NA	DNA binding [GO:0003677]; DNA-binding transcription factor activity, RNA polymerase II-specific [GO:0000981]; zinc ion binding [GO:0008270]; transcription, DNA-templated [GO:0006351]	DNA binding [GO:0003677]; DNA-binding transcription factor activity, RNA polymerase II-specific [GO:0000981]; zinc ion binding [GO:0008270]	GO:0000981; GO:0003677; GO:0006351; GO:0008270
gene291	ACIB2EUKG768060	BQ9382_C1-1460	U1 small nuclear ribonucleoprotein component SNU71	0.0217524	Detected	-0.0217524	Detected	0	-0.169359	Detected	-0.813029	Detected	-0.491194	0.267261	0.227817	Detected	0.532867	Detected	0.380342	0.132296	-0.0256309	Detected	-0.0056057	Detected	-0.0156183	0.581199	912.671	846.73	511.695	264.741	857.998	1163.44	1029.73	1278.7	BQ9382_C1-1460	chr1:501132-502883	SOP78963.1;SOP78963.1;SOP78963.1	LT962476.1	protein_coding	F2QNL0_KOMPC	F2QNL0	UniRef100_F2QNL0 U1 snRNP component n=2 Tax=Komagataella phaffii TaxID=460519 RepID=F2QNL0_KOMPC	SNU71	NA	NA	NA	NA	NA
gene292	ACIB2EUKG768061	BQ9382_C1-1465	Mucin family member	-0.0387006	Detected	0.0387006	Detected	0	0.442257	Detected	-1.04639	Detected	-0.302065	0.724514	0.120324	Detected	-0.504081	Detected	-0.191879	0.603977	-0.952056	Detected	-0.753963	Detected	-0.85301	0.0151878	10918.9	11015.5	9754.12	2809.54	9935.51	7073.84	6759.33	9496.26	BQ9382_C1-1465	chr1:503469-506195	SOP78964.1;SOP78964.1;SOP78964.1	LT962476.1	protein_coding	F2QNL1_KOMPC	F2QNL1	UniRef100_F2QNL1 Mucin family member n=2 Tax=Komagataella phaffii TaxID=460519 RepID=F2QNL1_KOMPC	MSB2	osmosensory signaling pathway via Sho1 osmosensor [GO:0007232]	integral component of plasma membrane [GO:0005887]	integral component of plasma membrane [GO:0005887]; osmosensor activity [GO:0005034]; osmosensory signaling pathway via Sho1 osmosensor [GO:0007232]	osmosensor activity [GO:0005034]	GO:0005034; GO:0005887; GO:0007232
gene293	ACIB2EUKG768062	BQ9382_C1-1470	Increased recombination centers protein 19	0.00217247	Detected	-0.00217295	Detected	-2.385e-07	-0.802869	Compromised	0.484851	Detected	-0.159009	0.827976	0.204063	Detected	-0.599561	Detected	-0.197749	0.671339	-0.169833	Detected	-0.750574	Detected	-0.460203	0.25387	17.3049	16.4964	6.3395	12.5104	16.2213	10.2	17.9087	14.6642	BQ9382_C1-1470	chr1:506271-506885	SOP78965.1;SOP78965.1;SOP78965.1	LT962476.1	protein_coding	NA	C4QVR9	UniRef100_C4QVR9 Increased recombination centers protein 19 n=2 Tax=Komagataella phaffii TaxID=460519 RepID=IRC19_KOMPG	NA	NA	NA	NA	NA	NA
gene294	ACIB2EUKG768063	BQ9382_C1-1475	Conserved predicted protein	-0.062427	Detected	0.062427	Detected	0	-1.12686	Compromised	1.13831	Detected	0.00572535	0.996431	0.221891	Detected	-1.20773	Compromised	-0.492922	0.563064	-0.844178	Compromised	-1.5335	Compromised	-1.18884	0.0769252	11.1839	11.6602	3.42292	13.3	11.1	4.52264	7.58466	5.7603	BQ9382_C1-1475	chr1:507458-507931	SOP78966.1;SOP78966.1;SOP78966.1	LT962476.1	protein_coding	F2QNL2_KOMPC	F2QNL2	UniRef100_F2QNL2 Uncharacterized protein n=2 Tax=Komagataella phaffii TaxID=460519 RepID=F2QNL2_KOMPC	PP7435_Chr1-0284	NA	NA	NA	NA	NA
gene295	ACIB2EUKG768064	BQ9382_C1-1480	Conserved predicted protein	0.24201	Detected	-0.24201	Detected	0	-1.484	Compromised	0.347979	Detected	-0.568011	0.60969	0.177857	Detected	-0.121668	Detected	0.0280948	0.930366	-0.572535	Detected	-0.760681	Detected	-0.666608	0.124099	25.1436	17.189	4.86489	14	19.6	17.4791	16.6685	17.9175	BQ9382_C1-1480	chr1:507928-508509	SOP78967.1;SOP78967.1;SOP78967.1	LT962476.1	protein_coding	A0A1G4KP50_KOMPC	A0A1G4KP50	UniRef100_A0A1G4KP50 Uncharacterized protein n=2 Tax=Komagataella phaffii TaxID=460519 RepID=A0A1G4KP50_KOMPC	PP7435_Chr1-1862	NA	NA	NA	NA	NA
gene296	ACIB2EUKG768065	BQ9382_C1-1485	Expansin-A1 .2	-0.14242	Detected	0.14242	Detected	0	-2.79543	Detected	-3.22947	Detected	-3.01245	0.0073435	-0.683702	Detected	-1.20319	Detected	-0.943447	0.0860517	-1.77652	Detected	-1.88599	Detected	-1.83126	0.00687035	1018.82	1186.78	103.679	62.0303	570.554	436.863	382.699	434.431	BQ9382_C1-1485	chr1:508868-509446	SOP78968.1;SOP78968.1;SOP78968.1	LT962476.1	protein_coding	F2QNL3_KOMPC	F2QNL3	UniRef100_F2QNL3 Uncharacterized protein n=2 Tax=Komagataella phaffii TaxID=460519 RepID=F2QNL3_KOMPC	PP7435_Chr1-0285	NA	NA	NA	NA	NA
gene297	ACIB2EUKG768066	BQ9382_C1-1490	SERF-like protein YDL085C-A	0.182511	Detected	-0.182511	Detected	0	0.922973	Detected	1.2529	Detected	1.08794	0.0475191	-0.143651	Detected	-0.0769591	Detected	-0.110305	0.612454	0.339233	Detected	-0.38883	Detected	-0.0247984	0.956979	430.214	319.395	460.058	467.416	279.666	321.474	559.158	413.412	BQ9382_C1-1490	chr1:509483-509882	SOP78969.1;SOP78969.1;SOP78969.1	LT962476.1	protein_coding	A0A1G4KP53_KOMPC	A0A1G4KP53	UniRef100_A0A1G4KP53 Uncharacterized protein n=2 Tax=Komagataella phaffii TaxID=460519 RepID=A0A1G4KP53_KOMPC	PP7435_Chr1-1873	NA	NA	NA	NA	NA
gene298	ACIB2EUKG768067	BQ9382_C1-1495	Eukaryotic translation initiation factor 3 subunit I	0.130849	Detected	-0.130849	Detected	0	0.924786	Detected	1.5158	Detected	1.22029	0.0635292	0.449329	Detected	0.54295	Detected	0.49614	0.0702862	0.082428	Detected	0.145135	Detected	0.113781	0.4868	29.5022	23.529	32.7402	39.8629	29.9825	35.114	33.2622	42.5446	BQ9382_C1-1495	chr1:509938-510969	SOP78970.1;SOP78970.1;SOP78970.1	LT962476.1	protein_coding	F2QNL4_KOMPC	F2QNL4	UniRef100_F2QNL4 Eukaryotic translation initiation factor 3 subunit I n=2 Tax=Komagataella phaffii TaxID=460519 RepID=F2QNL4_KOMPC	TIF34	formation of cytoplasmic translation initiation complex [GO:0001732]	eukaryotic 43S preinitiation complex [GO:0016282]; eukaryotic 48S preinitiation complex [GO:0033290]; eukaryotic translation initiation factor 3 complex [GO:0005852]	eukaryotic 43S preinitiation complex [GO:0016282]; eukaryotic 48S preinitiation complex [GO:0033290]; eukaryotic translation initiation factor 3 complex [GO:0005852]; translation initiation factor activity [GO:0003743]; formation of cytoplasmic translation initiation complex [GO:0001732]	translation initiation factor activity [GO:0003743]	GO:0001732; GO:0003743; GO:0005852; GO:0016282; GO:0033290
gene299	ACIB2EUKG768068	BQ9382_C1-1500	Membrane protein	-0.0375047	Detected	0.0375047	Detected	0	-1.81861	Detected	-1.63645	Detected	-1.72753	0.00323514	0.383258	Detected	-1.04075	Detected	-0.328745	0.690026	-1.12603	Detected	-0.957135	Detected	-1.04158	0.00777816	243.681	245.43	45.3819	41.619	265.842	108.739	133.603	183.939	BQ9382_C1-1500	chr1:514492-516201	SOP78971.1;SOP78971.1;SOP78971.1	LT962476.1	protein_coding	F2QNL5_KOMPC	F2QNL5	UniRef100_F2QNL5 Uncharacterized protein n=2 Tax=Komagataella phaffii TaxID=460519 RepID=F2QNL5_KOMPC	PP7435_Chr1-0287	NA	NA	NA	NA	NA
gene300	ACIB2EUKG768069	BQ9382_C1-1505	Oxysterol-binding protein with ankyrin repeats	0.0144382	Detected	-0.0144382	Detected	0	-1.10877	Detected	-1.23237	Detected	-1.17057	0.00292661	-0.241552	Detected	-0.455669	Detected	-0.34861	0.084091	-0.150065	Detected	-0.0912452	Detected	-0.120655	0.0664674	844	791	248	184	576	545	878	1120	BQ9382_C1-1505	chr1:517100-520607	SOP78972.1	LT962476.1	protein_coding	F2QNL6_KOMPC	F2QNL6	UniRef100_F2QNL6 Oxysterol-binding protein family member n=1 Tax=Komagataella phaffii (strain ATCC 76273 / CBS 7435 / CECT 11047 / NRRL Y-11430 / Wegner 21-1) TaxID=981350 RepID=F2QNL6_KOMPC	OSH2	lipid transport [GO:0006869]	NA	lipid binding [GO:0008289]; lipid transport [GO:0006869]	lipid binding [GO:0008289]	GO:0006869; GO:0008289
gene301	ACIB2EUKG768070	BQ9382_C1-1510	DNA mismatch repair protein HSM3	-0.419322	Compromised	0.419322	Detected	0	0.344961	Compromised	2.03256	Detected	1.18876	0.334298	0.957051	Detected	-0.500735	Compromised	0.228158	0.81158	0.728747	Detected	0.712755	Detected	0.720751	0.227838	5.04868	8.63302	5.4888	14.2913	10.6819	4.26816	13.0453	15.8	BQ9382_C1-1510	chr1:520637-522079	SOP78973.1;SOP78973.1;SOP78973.1	LT962476.1	protein_coding	F2QNL7_KOMPC	F2QNL7	UniRef100_F2QNL7 DNA mismatch repair protein n=2 Tax=Komagataella phaffii TaxID=460519 RepID=F2QNL7_KOMPC	HSM3	NA	cytoplasm [GO:0005737]	cytoplasm [GO:0005737]	NA	GO:0005737
gene302	ACIB2EUKG768071	BQ9382_C1-1515	Charged multivesicular body protein 7	-0.0264878	Detected	0.0264878	Detected	0	-1.0082	Detected	-0.523783	Detected	-0.765993	0.0880258	0.0504479	Detected	0.248702	Detected	0.149575	0.28225	0.285504	Detected	0.337936	Detected	0.31172	0.0139941	333.594	330.896	108.123	122.27	286.76	361.101	482.847	613.211	BQ9382_C1-1515	chr1:522195-523427	SOP78974.1;SOP78974.1;SOP78974.1	LT962476.1	protein_coding	NA	C4QVS7	UniRef100_C4QVS7 Uncharacterized protein n=2 Tax=Komagataella phaffii TaxID=460519 RepID=C4QVS7_KOMPG	NA	NA	NA	NA	NA	NA
gene303	ACIB2EUKG768072	BQ9382_C1-1520	UBX domain-containing protein 7	0.196667	Detected	-0.196667	Detected	0	0.179948	Compromised	1.0957	Detected	0.637826	0.328969	0.205105	Detected	0.340384	Detected	0.272744	0.320039	0.377816	Detected	-0.0630612	Detected	0.157377	0.647485	11.7388	8.54566	7.42709	11.3256	9.62289	11.6	15.5177	14	BQ9382_C1-1520	chr1:523499-524842	SOP78975.1;SOP78975.1;SOP78975.1	LT962476.1	protein_coding	F2QNL9_KOMPC	F2QNL9	UniRef100_F2QNL9 UBX domain-containing protein 7 n=2 Tax=Komagataella phaffii TaxID=460519 RepID=F2QNL9_KOMPC	UBX7	NA	NA	NA	NA	NA
gene304	ACIB2EUKG768073	BQ9382_C1-1525	Pma1 plasma membrane H(+)-ATPase	-0.16461	Detected	0.16461	Detected	0	-2.05863	Detected	-2.26698	Detected	-2.16281	0.00801518	0.0727425	Detected	-0.463439	Detected	-0.195348	0.597966	0.227811	Detected	0.456753	Detected	0.342282	0.229917	11612.3	13949.2	1999.79	1399.07	11156	8443.66	17771.3	25506.7	BQ9382_C1-1525	chr1:526830-529520	SOP78976.1;SOP78976.1;SOP78976.1	LT962476.1	protein_coding	F2QNM0_KOMPC	F2QNM0	UniRef100_F2QNM0 Plasma membrane ATPase n=2 Tax=Komagataella phaffii TaxID=460519 RepID=F2QNM0_KOMPC	PMA1	proton export across plasma membrane [GO:0120029]	integral component of membrane [GO:0016021]; plasma membrane [GO:0005886]	integral component of membrane [GO:0016021]; plasma membrane [GO:0005886]; ATP binding [GO:0005524]; proton-exporting ATPase activity, phosphorylative mechanism [GO:0008553]; proton export across plasma membrane [GO:0120029]	ATP binding [GO:0005524]; proton-exporting ATPase activity, phosphorylative mechanism [GO:0008553]	GO:0005524; GO:0005886; GO:0008553; GO:0016021; GO:0120029
gene305	ACIB2EUKG768074	BQ9382_C1-1530	Permease, Suppressor of sulfoxydeethionine Resistance Vitamin H transporter (H+/biotinsymporter)	-0.231541	Detected	0.231541	Detected	0	1.16417	Detected	1.31092	Detected	1.23754	0.036429	0.0494461	Detected	-0.229356	Detected	-0.0899549	0.770907	1.58675	Detected	1.87033	Detected	1.72854	0.0237948	1219.37	1607.18	2053.59	1837.66	1207.43	1092.36	5013.81	7473.96	BQ9382_C1-1530	chr1:530220-532031	SOP78977.1;SOP78977.1;SOP78977.1	LT962476.1	protein_coding	NA	C4QVT0	UniRef100_C4QVT0 Probable transporter n=2 Tax=Komagataella phaffii TaxID=460519 RepID=C4QVT0_KOMPG	NA	NA	NA	NA	NA	NA
gene306	ACIB2EUKG768075	BQ9382_C1-1535	Dolichol-phosphate mannosyltransferase	-0.104878	Detected	0.104878	Detected	0	1.3095	Detected	1.55435	Detected	1.43193	0.0124383	0.0716295	Detected	0.409159	Detected	0.240394	0.349933	1.26869	Detected	0.973043	Detected	1.12087	0.025166	1875.67	2074.08	3200.02	3065.03	1727.55	2395.89	5666.5	5653.68	BQ9382_C1-1535	chr1:532214-532996	SOP78978.1;SOP78978.1;SOP78978.1	LT962476.1	protein_coding	A0A1G4KP55_KOMPC	A0A1G4KP55	UniRef100_A0A1G4KP55 Dolichol phosphate mannose (Dol-P-Man) synthase n=2 Tax=Komagataella phaffii TaxID=460519 RepID=A0A1G4KP55_KOMPC	DPM1	protein glycosylation [GO:0006486]	endoplasmic reticulum [GO:0005783]	endoplasmic reticulum [GO:0005783]; dolichyl-phosphate beta-D-mannosyltransferase activity [GO:0004582]; protein glycosylation [GO:0006486]	dolichyl-phosphate beta-D-mannosyltransferase activity [GO:0004582]	GO:0004582; GO:0005783; GO:0006486
gene307	ACIB2EUKG768076	BQ9382_C1-1540	Dolichol-phosphate mannosyltransferase	-0.0223737	Detected	0.0223737	Detected	0	1.79302	Detected	1.96235	Detected	1.87769	0.00216801	-0.488798	Detected	-0.352606	Detected	-0.420702	0.0278219	0.772322	Detected	0.376349	Detected	0.574336	0.102228	2495.39	2461.14	5621.54	5109.78	1471.88	1775.41	5047.07	4697.39	BQ9382_C1-1540	chr1:533176-533799	SOP78979.1;SOP78979.1;SOP78979.1	LT962476.1	protein_coding	A0A1G4KP54_KOMPC	A0A1G4KP54	UniRef100_A0A1G4KP54 Uncharacterized protein n=2 Tax=Komagataella phaffii TaxID=460519 RepID=A0A1G4KP54_KOMPC	PP7435_Chr1-1917	NA	NA	NA	NA	NA
gene308	ACIB2EUKG768077	BQ9382_C1-1545	Transforming growth factor-beta receptor-associated protein 1	-0.00856376	Detected	0.00856376	Detected	0	-0.438045	Detected	-0.677138	Detected	-0.557591	0.0432283	-0.0591853	Detected	0.0489228	Detected	-0.00513124	0.933848	-0.0610301	Detected	-0.0137365	Detected	-0.0373833	0.275514	225.821	218.498	107.326	73.5031	177.692	210.204	253.889	321.29	BQ9382_C1-1545	chr1:534283-536802	SOP78980.1;SOP78980.1;SOP78980.1	LT962476.1	protein_coding	A0A1G4KP52_KOMPC	A0A1G4KP52	UniRef100_A0A1G4KP52 Vacuolar morphogenesis protein 6 n=2 Tax=Komagataella phaffii TaxID=460519 RepID=A0A1G4KP52_KOMPC	VAM6	vesicle-mediated transport [GO:0016192]	NA	vesicle-mediated transport [GO:0016192]	NA	GO:0016192
gene309	ACIB2EUKG768078	BQ9382_C1-1550	YVTN repeat-like/Quinoprotein amine dehydrogenase	-0.00984716	Detected	0.00984716	Detected	0	-0.322096	Compromised	1.57853	Detected	0.628215	0.576557	-1.42353	Compromised	-1.39267	Compromised	-1.4081	0.000168881	0.266909	Detected	-2.01154	Compromised	-0.872318	0.523885	9.77	9.47	5.03646	15.2	2.98865	3.35114	13.8	3.48348	BQ9382_C1-1550	chr1:536759-539572	SOP78981.1;SOP78981.1;SOP78981.1	LT962476.1	protein_coding	F2QNM4_KOMPC	F2QNM4	UniRef100_F2QNM4 Small subunit (SSU) processome component n=2 Tax=Komagataella phaffii TaxID=460519 RepID=F2QNM4_KOMPC	UTP21	rRNA processing [GO:0006364]	small-subunit processome [GO:0032040]	small-subunit processome [GO:0032040]; rRNA processing [GO:0006364]	NA	GO:0006364; GO:0032040
gene310	ACIB2EUKG768079	BQ9382_C1-1555	Inositol hexakisphosphate (IP6) andinositolheptakisphosphate (IP7) kinase	-0.140793	Detected	0.140793	Detected	0	-0.0829544	Detected	-0.000851631	Detected	-0.041903	0.801964	0.0708561	Detected	-0.0700874	Detected	0.000384332	0.998274	0.638009	Detected	0.64141	Detected	0.63971	0.0451877	3343.51	3885.93	2227.62	1906.03	3155.41	3140.93	6688.33	8210.29	BQ9382_C1-1555	chr1:539851-543051	SOP78982.1;SOP78982.1;SOP78982.1	LT962476.1	protein_coding	F2QNM5_KOMPC	F2QNM5	UniRef100_F2QNM5 Inositol hexakisphosphate (IP6) and inositol heptakisphosphate (IP7) kinase n=2 Tax=Komagataella phaffii TaxID=460519 RepID=F2QNM5_KOMPC	VIP1	NA	cytoplasm [GO:0005737]; cytoskeleton [GO:0005856]	cytoplasm [GO:0005737]; cytoskeleton [GO:0005856]; 5-diphosphoinositol pentakisphosphate 3-kinase activity [GO:0102092]; ATP binding [GO:0005524]; diphosphoinositol-pentakisphosphate kinase activity [GO:0033857]; inositol heptakisphosphate kinase activity [GO:0000829]; inositol hexakisphosphate 1-kinase activity [GO:0052723]; inositol hexakisphosphate 3-kinase activity [GO:0052724]; inositol hexa…	5-diphosphoinositol pentakisphosphate 3-kinase activity [GO:0102092]; ATP binding [GO:0005524]; diphosphoinositol-pentakisphosphate kinase activity [GO:0033857]; inositol-1,3,4,5,6-pentakisphosphate kinase activity [GO:0000827]; inositol heptakisphosphate kinase activity [GO:0000829]; inositol hexakisphosphate 1-kinase activity [GO:0052723]; inositol hexakisphosphate 3-kinase activity [GO:0052724…	GO:0000827; GO:0000829; GO:0000832; GO:0005524; GO:0005737; GO:0005856; GO:0033857; GO:0052723; GO:0052724; GO:0102092
gene311	ACIB2EUKG768080	BQ9382_C1-1560	Ribose-phosphate pyrophosphokinase 1	0.0749822	Detected	-0.0749822	Detected	0	1.79223	Detected	2.67327	Detected	2.23275	0.0377982	0.45189	Detected	0.135235	Detected	0.293562	0.23578	-0.274542	Detected	-0.0679765	Detected	-0.171259	0.311701	26.5502	22.8797	55.8778	83.1826	28.0976	24.7615	24.2953	34.3338	BQ9382_C1-1560	chr1:543106-544383	SOP78983.1;SOP78983.1;SOP78983.1	LT962476.1	protein_coding	F2QNM6_KOMPC	F2QNM6	UniRef100_F2QNM6 5-phospho-ribosyl-1(Alpha)-pyrophosphate synthetase n=2 Tax=Komagataella phaffii TaxID=460519 RepID=F2QNM6_KOMPC	PRS1	nucleoside metabolic process [GO:0009116]; nucleotide biosynthetic process [GO:0009165]; ribonucleoside monophosphate biosynthetic process [GO:0009156]	NA	ATP binding [GO:0005524]; kinase activity [GO:0016301]; magnesium ion binding [GO:0000287]; ribose phosphate diphosphokinase activity [GO:0004749]; nucleoside metabolic process [GO:0009116]; nucleotide biosynthetic process [GO:0009165]; ribonucleoside monophosphate biosynthetic process [GO:0009156]	ATP binding [GO:0005524]; kinase activity [GO:0016301]; magnesium ion binding [GO:0000287]; ribose phosphate diphosphokinase activity [GO:0004749]	GO:0000287; GO:0004749; GO:0005524; GO:0009116; GO:0009156; GO:0009165; GO:0016301
gene312	ACIB2EUKG768081	BQ9382_C1-1565	SRR1 domain-containing protein	0.038394	Detected	-0.038394	Detected	0	-0.253564	Detected	0.0561285	Detected	-0.0987177	0.599146	-0.255194	Detected	0.133035	Detected	-0.0610795	0.786752	-0.729668	Detected	-0.487933	Detected	-0.6088	0.0407582	473.634	429.392	247.618	248.075	314.924	452.38	324.269	469.561	BQ9382_C1-1565	chr1:544660-545430	SOP78984.1;SOP78984.1;SOP78984.1	LT962476.1	protein_coding	F2QNM7_KOMPC	F2QNM7	UniRef100_F2QNM7 Protein involved in microtubule-related processes n=1 Tax=Komagataella phaffii (strain ATCC 76273 / CBS 7435 / CECT 11047 / NRRL Y-11430 / Wegner 21-1) TaxID=981350 RepID=F2QNM7_KOMPC	BER1	NA	NA	NA	NA	NA
gene313	ACIB2EUKG768082	BQ9382_C1-1570	Beta subunit of fatty acid synthetase, catalyzes the synthesis of long-chain saturated fatty acids	0.0826397	Detected	-0.0826392	Detected	2.37e-07	1.23987	Detected	2.12911	Detected	1.68449	0.0651156	-0.759492	Detected	-2.23151	Compromised	-1.4955	0.180913	1.01613	Detected	0.222466	Detected	0.619296	0.266133	32.1249	27.3914	45.8594	68.6579	14.6041	5.77809	71.5354	50.5385	BQ9382_C1-1570	chr1:545583-551792	SOP78985.1;SOP78985.1;SOP78985.1	LT962476.1	protein_coding	F2QNM8_KOMPC	F2QNM8	UniRef100_F2QNM8 Fatty acid synthase subunit beta n=2 Tax=Komagataella phaffii TaxID=460519 RepID=F2QNM8_KOMPC	FAS1	fatty acid biosynthetic process [GO:0006633]	fatty acid synthase complex [GO:0005835]	fatty acid synthase complex [GO:0005835]; (3R)-hydroxymyristoyl-[acyl-carrier-protein] dehydratase activity [GO:0008659]; 3-hydroxydecanoyl-[acyl-carrier-protein] dehydratase activity [GO:0008693]; 3-hydroxyoctanoyl-[acyl-carrier-protein] dehydratase activity [GO:0047451]; 3-hydroxypalmitoyl-[acyl-carrier-protein] dehydratase activity [GO:0004317]; [acyl-carrier-protein] S-acetyltransferase activ…	(3R)-hydroxymyristoyl-[acyl-carrier-protein] dehydratase activity [GO:0008659]; [acyl-carrier-protein] S-acetyltransferase activity [GO:0004313]; [acyl-carrier-protein] S-malonyltransferase activity [GO:0004314]; 3-hydroxydecanoyl-[acyl-carrier-protein] dehydratase activity [GO:0008693]; 3-hydroxyoctanoyl-[acyl-carrier-protein] dehydratase activity [GO:0047451]; 3-hydroxypalmitoyl-[acyl-carrier-p…	GO:0004313; GO:0004314; GO:0004317; GO:0004318; GO:0004320; GO:0004321; GO:0005835; GO:0006633; GO:0008659; GO:0008693; GO:0016295; GO:0016296; GO:0016631; GO:0047451
gene314	ACIB2EUKG768083	BQ9382_C1-1575	Serine esterase that deacylates exogenous lysophospholipids	-0.0135627	Detected	0.0135627	Detected	0	-0.0626807	Detected	-0.90298	Detected	-0.482831	0.36956	-0.290398	Detected	-0.538106	Detected	-0.414252	0.0797855	-0.986099	Detected	-1.17181	Detected	-1.07895	0.00747954	5321.33	5184.57	3292.01	1486.21	3579.53	3308.93	3161.77	3404.42	BQ9382_C1-1575	chr1:552659-557089	SOP78986.1;SOP78986.1;SOP78986.1	LT962476.1	protein_coding	F2QNM9_KOMPC	F2QNM9	UniRef100_F2QNM9 Lysophospholipase NTE1 n=2 Tax=Komagataella phaffii TaxID=460519 RepID=F2QNM9_KOMPC	NTE1	lipid catabolic process [GO:0016042]; phosphatidylcholine metabolic process [GO:0046470]	endoplasmic reticulum membrane [GO:0005789]; integral component of membrane [GO:0016021]	endoplasmic reticulum membrane [GO:0005789]; integral component of membrane [GO:0016021]; lysophospholipase activity [GO:0004622]; phosphatidyl phospholipase B activity [GO:0102545]; lipid catabolic process [GO:0016042]; phosphatidylcholine metabolic process [GO:0046470]	lysophospholipase activity [GO:0004622]; phosphatidyl phospholipase B activity [GO:0102545]	GO:0004622; GO:0005789; GO:0016021; GO:0016042; GO:0046470; GO:0102545
gene315	ACIB2EUKG768084	BQ9382_C1-1580	Peptidase that de conjugates Smt3/SUMO-1 peptides from proteins	0.205569	Detected	-0.205569	Detected	-2.4e-07	1.36388	Detected	2.11123	Detected	1.73755	0.0552976	0.410423	Detected	0.251919	Detected	0.331171	0.271673	-0.226	Detected	-0.267204	Detected	-0.246602	0.355008	21.0029	15.1022	30.0048	40.7137	19.7282	19.4	18.1567	21.6097	BQ9382_C1-1580	chr1:558307-560163	SOP78987.1;SOP78987.1;SOP78987.1	LT962476.1	protein_coding	F2QNN0_KOMPC	F2QNN0	UniRef100_F2QNN0 Peptidase n=2 Tax=Komagataella phaffii TaxID=460519 RepID=F2QNN0_KOMPC	ULP2	NA	NA	cysteine-type peptidase activity [GO:0008234]	cysteine-type peptidase activity [GO:0008234]	GO:0008234
gene316	ACIB2EUKG768085	BQ9382_C1-1585	Thiol oxidase required for oxidative protein folding in the endoplasmic reticulum	-0.106815	Detected	0.106815	Detected	0	0.373111	Detected	0.287448	Detected	0.33028	0.102993	-0.566108	Detected	-0.644374	Detected	-0.605241	0.0335586	-0.979257	Detected	-1.08316	Detected	-1.03121	0.0130091	5263.83	5836.3	4698.95	3579.22	3120.19	3243.77	3352.3	3820.15	BQ9382_C1-1585	chr1:560859-562442	SOP78988.1;SOP78988.1;SOP78988.1	LT962476.1	protein_coding	F2QNN1_KOMPC	F2QNN1	UniRef100_F2QNN1 Endoplasmic thiol oxidase n=2 Tax=Komagataella phaffii TaxID=460519 RepID=F2QNN1_KOMPC	ERO1	NA	endoplasmic reticulum membrane [GO:0005789]	endoplasmic reticulum membrane [GO:0005789]; oxidoreductase activity, acting on a sulfur group of donors, disulfide as acceptor [GO:0016671]; protein disulfide isomerase activity [GO:0003756]	oxidoreductase activity, acting on a sulfur group of donors, disulfide as acceptor [GO:0016671]; protein disulfide isomerase activity [GO:0003756]	GO:0003756; GO:0005789; GO:0016671
gene317	ACIB2EUKG768086	BQ9382_C1-1590	TFIID subunit (19 kDa), involved in RNAp olymerase II transcription initiation	-0.0566835	Detected	0.0566835	Detected	0	0.630336	Detected	0.817529	Detected	0.723932	0.0220922	0.816431	Detected	0.657297	Detected	0.736864	0.017127	0.303582	Detected	0.292056	Detected	0.297819	0.0347054	13.3918	13.8514	13.8	12.7	19.99	19.6489	20.043	24.3506	BQ9382_C1-1590	chr1:562493-562912	SOP78989.1;SOP78989.1	LT962476.1	protein_coding	A0A1G4KP49_KOMPC	A0A1G4KP49	UniRef100_A0A1G4KP49 Transcription initiation factor TFIID subunit 13 n=2 Tax=Komagataella phaffii TaxID=460519 RepID=A0A1G4KP49_KOMPC	TAF13	transcription by RNA polymerase II [GO:0006366]	nucleus [GO:0005634]	nucleus [GO:0005634]; protein heterodimerization activity [GO:0046982]; translation initiation factor activity [GO:0003743]; transcription by RNA polymerase II [GO:0006366]	protein heterodimerization activity [GO:0046982]; translation initiation factor activity [GO:0003743]	GO:0003743; GO:0005634; GO:0006366; GO:0046982
gene318	ACIB2EUKG768087	BQ9382_C1-1595	Delta 8-(E)-sphingolipid desaturase	-0.119148	Detected	0.119148	Detected	0	-0.231128	Detected	0.0575042	Detected	-0.086812	0.688329	-0.220783	Detected	-0.108049	Detected	-0.164416	0.338512	0.23877	Detected	0.213038	Detected	0.225904	0.200088	1336.06	1506.91	791.303	781.275	1014.78	1204.31	1996.37	2401.66	BQ9382_C1-1595	chr1:563262-564890	SOP78990.1;SOP78990.1;SOP78990.1	LT962476.1	protein_coding	NA	C4QVU3	UniRef100_C4QVU3 Delta 8-(E)-sphingolipid desaturase n=2 Tax=Komagataella phaffii TaxID=460519 RepID=SLD1_KOMPG	NA	NA	NA	NA	NA	NA
gene319	ACIB2EUKG768088	BQ9382_C1-1600	Sm-like ribonucleoproteins	0.160456	Detected	-0.160456	Detected	2.4e-07	0.49945	Detected	0.238926	Detected	0.369188	0.215963	0.407236	Detected	0.508025	Detected	0.457631	0.112688	-0.0425515	Detected	-1.15001	Detected	-0.596283	0.409674	68.5744	52.4909	55.5183	37.4615	66.3118	78.0479	69.4581	39.4785	BQ9382_C1-1600	chr1:564982-565236	SOP78991.1;SOP78991.1	LT962476.1	protein_coding	A0A1G4KP47_KOMPC	A0A1G4KP47	UniRef100_A0A1G4KP47 Lsm (Like Sm) protein involved in RNA processing n=2 Tax=Komagataella phaffii TaxID=460519 RepID=A0A1G4KP47_KOMPC	LSM3	mRNA splicing, via spliceosome [GO:0000398]; nuclear-transcribed mRNA catabolic process [GO:0000956]	spliceosomal complex [GO:0005681]; U4/U6 x U5 tri-snRNP complex [GO:0046540]; U6 snRNP [GO:0005688]	spliceosomal complex [GO:0005681]; U4/U6 x U5 tri-snRNP complex [GO:0046540]; U6 snRNP [GO:0005688]; RNA binding [GO:0003723]; mRNA splicing, via spliceosome [GO:0000398]; nuclear-transcribed mRNA catabolic process [GO:0000956]	RNA binding [GO:0003723]	GO:0000398; GO:0000956; GO:0003723; GO:0005681; GO:0005688; GO:0046540
gene320	ACIB2EUKG768089	BQ9382_C1-1605	Endoribonuclease ysh1	0.00275421	Detected	-0.00275421	Detected	0	0.0953093	Detected	0.280067	Detected	0.187688	0.179374	-0.0841255	Detected	-0.173883	Detected	-0.129004	0.103044	-0.562017	Detected	-0.547358	Detected	-0.554688	0.000199174	1389.13	1323.15	948.049	871.009	1065.93	1099.36	1094.97	1354.66	BQ9382_C1-1605	chr1:565438-567822	SOP78992.1;SOP78992.1;SOP78992.1	LT962476.1	protein_coding	A0A1G4KP51_KOMPC	A0A1G4KP51	UniRef100_A0A1G4KP51 Putative endoribonuclease n=1 Tax=Komagataella phaffii (strain ATCC 76273 / CBS 7435 / CECT 11047 / NRRL Y-11430 / Wegner 21-1) TaxID=981350 RepID=A0A1G4KP51_KOMPC	YSH1	mRNA processing [GO:0006397]	nucleus [GO:0005634]	nucleus [GO:0005634]; mRNA processing [GO:0006397]	NA	GO:0005634; GO:0006397
gene321	ACIB2EUKG768090	BQ9382_C1-1610	Potential fungal zinc cluster transcription factor	-0.136944	Detected	0.136944	Detected	0	1.09692	Detected	1.78503	Detected	1.44097	0.0601443	0.881341	Detected	0.520075	Detected	0.700708	0.0906455	0.291156	Detected	-0.187658	Detected	0.051749	0.86848	10.8665	12.5621	16.3586	21.304	17.9376	15.3264	17.0464	14.98	BQ9382_C1-1610	chr1:567898-570135	SOP78993.1;SOP78993.1;SOP78993.1	LT962476.1	protein_coding	NA	C4QVU6	UniRef100_C4QVU6 Transcription factor n=2 Tax=Komagataella phaffii TaxID=460519 RepID=C4QVU6_KOMPG	NA	NA	NA	NA	NA	NA
gene322	ACIB2EUKG768091	BQ9382_C1-1615	Conserved predicted protein	-0.0259395	Detected	0.0259395	Detected	0	0.568009	Detected	1.03368	Detected	0.800843	0.075955	1.23124	Detected	0.811819	Detected	1.02153	0.0402248	0.17061	Detected	-0.110773	Detected	0.0299184	0.853715	19.5922	19.4191	18.9281	21.1282	38.1657	31.3217	26.1773	26.3777	BQ9382_C1-1615	chr1:570660-571376	SOP78994.1;SOP78994.1;SOP78994.1	LT962476.1	protein_coding	F2QNN7_KOMPC	F2QNN7	UniRef100_F2QNN7 Uncharacterized protein n=2 Tax=Komagataella phaffii TaxID=460519 RepID=F2QNN7_KOMPC	PP7435_Chr1-0310	NA	NA	NA	NA	NA
gene323	ACIB2EUKG768092	BQ9382_C1-1620	FACT complex subunit POB3	-0.217231	Detected	0.21723	Detected	-2.4e-07	0.58838	Detected	1.25559	Detected	0.921984	0.146537	1.61937	Detected	1.53611	Detected	1.57774	0.0190923	0.230543	Detected	0.371691	Detected	0.301117	0.318124	18.0466	23.3189	20.19	25.9155	52.5303	54.422	28.6987	38.7587	BQ9382_C1-1620	chr1:571466-573052	SOP78995.1;SOP78995.1;SOP78995.1	LT962476.1	protein_coding	F2QNN8_KOMPC	F2QNN8	UniRef100_F2QNN8 FACT complex subunit POB3 n=2 Tax=Komagataella phaffii TaxID=460519 RepID=F2QNN8_KOMPC	POB3	DNA repair [GO:0006281]; DNA replication [GO:0006260]	chromosome [GO:0005694]; nucleus [GO:0005634]	chromosome [GO:0005694]; nucleus [GO:0005634]; DNA binding [GO:0003677]; DNA repair [GO:0006281]; DNA replication [GO:0006260]	DNA binding [GO:0003677]	GO:0003677; GO:0005634; GO:0005694; GO:0006260; GO:0006281
gene324	ACIB2EUKG768093	BQ9382_C1-1625	P-loop containing nucleoside triphosphate hydrolases	-0.0435076	Detected	0.0435076	Detected	0	0.167183	Detected	0.434302	Detected	0.300743	0.165596	0.153399	Detected	0.055089	Detected	0.104244	0.253207	0.111114	Detected	0.164659	Detected	0.137887	0.114219	4231.56	4297.55	3134.38	3048.85	3952.9	4052.76	5491.85	6979.98	BQ9382_C1-1625	chr1:573274-574738	SOP78996.1;SOP78996.1;SOP78996.1	LT962476.1	protein_coding	F2QNN9_KOMPC	F2QNN9	UniRef100_F2QNN9 RNA helicase n=2 Tax=Komagataella phaffii TaxID=460519 RepID=F2QNN9_KOMPC	SUB2	NA	NA	ATP binding [GO:0005524]; helicase activity [GO:0004386]; nucleic acid binding [GO:0003676]	ATP binding [GO:0005524]; helicase activity [GO:0004386]; nucleic acid binding [GO:0003676]	GO:0003676; GO:0004386; GO:0005524
gene325	ACIB2EUKG768094	BQ9382_C1-1630	Actin-like protein ARP6	-0.00368357	Detected	0.00368357	Detected	0	-0.860155	Compromised	1.12642	Detected	0.133131	0.905649	0.502397	Detected	-1.1323	Compromised	-0.314951	0.737115	-1.27222	Compromised	-0.181319	Detected	-0.726771	0.314263	10.8	10.3793	3.81792	12.2298	12.5	4.41822	5.22671	13.6345	BQ9382_C1-1630	chr1:574829-576091	SOP78997.1;SOP78997.1;SOP78997.1	LT962476.1	protein_coding	NA	C4QVV0	UniRef100_C4QVV0 Actin-like protein n=2 Tax=Komagataella phaffii TaxID=460519 RepID=C4QVV0_KOMPG	NA	NA	NA	NA	NA	NA
gene326	ACIB2EUKG768095	BQ9382_C1-1635	Xenotropic and polytropic retrovirus receptor 1	0.0498052	Detected	-0.0498052	Detected	0	1.24164	Detected	0.964865	Detected	1.10325	0.0173121	-0.120643	Detected	0.443036	Detected	0.161196	0.630007	-0.165138	Detected	-0.202503	Detected	-0.18382	0.074503	13.9516	12.4499	20.4	13.6109	10.1031	16.3896	14.015	16.7248	BQ9382_C1-1635	chr1:576213-578483	SOP78998.1;SOP78998.1;SOP78998.1	LT962476.1	protein_coding	F2QNP1_KOMPC	F2QNP1	UniRef100_F2QNP1 Uncharacterized protein n=2 Tax=Komagataella phaffii TaxID=460519 RepID=F2QNP1_KOMPC	PP7435_Chr1-0314	NA	NA	NA	NA	NA
gene327	ACIB2EUKG768096	BQ9382_C1-1640	Pre-mRNA-splicing factor SLU7	0.253914	Compromised	-0.253914	Compromised	0	0.710927	Compromised	3.10309	Detected	1.90701	0.259203	-0.0895433	Compromised	-0.129271	Compromised	-0.109407	0.709361	-0.165126	Compromised	-0.276669	Compromised	-0.220897	0.484976	2.97725	2.00203	2.61588	11.0996	1.91234	2.04191	2.59624	2.94296	BQ9382_C1-1640	chr1:579085-579807	SOP78999.1;SOP78999.1;SOP78999.1	LT962476.1	protein_coding	F2QNP2_KOMPC	F2QNP2	UniRef100_F2QNP2 RNA splicing factor n=2 Tax=Komagataella phaffii TaxID=460519 RepID=F2QNP2_KOMPC	SLU7	mRNA splicing, via spliceosome [GO:0000398]	spliceosomal complex [GO:0005681]	spliceosomal complex [GO:0005681]; pre-mRNA 3'-splice site binding [GO:0030628]; second spliceosomal transesterification activity [GO:0000386]; mRNA splicing, via spliceosome [GO:0000398]	pre-mRNA 3'-splice site binding [GO:0030628]; second spliceosomal transesterification activity [GO:0000386]	GO:0000386; GO:0000398; GO:0005681; GO:0030628
gene328	ACIB2EUKG768097	BQ9382_C1-1645	Essential conserved nucleolar protein necessary for biogenesis of 60S ribosomal subunits	0.0277905	Detected	-0.0277905	Detected	0	-0.588514	Detected	-0.447864	Detected	-0.518189	0.0206373	-0.432053	Detected	-0.0660071	Detected	-0.24903	0.310786	-0.741049	Detected	-0.450638	Detected	-0.595844	0.0564053	1251.86	1151.73	522.705	465.768	741.77	1049.28	856.612	1282.99	BQ9382_C1-1645	chr1:580012-581115	SOP79000.1;SOP79000.1;SOP79000.1	LT962476.1	protein_coding	F2QNP3_KOMPC	F2QNP3	UniRef100_F2QNP3 60S ribosomal subunits biogenesis and pre-rRNA processing protein n=2 Tax=Komagataella phaffii TaxID=460519 RepID=F2QNP3_KOMPC	RRP1	rRNA processing [GO:0006364]	nucleus [GO:0005634]; preribosome, small subunit precursor [GO:0030688]	nucleus [GO:0005634]; preribosome, small subunit precursor [GO:0030688]; rRNA processing [GO:0006364]	NA	GO:0005634; GO:0006364; GO:0030688
gene329	ACIB2EUKG768098	BQ9382_C1-1650	Protein sickie	0.134638	Detected	-0.134638	Detected	0	-0.149925	Detected	-1.1222	Detected	-0.636064	0.334501	-0.449124	Detected	0.0399413	Detected	-0.204591	0.539872	-0.33238	Detected	-0.325437	Detected	-0.328908	0.134631	647.166	513.431	340.08	140.11	351.906	542.1	545.886	671.751	BQ9382_C1-1650	chr1:581707-582738	SOP79001.1;SOP79001.1;SOP79001.1	LT962476.1	protein_coding	F2QNP4_KOMPC	F2QNP4	UniRef100_F2QNP4 Negative regulation of transcription n=2 Tax=Komagataella phaffii TaxID=460519 RepID=F2QNP4_KOMPC	SPT2	NA	NA	NA	NA	NA
gene330	ACIB2EUKG768099	BQ9382_C1-1655	DNA repair protein RAD4	-0.193348	Detected	0.193348	Detected	0	-0.670165	Compromised	0.834887	Detected	0.082361	0.925254	0.318615	Detected	-0.202394	Detected	0.0581107	0.874344	-0.829866	Detected	-0.946403	Detected	-0.888134	0.0480059	14.4	18.001	6.62298	15.1947	16.7348	12.8	10.8	12.2	BQ9382_C1-1655	chr1:582775-585861	SOP79002.1;SOP79002.1;SOP79002.1	LT962476.1	protein_coding	F2QNP5_KOMPC	F2QNP5	UniRef100_F2QNP5 DNA repair protein n=2 Tax=Komagataella phaffii TaxID=460519 RepID=F2QNP5_KOMPC	RAD4	nucleotide-excision repair [GO:0006289]	nucleus [GO:0005634]	nucleus [GO:0005634]; damaged DNA binding [GO:0003684]; nucleotide-excision repair [GO:0006289]	damaged DNA binding [GO:0003684]	GO:0003684; GO:0005634; GO:0006289
gene331	ACIB2EUKG768100	BQ9382_C1-1660	Conserved predicted protein	-0.0474415	Detected	0.0474415	Detected	0	-0.488138	Detected	-0.440656	Detected	-0.464397	0.0127996	0.241323	Detected	-0.0691705	Detected	0.0860763	0.648927	-0.368955	Detected	-0.0406265	Detected	-0.204791	0.353494	72.6692	74.2062	34.2701	28.6274	72.3466	64.0295	67.8013	104.254	BQ9382_C1-1660	chr1:586164-588389	SOP79003.1;SOP79003.1;SOP79003.1	LT962476.1	protein_coding	A0A1G4KP59_KOMPC	A0A1G4KP59	UniRef100_A0A1G4KP59 Uncharacterized protein n=2 Tax=Komagataella phaffii TaxID=460519 RepID=A0A1G4KP59_KOMPC	PP7435_Chr1-0319	NA	NA	NA	NA	NA
gene332	ACIB2EUKG768101	BQ9382_C1-1665	Uncharacterized membrane protein YDR090C	0.0863154	Detected	-0.0863154	Detected	0	-0.466809	Detected	-0.239223	Detected	-0.353016	0.132035	-0.0471094	Detected	0.224469	Detected	0.08868	0.636881	-0.449324	Detected	-0.376578	Detected	-0.412951	0.0477901	235.372	199.671	102.678	97.1761	174.876	231.694	189.315	243.837	BQ9382_C1-1665	chr1:588382-589128	SOP79004.1;SOP79004.1;SOP79004.1	LT962476.1	protein_coding	A0A1G4KP62_KOMPC	A0A1G4KP62	UniRef100_A0A1G4KP62 Uncharacterized protein n=2 Tax=Komagataella phaffii TaxID=460519 RepID=A0A1G4KP62_KOMPC	PP7435_Chr1-0320	NA	integral component of membrane [GO:0016021]	integral component of membrane [GO:0016021]	NA	GO:0016021
gene333	ACIB2EUKG768102	BQ9382_C1-1670	MFS general substrate transporter like domains	0.0917344	Detected	-0.0917344	Detected	0	-1.24808	Detected	-1.07575	Detected	-1.16191	0.0115302	0.0865788	Detected	1.16271	Detected	0.624647	0.37095	-0.608515	Detected	-0.694395	Detected	-0.651455	0.0233307	1308.91	1102.07	330.99	301.485	1062.92	2459.68	939.263	1083.81	BQ9382_C1-1670	chr1:590911-592503	SOP79005.1;SOP79005.1;SOP79005.1	LT962476.1	protein_coding	NA	C4QVV9	UniRef100_C4QVV9 Glycerol proton symporter of the plasma membrane, subject to glucose-induced inactivation n=2 Tax=Komagataella phaffii TaxID=460519 RepID=C4QVV9_KOMPG	NA	NA	NA	NA	NA	NA
gene334	ACIB2EUKG768103	BQ9382_C1-1675	DER1-like family member protein 1	-0.181709	Detected	0.181709	Detected	0	1.27565	Detected	1.78004	Detected	1.52785	0.0389868	0.169888	Detected	0.320439	Detected	0.245164	0.338781	0.412988	Detected	0.754977	Detected	0.583982	0.144113	326	401	573	657	339	413	574	891	BQ9382_C1-1675	chr1:592917-593883	SOP79006.1	LT962476.1	protein_coding	F2QNP9_KOMPC	F2QNP9	UniRef100_F2QNP9 Derlin n=1 Tax=Komagataella phaffii (strain ATCC 76273 / CBS 7435 / CECT 11047 / NRRL Y-11430 / Wegner 21-1) TaxID=981350 RepID=F2QNP9_KOMPC	DER1	NA	endoplasmic reticulum membrane [GO:0005789]; integral component of membrane [GO:0016021]	endoplasmic reticulum membrane [GO:0005789]; integral component of membrane [GO:0016021]	NA	GO:0005789; GO:0016021
gene335	ACIB2EUKG768104	BQ9382_C1-1680	Cation transport regulator-like protein	0.0707998	Detected	-0.0707998	Detected	0	0.545199	Detected	1.17046	Detected	0.857827	0.115861	0.782502	Detected	0.263387	Detected	0.522944	0.191379	-0.326776	Detected	-0.406033	Detected	-0.366404	0.0456996	26.9728	23.3791	23.9862	29.9059	36.0007	27.5722	23.8735	27.6742	BQ9382_C1-1680	chr1:593891-594604	SOP79007.1;SOP79007.1;SOP79007.1	LT962476.1	protein_coding	F2QNQ0_KOMPC	F2QNQ0	UniRef100_F2QNQ0 Gamma-glutamylcyclotransferase n=2 Tax=Komagataella phaffii TaxID=460519 RepID=F2QNQ0_KOMPC	GCG1	glutathione catabolic process [GO:0006751]	NA	gamma-glutamylcyclotransferase activity [GO:0003839]; glutathione specific gamma-glutamylcyclotransferase activity [GO:0061928]; transferase activity [GO:0016740]; glutathione catabolic process [GO:0006751]	gamma-glutamylcyclotransferase activity [GO:0003839]; glutathione specific gamma-glutamylcyclotransferase activity [GO:0061928]; transferase activity [GO:0016740]	GO:0003839; GO:0006751; GO:0016740; GO:0061928
gene336	ACIB2EUKG768105	BQ9382_C1-1685	General amino acid permease	-0.0480778	Detected	0.0480778	Detected	0	0.191376	Detected	0.481541	Detected	0.336458	0.158657	0.936808	Detected	0.559154	Detected	0.747981	0.0616528	0.770982	Detected	0.451239	Detected	0.61111	0.0671933	128.842	131.683	97.3573	96.2257	207.816	175.559	265.029	260.05	BQ9382_C1-1685	chr1:594864-596618	SOP79008.1;SOP79008.1;SOP79008.1	LT962476.1	protein_coding	F2QNQ1_KOMPC	F2QNQ1	UniRef100_F2QNQ1 General amino acid permease n=2 Tax=Komagataella phaffii TaxID=460519 RepID=F2QNQ1_KOMPC	GAP1	amino acid transport [GO:0006865]; transmembrane transport [GO:0055085]	integral component of membrane [GO:0016021]	integral component of membrane [GO:0016021]; amino acid transport [GO:0006865]; transmembrane transport [GO:0055085]	NA	GO:0006865; GO:0016021; GO:0055085
gene337	ACIB2EUKG768106	BQ9382_C1-1690	Genomic scaffold, Kuraishia_capsulata_scaffold_4	-0.189305	Detected	0.189305	Detected	0	1.66604	Detected	1.04836	Detected	1.3572	0.0644289	0.150251	Detected	0.114946	Detected	0.132598	0.557707	0.526999	Detected	0.876217	Detected	0.701608	0.112459	114.287	142.068	264.691	139.435	117.856	126.228	218.926	341.539	BQ9382_C1-1690	chr1:597499-598344	SOP79009.1;SOP79009.1;SOP79009.1	LT962476.1	protein_coding	F2QNQ2_KOMPC	F2QNQ2	UniRef100_F2QNQ2 Uncharacterized protein n=2 Tax=Komagataella phaffii TaxID=460519 RepID=F2QNQ2_KOMPC	PP7435_Chr1-0325	NA	NA	NA	NA	NA
gene338	ACIB2EUKG768107	BQ9382_C1-1695	Lipase (class 3)	0.0520458	Detected	-0.0520463	Detected	-2.39e-07	0.934831	Detected	1.3012	Detected	1.11801	0.0278083	0.37098	Detected	0.160442	Detected	0.265711	0.152008	0.0335536	Detected	0.612623	Detected	0.323088	0.386637	28.4885	25.3432	33.6234	35.0351	28.9614	27.4708	32.7926	59.9943	BQ9382_C1-1695	chr1:598364-599953	SOP79010.1;SOP79010.1;SOP79010.1	LT962476.1	protein_coding	F2QNQ3_KOMPC	F2QNQ3	UniRef100_F2QNQ3 Lipase n=2 Tax=Komagataella phaffii TaxID=460519 RepID=F2QNQ3_KOMPC	ATG15	lipid catabolic process [GO:0016042]	NA	triglyceride lipase activity [GO:0004806]; lipid catabolic process [GO:0016042]	triglyceride lipase activity [GO:0004806]	GO:0004806; GO:0016042
gene339	ACIB2EUKG768108	BQ9382_C1-1700	Zinc finger protein 28	0.0224204	Detected	-0.0224209	Detected	-2.385e-07	0.866757	Detected	1.38427	Detected	1.12551	0.0493424	0.0871315	Detected	0.436331	Detected	0.261731	0.275421	-0.33604	Detected	-0.6232	Detected	-0.47962	0.0808289	18.1047	16.781	20.806	24.074	15.4316	21.5755	16.4648	16.5245	BQ9382_C1-1700	chr1:600145-601368	SOP79011.1;SOP79011.1;SOP79011.1	LT962476.1	protein_coding	F2QNQ4_KOMPC	F2QNQ4	UniRef100_F2QNQ4 Cytoplasmic pre-60S factor n=2 Tax=Komagataella phaffii TaxID=460519 RepID=F2QNQ4_KOMPC	REI1	NA	NA	NA	NA	NA
gene340	ACIB2EUKG768109	BQ9382_C1-1705	Conserved predicted protein	0.298524	Detected	-0.298524	Detected	-2.4e-07	1.37557	Detected	1.59417	Detected	1.48487	0.0429081	1.17516	Detected	-1.44691	Compromised	-0.135878	0.928725	-1.61673	Compromised	-2.46026	Compromised	-2.0385	0.0586565	13.7	8.66	18.5	17.4	20.5	3.65479	4.2349	2.89024	BQ9382_C1-1705	chr1:601512-603233	SOP79012.1;SOP79012.1;SOP79012.1	LT962476.1	protein_coding	F2QNQ5_KOMPC	F2QNQ5	UniRef100_F2QNQ5 Uncharacterized protein n=2 Tax=Komagataella phaffii TaxID=460519 RepID=F2QNQ5_KOMPC	PP7435_Chr1-0328	NA	NA	NA	NA	NA
gene341	ACIB2EUKG768110	BQ9382_C1-1710	Mitochondrial import inner membrane translocase subunit TIM54	-0.00971699	Detected	0.00971746	Detected	2.38e-07	-0.0969777	Detected	0.481263	Detected	0.192143	0.57489	-0.301175	Detected	-0.47965	Detected	-0.390413	0.0490113	-1.06139	Detected	-0.713706	Detected	-0.887549	0.0363965	25.6683	24.8757	15.4652	18.6637	17.0923	16.5769	14.4372	22.4991	BQ9382_C1-1710	chr1:603368-604732	SOP79013.1;SOP79013.1;SOP79013.1	LT962476.1	protein_coding	F2QNQ6_KOMPC	F2QNQ6	UniRef100_F2QNQ6 TIM22 complex subunit n=2 Tax=Komagataella phaffii TaxID=460519 RepID=F2QNQ6_KOMPC	TIM54	NA	integral component of membrane [GO:0016021]; mitochondrial inner membrane [GO:0005743]	integral component of membrane [GO:0016021]; mitochondrial inner membrane [GO:0005743]	NA	GO:0005743; GO:0016021
gene342	ACIB2EUKG768111	BQ9382_C1-1715	tRNA(guanine-N(7)-)-methyltransferasenon-cat alytic subunitTRM82	0.000803947	Compromised	-0.000804424	Detected	-2.38425e-07	1.26072	Detected	1.54275	Detected	1.40174	0.00996942	0.42133	Compromised	-0.204678	Compromised	0.108326	0.762295	0.441751	Detected	-0.384764	Compromised	0.0284934	0.951304	8.48091	8.1	13	12.7766	9.25069	6.57895	13.4231	9.26967	BQ9382_C1-1715	chr1:604867-606195	SOP79014.1;SOP79014.1;SOP79014.1	LT962476.1	protein_coding	F2QNQ7_KOMPC	F2QNQ7	UniRef100_F2QNQ7 tRNA (guanine-N(7)-)-methyltransferase non-catalytic subunit TRM82 n=2 Tax=Komagataella phaffii TaxID=460519 RepID=F2QNQ7_KOMPC	TRM82	RNA (guanine-N7)-methylation [GO:0036265]; tRNA methylation [GO:0030488]	nucleus [GO:0005634]	nucleus [GO:0005634]; methyltransferase activity [GO:0008168]; RNA (guanine-N7)-methylation [GO:0036265]; tRNA methylation [GO:0030488]	methyltransferase activity [GO:0008168]	GO:0005634; GO:0008168; GO:0030488; GO:0036265
gene343	ACIB2EUKG768112	BQ9382_C1-1720	Transcriptional repressor OPI1	0.0902438	Detected	-0.0902438	Detected	0	0.440177	Detected	0.486178	Detected	0.463178	0.0381298	-0.180291	Detected	0.314023	Detected	0.0668659	0.823136	0.0145679	Detected	-0.115916	Detected	-0.050674	0.693693	4834.72	4079.11	3944.02	3291.24	3266.43	5050.17	5348.88	5984.12	BQ9382_C1-1720	chr1:606616-607782	SOP79015.1;SOP79015.1;SOP79015.1	LT962476.1	protein_coding	F2QNQ8_KOMPC	F2QNQ8	UniRef100_F2QNQ8 Transcriptional regulator n=2 Tax=Komagataella phaffii TaxID=460519 RepID=F2QNQ8_KOMPC	OPI1	NA	NA	transcription corepressor activity [GO:0003714]	transcription corepressor activity [GO:0003714]	GO:0003714
gene344	ACIB2EUKG768113	BQ9382_C1-1725	Vacuolar sorting protein	0.819171	Detected	-0.819171	Compromised	0	1.21703	Compromised	2.44795	Detected	1.83249	0.2156	-0.150834	Compromised	0.0513301	Compromised	-0.0497518	0.957416	-0.505825	Compromised	-1.19793	Compromised	-0.851875	0.439176	10	3.0714	8.43325	15.9997	4.16045	5.25324	4.65382	3.52763	BQ9382_C1-1725	chr1:607869-608599	SOP79016.1;SOP79016.1;SOP79016.1	LT962476.1	protein_coding	F2QNQ9_KOMPC	F2QNQ9	UniRef100_F2QNQ9 Vacuolar protein-sorting-associated protein 24 n=2 Tax=Komagataella phaffii TaxID=460519 RepID=F2QNQ9_KOMPC	VPS24	vacuolar transport [GO:0007034]	NA	vacuolar transport [GO:0007034]	NA	GO:0007034
gene345	ACIB2EUKG768114	BQ9382_C1-1730	Delta subunit of the coatomer complex (COPI), wh ich coats Golgi-derived transport vesicles	0.0675664	Detected	-0.0675664	Detected	0	1.65393	Detected	1.30414	Detected	1.47903	0.0156928	0.497356	Detected	-0.217578	Detected	0.139889	0.737626	-0.141862	Detected	-0.356288	Detected	-0.249075	0.188289	16.2512	14.1492	31.2359	19.8121	17.8404	11.9294	16.3875	17.2974	BQ9382_C1-1730	chr1:608812-610578	SOP79017.1;SOP79017.1;SOP79017.1	LT962476.1	protein_coding	F2QNR0_KOMPC	F2QNR0	UniRef100_F2QNR0 Coatomer subunit delta n=2 Tax=Komagataella phaffii TaxID=460519 RepID=F2QNR0_KOMPC	RET2	protein transport [GO:0015031]; retrograde vesicle-mediated transport, Golgi to endoplasmic reticulum [GO:0006890]	COPI vesicle coat [GO:0030126]; Golgi membrane [GO:0000139]	COPI vesicle coat [GO:0030126]; Golgi membrane [GO:0000139]; protein transport [GO:0015031]; retrograde vesicle-mediated transport, Golgi to endoplasmic reticulum [GO:0006890]	NA	GO:0000139; GO:0006890; GO:0015031; GO:0030126
gene346	ACIB2EUKG768115	BQ9382_C1-1735	Hsp70 protein that interacts with Zuo1p (A DnaJ homolog) to form a ribosome-associated complex	0.00982237	Detected	-0.00982237	Detected	0	0.397641	Detected	0.638806	Detected	0.518223	0.0504153	-0.1903	Detected	-0.0757222	Detected	-0.133011	0.149336	-0.445555	Detected	-0.140317	Detected	-0.292936	0.195514	6045.04	5701.81	5062.57	4836.64	4288.42	5095.87	5140.31	7778.44	BQ9382_C1-1735	chr1:611585-613180	SOP79018.1;SOP79018.1;SOP79018.1	LT962476.1	protein_coding	F2QNR1_KOMPC	F2QNR1	UniRef100_F2QNR1 Zuo1p interacting Hsp70 protein n=2 Tax=Komagataella phaffii TaxID=460519 RepID=F2QNR1_KOMPC	SSZ1	NA	NA	ATP binding [GO:0005524]	ATP binding [GO:0005524]	GO:0005524
gene347	ACIB2EUKG768116	BQ9382_C1-1740	FAD/NAD(P)-binding domain	-0.226024	Detected	0.226024	Detected	-2.4e-07	0.735928	Detected	1.36366	Detected	1.04979	0.113163	0.577424	Detected	0.18672	Detected	0.382072	0.329262	0.58093	Detected	0.699964	Detected	0.640447	0.111373	28.0919	36.7442	35.0256	43.7447	39.9562	33.4504	57.3023	76.2117	BQ9382_C1-1740	chr1:613225-614586	SOP79019.1;SOP79019.1;SOP79019.1	LT962476.1	protein_coding	NA	C4QVX2	UniRef100_C4QVX2 Uncharacterized protein n=2 Tax=Komagataella phaffii TaxID=460519 RepID=C4QVX2_KOMPG	NA	NA	NA	NA	NA	NA
gene348	ACIB2EUKG768117	BQ9382_C1-1745	Origin-binding F-box protein that forms an SCF ubiquitin ligase complex with Skp1p and Cdc53p	-0.134968	Detected	0.134968	Detected	0	-0.0706406	Detected	0.0518093	Detected	-0.00941563	0.955122	0.15818	Detected	0.353368	Detected	0.255774	0.264404	0.352413	Detected	0.466848	Detected	0.40963	0.107763	191.481	220.755	128.149	112.759	191.211	240.27	312.978	414.934	BQ9382_C1-1745	chr1:614804-616900	SOP79020.1;SOP79020.1;SOP79020.1	LT962476.1	protein_coding	F2QNR3_KOMPC	F2QNR3	UniRef100_F2QNR3 Origin-binding F-box protein n=2 Tax=Komagataella phaffii TaxID=460519 RepID=F2QNR3_KOMPC	DIA2	NA	NA	NA	NA	NA
gene349	ACIB2EUKG768118	BQ9382_C1-1750	Myb-related transcription factor	0.0218315	Detected	-0.0218315	Detected	0	0.473835	Detected	1.26211	Detected	0.867972	0.158939	0.576447	Detected	0.289698	Detected	0.433072	0.0962294	-0.697952	Detected	-0.405646	Detected	-0.551799	0.0648236	25.1222	23.3045	21.9964	30.7057	30.0714	27.056	17.785	26.6725	BQ9382_C1-1750	chr1:616916-618772	SOP79021.1;SOP79021.1;SOP79021.1	LT962476.1	protein_coding	F2QNR4_KOMPC	F2QNR4	UniRef100_F2QNR4 Myb-related transcription factor n=2 Tax=Komagataella phaffii TaxID=460519 RepID=F2QNR4_KOMPC	BAS1	NA	NA	NA	NA	NA
gene350	ACIB2EUKG768119	BQ9382_C1-1755	Ubiquitin carboxyl-terminal hydrolase	-0.0503964	Detected	0.0503964	Detected	0	0.496634	Detected	0.557614	Detected	0.527124	0.0122572	0.015698	Detected	-0.00818872	Detected	0.00375462	0.948806	0.010366	Detected	0.0598598	Detected	0.0351129	0.595557	1216.38	1247.21	1137.55	959.18	1037.78	1120.33	1479.22	1874.78	BQ9382_C1-1755	chr1:619210-622077	SOP79022.1;SOP79022.1;SOP79022.1	LT962476.1	protein_coding	F2QNR5_KOMPC	F2QNR5	UniRef100_F2QNR5 Ubiquitin carboxyl-terminal hydrolase 11 n=2 Tax=Komagataella phaffii TaxID=460519 RepID=F2QNR5_KOMPC	UBP11	protein deubiquitination [GO:0016579]; ubiquitin-dependent protein catabolic process [GO:0006511]	NA	cysteine-type peptidase activity [GO:0008234]; thiol-dependent ubiquitin-specific protease activity [GO:0004843]; protein deubiquitination [GO:0016579]; ubiquitin-dependent protein catabolic process [GO:0006511]	cysteine-type peptidase activity [GO:0008234]; thiol-dependent ubiquitin-specific protease activity [GO:0004843]	GO:0004843; GO:0006511; GO:0008234; GO:0016579
gene351	ACIB2EUKG768120	BQ9382_C1-1760	PHD and RING finger domain-containing protein1	0.0341988	Detected	-0.0341988	Detected	0	0.281549	Detected	-0.428019	Detected	-0.0732346	0.856222	-0.156398	Detected	-0.243436	Detected	-0.199917	0.0688299	-0.627526	Detected	-0.753523	Detected	-0.690524	0.0106051	322.017	293.64	244.661	120.931	229.955	237.614	237.329	266.342	BQ9382_C1-1760	chr1:622289-623680	SOP79023.1;SOP79023.1;SOP79023.1	LT962476.1	protein_coding	NA	C4QVX6	UniRef100_C4QVX6 Autophagy-related protein 36 n=2 Tax=Komagataella phaffii TaxID=460519 RepID=ATG35_KOMPG	NA	NA	NA	NA	NA	NA
gene352	ACIB2EUKG768121	BQ9382_C1-1765	Multistep regulator of cAMP-PKA signaling	0.12862	Detected	-0.12862	Detected	0	0.828903	Detected	1.14611	Detected	0.987509	0.0401997	0.493122	Detected	0.0435004	Detected	0.268311	0.409065	0.174169	Detected	0.0681272	Detected	0.121148	0.475669	12.5	10	13	13.092	13.1153	10.5404	15.0416	17.1155	BQ9382_C1-1765	chr1:623697-625826	SOP79024.1;SOP79024.1;SOP79024.1	LT962476.1	protein_coding	F2QNR7_KOMPC	F2QNR7	UniRef100_F2QNR7 cAMP-PKA signaling regulator n=2 Tax=Komagataella phaffii TaxID=460519 RepID=F2QNR7_KOMPC	GPB2	NA	NA	NA	NA	NA
gene353	ACIB2EUKG768122	BQ9382_C1-1770	Mitochondrial ATPase expression	-0.0432076	Detected	0.0432076	Detected	0	-0.51365	Detected	-0.736906	Detected	-0.625278	0.0347473	-0.00314283	Detected	0.189223	Detected	0.09304	0.47065	0.0880876	Detected	-0.028811	Detected	0.0296383	0.722957	649.184	659.034	299.901	207.656	543.963	682.192	829.018	936.248	BQ9382_C1-1770	chr1:626059-627747	SOP79025.1;SOP79025.1;SOP79025.1	LT962476.1	protein_coding	F2QNR8_KOMPC	F2QNR8	UniRef100_F2QNR8 Uncharacterized protein n=1 Tax=Komagataella phaffii (strain ATCC 76273 / CBS 7435 / CECT 11047 / NRRL Y-11430 / Wegner 21-1) TaxID=981350 RepID=F2QNR8_KOMPC	PP7435_Chr1-0342	regulation of translation [GO:0006417]	mitochondrion [GO:0005739]	mitochondrion [GO:0005739]; RNA binding [GO:0003723]; regulation of translation [GO:0006417]	RNA binding [GO:0003723]	GO:0003723; GO:0005739; GO:0006417
gene354	ACIB2EUKG768123	BQ9382_C1-1775	ER membraneprotein, N-acetylglucosaminylphosphatidylinositol de -N-acetylase	0.0923018	Detected	-0.0923018	Detected	0	0.490464	Detected	0.776857	Detected	0.633661	0.065287	0.385156	Detected	0.514545	Detected	0.449851	0.0574278	-0.354859	Detected	-0.174471	Detected	-0.264665	0.176758	37.3387	31.4134	31.4952	31.0479	37.2784	44.7546	31.9317	44.3141	BQ9382_C1-1775	chr1:627815-628816	SOP79026.1;SOP79026.1;SOP79026.1	LT962476.1	protein_coding	F2QNR9_KOMPC	F2QNR9	UniRef100_F2QNR9 Glycosylphosphatidylinositol anchor assembly mediating protein n=2 Tax=Komagataella phaffii TaxID=460519 RepID=F2QNR9_KOMPC	GPI12	GPI anchor biosynthetic process [GO:0006506]	endoplasmic reticulum [GO:0005783]; membrane [GO:0016020]	endoplasmic reticulum [GO:0005783]; membrane [GO:0016020]; N-acetylglucosaminylphosphatidylinositol deacetylase activity [GO:0000225]; GPI anchor biosynthetic process [GO:0006506]	N-acetylglucosaminylphosphatidylinositol deacetylase activity [GO:0000225]	GO:0000225; GO:0005783; GO:0006506; GO:0016020
gene355	ACIB2EUKG768124	BQ9382_C1-1780	Largest of six subunits of the RNA polymeraseIII transcription initiation factor complex(TFIIIC)	0.301881	Compromised	-0.30188	Compromised	4.8e-07	1.01554	Compromised	3.0766	Detected	2.04607	0.197011	0.0384378	Compromised	0.342886	Compromised	0.190662	0.629598	-0.200419	Compromised	-0.808697	Compromised	-0.504558	0.360161	3.69997	2.32795	3.88381	13.1	2.51208	3.40496	3.04553	2.44664	BQ9382_C1-1780	chr1:628988-632665	SOP79027.1;SOP79027.1;SOP79027.1	LT962476.1	protein_coding	F2QNS0_KOMPC	F2QNS0	UniRef100_F2QNS0 RNA polymerase III transcription initiation factor complex subunit n=2 Tax=Komagataella phaffii TaxID=460519 RepID=F2QNS0_KOMPC	TFC3	NA	nucleus [GO:0005634]	nucleus [GO:0005634]; DNA binding [GO:0003677]; translation initiation factor activity [GO:0003743]	DNA binding [GO:0003677]; translation initiation factor activity [GO:0003743]	GO:0003677; GO:0003743; GO:0005634
gene356	ACIB2EUKG768125	BQ9382_C1-1785	U3 small nucleolar ribonucleoprotein protein IMP4	-0.0149541	Detected	0.0149546	Detected	2.385e-07	-0.543463	Detected	-0.197962	Detected	-0.370712	0.165959	0.286994	Detected	-0.763655	Detected	-0.23833	0.694644	-1.67097	Detected	-1.75054	Detected	-1.71076	0.000616742	59.8074	58.3828	26.539	27.2562	60.0885	31.8379	22.1267	25.6437	BQ9382_C1-1785	chr1:632833-633690	SOP79028.1;SOP79028.1;SOP79028.1	LT962476.1	protein_coding	F2QNS1_KOMPC	F2QNS1	UniRef100_F2QNS1 Small subunit (SSU) processome component n=2 Tax=Komagataella phaffii TaxID=460519 RepID=F2QNS1_KOMPC	IMP4	NA	NA	NA	NA	NA
gene357	ACIB2EUKG768126	BQ9382_C1-1790	Lysine--tRNA ligase	-0.512248	Detected	0.512248	Detected	-2.4e-07	-0.0747514	Detected	0.616196	Detected	0.270722	0.704052	1.27446	Detected	0.792235	Detected	1.03335	0.209519	-0.390594	Detected	-0.380417	Detected	-0.385505	0.530242	18.9198	36.8	16.4	21.4	53.2	41.8	24	29.6	BQ9382_C1-1790	chr1:633818-635440	SOP79029.1;SOP79029.1;SOP79029.1	LT962476.1	protein_coding	F2QNS2_KOMPC	F2QNS2	UniRef100_F2QNS2 Lysine--tRNA ligase n=2 Tax=Komagataella phaffii TaxID=460519 RepID=F2QNS2_KOMPC	MSK1	lysyl-tRNA aminoacylation [GO:0006430]	cytoplasm [GO:0005737]	cytoplasm [GO:0005737]; ATP binding [GO:0005524]; lysine-tRNA ligase activity [GO:0004824]; nucleic acid binding [GO:0003676]; lysyl-tRNA aminoacylation [GO:0006430]	ATP binding [GO:0005524]; lysine-tRNA ligase activity [GO:0004824]; nucleic acid binding [GO:0003676]	GO:0003676; GO:0004824; GO:0005524; GO:0005737; GO:0006430
gene358	ACIB2EUKG768127	BQ9382_C1-1795	SEC23-component of COPII coat of ER-golgivesicles	-0.0454159	Detected	0.0454159	Detected	0	-0.999929	Detected	-0.884829	Detected	-0.942379	0.00599758	-0.14616	Detected	0.0288248	Detected	-0.0586677	0.612118	-0.0456829	Detected	0.149377	Detected	0.051847	0.677449	875	891	289	253	665	824	1020	1430	BQ9382_C1-1795	chr1:635605-637909	SOP79030.1	LT962476.1	protein_coding	F2QNS3_KOMPC	F2QNS3	UniRef100_F2QNS3 Shl23p/Lst1p complex component n=3 Tax=Komagataella TaxID=460517 RepID=F2QNS3_KOMPC	SHL23	COPII-coated vesicle budding [GO:0090114]; intracellular protein transport [GO:0006886]	COPII vesicle coat [GO:0030127]; endoplasmic reticulum membrane [GO:0005789]; Golgi membrane [GO:0000139]	COPII vesicle coat [GO:0030127]; endoplasmic reticulum membrane [GO:0005789]; Golgi membrane [GO:0000139]; zinc ion binding [GO:0008270]; COPII-coated vesicle budding [GO:0090114]; intracellular protein transport [GO:0006886]	zinc ion binding [GO:0008270]	GO:0000139; GO:0005789; GO:0006886; GO:0008270; GO:0030127; GO:0090114
gene359	ACIB2EUKG768128	BQ9382_C1-1800	Ribonuclease H-like	-0.123991	Detected	0.123991	Detected	0	-0.0506875	Detected	0.314565	Detected	0.131939	0.610697	0.0740764	Detected	0.249842	Detected	0.161959	0.398188	1.05127	Detected	1.24617	Detected	1.14872	0.018331	155.376	176.425	104.635	108.944	145.261	180.09	409.115	573.5	BQ9382_C1-1800	chr1:638101-639045	SOP79031.1;SOP79031.1;SOP79031.1	LT962476.1	protein_coding	F2QNS4_KOMPC	F2QNS4	UniRef100_F2QNS4 Ribonuclease n=2 Tax=Komagataella phaffii TaxID=460519 RepID=F2QNS4_KOMPC	RNH201	NA	NA	metal ion binding [GO:0046872]; RNA binding [GO:0003723]; RNA-DNA hybrid ribonuclease activity [GO:0004523]	metal ion binding [GO:0046872]; RNA binding [GO:0003723]; RNA-DNA hybrid ribonuclease activity [GO:0004523]	GO:0003723; GO:0004523; GO:0046872
gene360	ACIB2EUKG768129	BQ9382_C1-1805	Acetyltransferase component of pyruvate dehydrogenase complex	-0.112576	Detected	0.112576	Detected	0	-0.0752134	Detected	0.0544739	Detected	-0.0103698	0.943649	0.0800371	Detected	-0.223243	Detected	-0.0716028	0.741057	0.210263	Detected	0.154402	Detected	0.182333	0.256574	4080	4560	2680	2370	3800	3380	5950	7010	BQ9382_C1-1805	chr1:639324-640806	SOP79032.1	LT962476.1	protein_coding	F2QM61_KOMPC	F2QM61	UniRef100_F2QM61 Acetyltransferase component of pyruvate dehydrogenase complex n=3 Tax=Komagataella TaxID=460517 RepID=F2QM61_KOMPC	LAT1	pyruvate metabolic process [GO:0006090]	mitochondrial matrix [GO:0005759]; pyruvate dehydrogenase complex [GO:0045254]	mitochondrial matrix [GO:0005759]; pyruvate dehydrogenase complex [GO:0045254]; dihydrolipoyllysine-residue acetyltransferase activity [GO:0004742]; pyruvate metabolic process [GO:0006090]	dihydrolipoyllysine-residue acetyltransferase activity [GO:0004742]	GO:0004742; GO:0005759; GO:0006090; GO:0045254
gene361	ACIB2EUKG768130	BQ9382_C1-1810	Transferase(Phosphotransferase) domain 1	0.0114985	Detected	-0.0114985	Detected	0	0.393862	Detected	0.278751	Detected	0.336307	0.0291331	0.055851	Detected	0.0626965	Detected	0.0592737	0.0386092	0.0972891	Detected	0.277704	Detected	0.187497	0.175345	732.244	689.064	610.922	455.94	615.386	678.638	906.053	1257.42	BQ9382_C1-1810	chr1:641296-643107	SOP79033.1;SOP79033.1;SOP79033.1	LT962476.1	protein_coding	F2QM62_KOMPC	F2QM62	UniRef100_F2QM62 Protein kinase n=2 Tax=Komagataella phaffii TaxID=460519 RepID=F2QM62_KOMPC	KNS1	NA	NA	ATP binding [GO:0005524]; protein kinase activity [GO:0004672]	ATP binding [GO:0005524]; protein kinase activity [GO:0004672]	GO:0004672; GO:0005524
gene362	ACIB2EUKG768131	BQ9382_C1-1815	Membrane protein	-0.0190897	Detected	0.0190897	Detected	0	0.281805	Detected	-0.0532498	Detected	0.114278	0.567821	-0.0646305	Detected	0.088438	Detected	0.0119038	0.893892	-0.647737	Detected	-0.54977	Detected	-0.598754	0.00762121	380.177	373.255	299.772	192.089	300.205	366.375	286.693	375.772	BQ9382_C1-1815	chr1:643476-644696	SOP79034.1;SOP79034.1;SOP79034.1	LT962476.1	protein_coding	F2QM63_KOMPC	F2QM63	UniRef100_F2QM63 Uncharacterized protein n=2 Tax=Komagataella phaffii TaxID=460519 RepID=F2QM63_KOMPC	PP7435_Chr1-0351	NA	NA	NA	NA	NA
gene363	ACIB2EUKG768132	BQ9382_C1-1820	Eukaryotic initiation factor 4F subunit p150(EIF4F p150) (EIF-4F p150) (MRNA cap-binding protein complex subunit p150)	0.1558	Detected	-0.1558	Detected	0	0.629215	Detected	1.24845	Detected	0.938833	0.113551	0.736137	Detected	0.260824	Detected	0.498481	0.221496	0.307864	Detected	0.152124	Detected	0.229994	0.317535	20.1444	15.5196	17.9017	22.2267	24.5467	19.3794	26.0977	28.6904	BQ9382_C1-1820	chr1:645023-648319	SOP79035.1;SOP79035.1;SOP79035.1	LT962476.1	protein_coding	F2QM64_KOMPC	F2QM64	UniRef100_F2QM64 Translation initiation factor eIF4G n=2 Tax=Komagataella phaffii TaxID=460519 RepID=F2QM64_KOMPC	TIF4632	NA	NA	translation initiation factor activity [GO:0003743]	translation initiation factor activity [GO:0003743]	GO:0003743
gene364	ACIB2EUKG768133	BQ9382_C1-1825	Predicted protein	0.218276	Detected	-0.218276	Detected	0	0.486238	Detected	1.27593	Detected	0.881082	0.190063	-0.161197	Detected	-0.291838	Detected	-0.226517	0.42489	-0.336594	Detected	-0.478334	Detected	-0.407464	0.217803	36.989	26.1327	28.5079	39.8344	23.173	23.2319	29.3571	32.5883	BQ9382_C1-1825	chr1:648703-649122	SOP79036.1;SOP79036.1;SOP79036.1;SOP79036.1	LT962476.1	protein_coding	NA	W6MXM6	UniRef100_W6MXM6 Uncharacterized protein n=1 Tax=Kuraishia capsulata CBS 1993 TaxID=1382522 RepID=W6MXM6_9ASCO	NA	NA	NA	NA	NA	NA
gene365	ACIB2EUKG768134	BQ9382_C1-1830	P-loop containing nucleoside triphosphatehydrolases	0.00385904	Detected	-0.00385904	Detected	0	0.480813	Detected	0.140392	Detected	0.310602	0.209658	0.0311475	Detected	0.28371	Detected	0.157429	0.338905	-0.323887	Detected	-0.15038	Detected	-0.237134	0.112019	6159.01	5857.53	5486.76	3502.78	5115.25	6688.45	5721.66	7902.6	BQ9382_C1-1830	chr1:649321-650514	SOP79037.1;SOP79037.1;SOP79037.1	LT962476.1	protein_coding	F2QM65_KOMPC	F2QM65	UniRef100_F2QM65 26S protease regulatory subunit n=2 Tax=Komagataella TaxID=460517 RepID=F2QM65_KOMPC	RPT6	protein catabolic process [GO:0030163]	cytoplasm [GO:0005737]; proteasome complex [GO:0000502]	cytoplasm [GO:0005737]; proteasome complex [GO:0000502]; ATP binding [GO:0005524]; peptidase activity [GO:0008233]; proteasome-activating ATPase activity [GO:0036402]; protein catabolic process [GO:0030163]	ATP binding [GO:0005524]; peptidase activity [GO:0008233]; proteasome-activating ATPase activity [GO:0036402]	GO:0000502; GO:0005524; GO:0005737; GO:0008233; GO:0030163; GO:0036402
gene366	ACIB2EUKG768135	BQ9382_C1-1835	Protein that interacts with Cdc48p andNpl4p, involved in recognition of polyubiquitinated proteins	0.777415	Detected	-0.777415	Detected	0	-1.83409	Detected	-1.36895	Detected	-1.60152	0.187139	0.466136	Detected	-1.08928	Detected	-0.311574	0.803551	-2.99195	Detected	-2.82263	Detected	-2.90729	0.0653403	338	110	35.4	39.5	222	82.9	28.9	39.8	BQ9382_C1-1835	chr1:650539-652572	SOP79038.1;SOP79038.1;SOP79038.1	LT962476.1	protein_coding	F2QM66_KOMPC	F2QM66	UniRef100_F2QM66 Uncharacterized protein n=2 Tax=Komagataella phaffii TaxID=460519 RepID=F2QM66_KOMPC	PP7435_Chr1-0354	ubiquitin-dependent protein catabolic process [GO:0006511]	NA	ubiquitin-dependent protein catabolic process [GO:0006511]	NA	GO:0006511
gene367	ACIB2EUKG768136	BQ9382_C1-1840	Zinc-regulated transcription factor, binds to zinc-responsive promoter elements	-0.0759783	Detected	0.0759783	Detected	0	-0.346219	Detected	-1.27469	Detected	-0.810456	0.227055	-0.0387535	Detected	-0.355759	Detected	-0.197256	0.378398	-0.132789	Detected	-0.0362329	Detected	-0.0845108	0.446932	1450.06	1540.48	769.595	326.842	1212.64	1068.4	1625.39	2128.34	BQ9382_C1-1840	chr1:652942-655185	SOP79039.1;SOP79039.1;SOP79039.1	LT962476.1	protein_coding	NA	C4QVZ1	UniRef100_C4QVZ1 Zinc-regulated transcription factor, binds to zinc-responsive promoter elements n=1 Tax=Komagataella phaffii (strain GS115 / ATCC 20864) TaxID=644223 RepID=C4QVZ1_KOMPG	NA	NA	NA	NA	NA	NA
gene368	ACIB2EUKG768137	BQ9382_C1-1845	Protein kinase-like (PK-like)	-0.00568962	Detected	0.00568962	Detected	0	-0.531731	Detected	-1.35031	Detected	-0.941019	0.148256	-0.171752	Detected	0.449523	Detected	0.138885	0.698605	-0.190679	Detected	0.0771494	Detected	-0.0567646	0.713123	346.385	333.819	153.969	70.5651	251.6	424.778	355.258	523.824	BQ9382_C1-1845	chr1:655518-656996	SOP79040.1;SOP79040.1;SOP79040.1	LT962476.1	protein_coding	F2QM68_KOMPC	F2QM68	UniRef100_F2QM68 Uncharacterized protein n=2 Tax=Komagataella phaffii TaxID=460519 RepID=F2QM68_KOMPC	SPS1-2	NA	NA	ATP binding [GO:0005524]; protein kinase activity [GO:0004672]	ATP binding [GO:0005524]; protein kinase activity [GO:0004672]	GO:0004672; GO:0005524
gene369	ACIB2EUKG768138	BQ9382_C1-1850	GTPase that associates with nuclear 60S pre-ribosomes, required for export of 60S ribosomal subunits	-0.0406714	Detected	0.0406718	Detected	2.375e-07	0.0355988	Detected	0.260154	Detected	0.147877	0.34123	0.177917	Detected	-0.165195	Detected	0.006361	0.974498	-0.880429	Detected	-0.807577	Detected	-0.844003	0.00415875	22.821	23.0859	15.4	14.5443	21.641	18.7249	14.8667	19.1497	BQ9382_C1-1850	chr1:657033-658535	SOP79041.1;SOP79041.1;SOP79041.1	LT962476.1	protein_coding	F2QM69_KOMPC	F2QM69	UniRef100_F2QM69 GTPase that associates with nuclear 60S pre-ribosomes n=2 Tax=Komagataella phaffii TaxID=460519 RepID=F2QM69_KOMPC	NUG1	NA	NA	GTP binding [GO:0005525]	GTP binding [GO:0005525]	GO:0005525
gene370	ACIB2EUKG768139	BQ9382_C1-1855	General RNA polymerase II transcription factor, TFIIB subunit	-0.0423985	Detected	0.0423985	Detected	0	0.273638	Detected	0.28362	Detected	0.278629	0.0226804	-0.137639	Detected	-0.0644188	Detected	-0.101029	0.213078	-0.195008	Detected	-0.268522	Detected	-0.231765	0.0539212	4941.71	5011.07	3937.68	3204.94	3770.05	4353.3	5183.34	6032.49	BQ9382_C1-1855	chr1:658701-659729	SOP79042.1;SOP79042.1;SOP79042.1	LT962476.1	protein_coding	F2QM70_KOMPC	F2QM70	UniRef100_F2QM70 Transcription initiation factor IIB n=2 Tax=Komagataella phaffii TaxID=460519 RepID=F2QM70_KOMPC	SUA7	regulation of transcription, DNA-templated [GO:0006355]; transcription preinitiation complex assembly [GO:0070897]	NA	sequence-specific DNA binding [GO:0043565]; TBP-class protein binding [GO:0017025]; translation initiation factor activity [GO:0003743]; zinc ion binding [GO:0008270]; regulation of transcription, DNA-templated [GO:0006355]; transcription preinitiation complex assembly [GO:0070897]	sequence-specific DNA binding [GO:0043565]; TBP-class protein binding [GO:0017025]; translation initiation factor activity [GO:0003743]; zinc ion binding [GO:0008270]	GO:0003743; GO:0006355; GO:0008270; GO:0017025; GO:0043565; GO:0070897
gene371	ACIB2EUKG768140	BQ9382_C1-1860	RNA-binding domain, RBD	0.0973249	Detected	-0.0973249	Detected	0	-0.607653	Detected	-0.583967	Detected	-0.59581	0.0260255	0.515753	Detected	-0.181288	Detected	0.167233	0.689373	-0.619302	Detected	-0.893366	Detected	-0.756334	0.0460033	71.624	59.8398	28.1233	23.1084	78.0116	52.8151	50.8165	51.466	BQ9382_C1-1860	chr1:659816-660160	SOP79043.1;SOP79043.1	LT962476.1	protein_coding	F2QM71_KOMPC	F2QM71	UniRef100_F2QM71 Uncharacterized protein n=2 Tax=Komagataella phaffii TaxID=460519 RepID=F2QM71_KOMPC	PP7435_Chr1-0359	NA	NA	RNA binding [GO:0003723]	RNA binding [GO:0003723]	GO:0003723
gene372	ACIB2EUKG768141	BQ9382_C1-1865	P-loop containing nucleoside triphosphate hydrolases	-0.00737619	Detected	0.00737619	Detected	0	0.0989785	Detected	0.456604	Detected	0.277791	0.260798	-0.526156	Detected	-0.0376925	Detected	-0.281924	0.367839	-0.32026	Detected	-0.0346265	Detected	-0.177443	0.340483	2983.75	2882.24	2055.92	2129.29	1697.21	2613.41	2800.58	4180.7	BQ9382_C1-1865	chr1:660329-661969	SOP79044.1;SOP79044.1;SOP79044.1	LT962476.1	protein_coding	F2QM72_KOMPC	F2QM72	UniRef100_F2QM72 RNA helicase n=2 Tax=Komagataella phaffii TaxID=460519 RepID=F2QM72_KOMPC	HAS1	rRNA processing [GO:0006364]	nucleolus [GO:0005730]	nucleolus [GO:0005730]; ATP binding [GO:0005524]; helicase activity [GO:0004386]; RNA binding [GO:0003723]; rRNA processing [GO:0006364]	ATP binding [GO:0005524]; helicase activity [GO:0004386]; RNA binding [GO:0003723]	GO:0003723; GO:0004386; GO:0005524; GO:0005730; GO:0006364
gene373	ACIB2EUKG768142	BQ9382_C1-1870	GTP cyclohydrolase I (GTP-CH-I)	-0.0217848	Detected	0.0217848	Detected	0	0.279828	Detected	0.609156	Detected	0.444492	0.115867	-0.116082	Detected	-0.233557	Detected	-0.174819	0.108007	0.495594	Detected	0.152602	Detected	0.324098	0.201667	1835.2	1808.53	1447.79	1470.33	1401	1417.44	3062.68	2957.11	BQ9382_C1-1870	chr1:662162-662917	SOP79045.1;SOP79045.1;SOP79045.1	LT962476.1	protein_coding	F2QM73_KOMPC	F2QM73	UniRef100_F2QM73 GTP cyclohydrolase 1 n=2 Tax=Komagataella phaffii TaxID=460519 RepID=F2QM73_KOMPC	FOL2	7,8-dihydroneopterin 3'-triphosphate biosynthetic process [GO:0035998]; tetrahydrofolate biosynthetic process [GO:0046654]	NA	GTP cyclohydrolase I activity [GO:0003934]; 7,8-dihydroneopterin 3'-triphosphate biosynthetic process [GO:0035998]; tetrahydrofolate biosynthetic process [GO:0046654]	GTP cyclohydrolase I activity [GO:0003934]	GO:0003934; GO:0035998; GO:0046654
gene374	ACIB2EUKG768143	BQ9382_C1-1875	Nucleoside Diphosphatase:apyrase(NDPase/NTPase)	-0.106832	Detected	0.106832	Detected	0	0.0593843	Detected	0.0383024	Detected	0.0488434	0.693733	0.661252	Detected	-0.0800056	Detected	0.290623	0.529795	-0.137438	Detected	-0.0659165	Detected	-0.101677	0.462032	23.8086	26.3985	17.1	13.6215	33.0438	21.696	27.1764	34.9735	BQ9382_C1-1875	chr1:663030-665078	SOP79046.1;SOP79046.1;SOP79046.1	LT962476.1	protein_coding	F2QM74_KOMPC	F2QM74	UniRef100_F2QM74 Apyrase with wide substrate specificity n=2 Tax=Komagataella phaffii TaxID=460519 RepID=F2QM74_KOMPC	YND1-1	NA	NA	ATP binding [GO:0005524]; hydrolase activity [GO:0016787]	ATP binding [GO:0005524]; hydrolase activity [GO:0016787]	GO:0005524; GO:0016787
gene375	ACIB2EUKG768144	BQ9382_C1-1880	Translation machinery-associated protein 20	0.0945859	Detected	-0.0945859	Detected	0	0.0522685	Detected	0.496754	Detected	0.274511	0.373571	-0.220336	Detected	0.16014	Detected	-0.0300984	0.900323	-0.1525	Detected	-0.521288	Detected	-0.336894	0.245537	828.796	695.069	515.153	566.648	542.984	775.803	814.216	772.219	BQ9382_C1-1880	chr1:665857-666399	SOP79047.1;SOP79047.1;SOP79047.1	LT962476.1	protein_coding	F2QM75_KOMPC	F2QM75	UniRef100_F2QM75 Translation machinery-associated protein 20 n=2 Tax=Komagataella phaffii TaxID=460519 RepID=F2QM75_KOMPC	TMA20	NA	cytoplasm [GO:0005737]	cytoplasm [GO:0005737]; RNA binding [GO:0003723]	RNA binding [GO:0003723]	GO:0003723; GO:0005737
gene376	ACIB2EUKG768145	BQ9382_C1-1885	RNA-binding domain, RBD	-0.313859	Compromised	0.313859	Detected	-2.3e-07	0.58937	Compromised	1.74864	Detected	1.16901	0.218147	-0.819522	Compromised	-0.64	Compromised	-0.729761	0.154907	-1.02422	Compromised	-1.67128	Compromised	-1.34775	0.0960178	5.46919	8.08	6.5471	11.8195	3.13938	3.90225	3.89723	3.0478	BQ9382_C1-1885	chr1:666471-667098	SOP79048.1;SOP79048.1;SOP79048.1;SOP79048.1	LT962476.1	protein_coding	A0A1G4KP64_KOMPC	A0A1G4KP64	UniRef100_A0A1G4KP64 Splicing and for spliceosomal assembly protein n=2 Tax=Komagataella phaffii TaxID=460519 RepID=A0A1G4KP64_KOMPC	IST3	NA	NA	RNA binding [GO:0003723]	RNA binding [GO:0003723]	GO:0003723
gene378	ACIB2EUKG768146	BQ9382_C1-1895	U3 small nucleolar RNA-associated protein 8	0.28399	Compromised	-0.283989	Compromised	4.75e-07	0.985937	Compromised	2.96731	Detected	1.97662	0.195141	0.53105	Compromised	0.540129	Compromised	0.535589	0.199987	-0.128429	Compromised	-0.383368	Compromised	-0.255898	0.497445	3.17172	2.04571	3.3024	10.5404	3.06767	3.38822	2.77854	2.85161	BQ9382_C1-1895	chr1:667612-669744	SOP79049.1;SOP79049.1;SOP79049.1	LT962476.1	protein_coding	F2QM77_KOMPC	F2QM77	UniRef100_F2QM77 Small subunit (SSU) processome associated component n=2 Tax=Komagataella phaffii TaxID=460519 RepID=F2QM77_KOMPC	UTP8	NA	NA	NA	NA	NA
gene379	ACIB2EUKG768147	BQ9382_C1-1900	Creatinase/methionine aminopeptidase superfamily	-0.094595	Detected	0.094595	Detected	0	0.376024	Detected	0.828241	Detected	0.602133	0.13334	0.038064	Detected	0.33108	Detected	0.184572	0.40083	0.817425	Detected	0.582803	Detected	0.700114	0.0433421	1633.49	1780.72	1448.82	1602.21	1459.46	1962.59	3583.72	3730.13	BQ9382_C1-1900	chr1:670149-671561	SOP79050.1;SOP79050.1;SOP79050.1	LT962476.1	protein_coding	F2QM78_KOMPC	F2QM78	UniRef100_F2QM78 Putative X-Pro aminopeptidase n=2 Tax=Komagataella phaffii TaxID=460519 RepID=F2QM78_KOMPC	PP7435_Chr1-0368	NA	NA	manganese ion binding [GO:0030145]; metalloaminopeptidase activity [GO:0070006]	manganese ion binding [GO:0030145]; metalloaminopeptidase activity [GO:0070006]	GO:0030145; GO:0070006
gene380	ACIB2EUKG768148	BQ9382_C1-1905	Essential N-acetylglucosamine-phosphate mutase	0.0370202	Detected	-0.0370202	Detected	0	-0.294474	Detected	0.0945268	Detected	-0.0999737	0.663746	0.470532	Detected	-0.0207944	Detected	0.224869	0.46093	-0.729908	Detected	-0.801388	Detected	-0.765648	0.00448642	24.5738	22.3209	12.5	13.2308	27.0466	21.1173	16.8375	19.6235	BQ9382_C1-1905	chr1:671590-673182	SOP79051.1;SOP79051.1;SOP79051.1	LT962476.1	protein_coding	F2QM79_KOMPC	F2QM79	UniRef100_F2QM79 Phosphoacetylglucosamine mutase n=2 Tax=Komagataella phaffii TaxID=460519 RepID=F2QM79_KOMPC	PCM1	carbohydrate metabolic process [GO:0005975]; UDP-N-acetylglucosamine biosynthetic process [GO:0006048]	NA	magnesium ion binding [GO:0000287]; phosphoacetylglucosamine mutase activity [GO:0004610]; carbohydrate metabolic process [GO:0005975]; UDP-N-acetylglucosamine biosynthetic process [GO:0006048]	magnesium ion binding [GO:0000287]; phosphoacetylglucosamine mutase activity [GO:0004610]	GO:0000287; GO:0004610; GO:0005975; GO:0006048
gene381	ACIB2EUKG768149	BQ9382_C1-1910	Endonuclease LCL3	-0.047056	Detected	0.047056	Detected	0	-0.814702	Detected	-0.317738	Detected	-0.56622	0.154538	0.406621	Detected	0.227026	Detected	0.316824	0.0889435	0.880991	Detected	0.784612	Detected	0.832802	0.00647743	203.831	208.031	76.6326	87.4155	227.5	220.469	452.182	517.985	BQ9382_C1-1910	chr1:673328-674014	SOP79052.1;SOP79052.1;SOP79052.1	LT962476.1	protein_coding	NA	C4QW04	UniRef100_C4QW04 Probable endonuclease LCL3 n=2 Tax=Komagataella phaffii TaxID=460519 RepID=LCL3_KOMPG	NA	NA	NA	NA	NA	NA
gene382	ACIB2EUKG768150	BQ9382_C1-1915	Glycerol uptake protein 1	0.301471	Detected	-0.301471	Detected	0	1.15892	Detected	1.20242	Detected	1.18067	0.0597263	0.636719	Detected	0.398114	Detected	0.517416	0.251578	0.969282	Detected	0.246546	Detected	0.607914	0.325581	18.5	11.6465	21.4544	17.8725	19.0209	17.6944	34.2669	25.4289	BQ9382_C1-1915	chr1:674084-675793	SOP79053.1;SOP79053.1;SOP79053.1	LT962476.1	protein_coding	F2QM81_KOMPC	F2QM81	UniRef100_F2QM81 GPI anchors remodeling n=2 Tax=Komagataella phaffii TaxID=460519 RepID=F2QM81_KOMPC	GUP1	NA	integral component of membrane [GO:0016021]	integral component of membrane [GO:0016021]	NA	GO:0016021
gene383	ACIB2EUKG768151	BQ9382_C1-1920	Gastric triacylglycerol lipase	0.0676293	Detected	-0.0676293	Detected	0	-0.203163	Detected	-0.336468	Detected	-0.269815	0.104749	-0.089396	Detected	0.210697	Detected	0.0606503	0.747845	0.0210404	Detected	-0.0803123	Detected	-0.0296359	0.759319	679.18	591.282	360.326	265.546	496.428	670.846	766.713	875.265	BQ9382_C1-1920	chr1:676130-676819	SOP79054.1;SOP79054.1;SOP79054.1	LT962476.1	protein_coding	A0A1G4KP63_KOMPC	A0A1G4KP63	UniRef100_A0A1G4KP63 Uncharacterized protein n=2 Tax=Komagataella phaffii TaxID=460519 RepID=A0A1G4KP63_KOMPC	PP7435_Chr1-1961	NA	NA	NA	NA	NA
gene384	ACIB2EUKG768152	BQ9382_C1-1925	Steryl ester hydrolase, one of three gene products (Yeh1p, Yeh2p, Tgl1p)	-0.0494144	Detected	0.0494144	Detected	0	-0.264034	Detected	-0.114744	Detected	-0.189389	0.168639	0.229366	Detected	0.0422342	Detected	0.1358	0.327973	0.249714	Detected	0.116877	Detected	0.183295	0.157239	143.911	147.357	79.3805	71.1588	142.284	137.168	206.449	230.591	BQ9382_C1-1925	chr1:677006-678334	SOP79055.1;SOP79055.1;SOP79055.1	LT962476.1	protein_coding	NA	C4QW07	UniRef100_C4QW07 Steryl ester hydrolase, one of three gene products (Yeh1p, Yeh2p, Tgl1p) n=1 Tax=Komagataella phaffii (strain GS115 / ATCC 20864) TaxID=644223 RepID=C4QW07_KOMPG	NA	NA	NA	NA	NA	NA
gene385	ACIB2EUKG768153	BQ9382_C1-1930	Similar to endonuclease/exonuclease/phosphatase family protein	0.209159	Detected	-0.209159	Detected	0	0.332314	Detected	0.663801	Detected	0.498057	0.202979	0.031106	Detected	-0.29218	Detected	-0.130537	0.670336	-0.334618	Detected	-0.411537	Detected	-0.373077	0.22147	18.1989	13.021	12.6866	12.9035	13.1095	11.5	14.5554	16.9	BQ9382_C1-1930	chr1:678342-679496	SOP79056.1;SOP79056.1;SOP79056.1	LT962476.1	protein_coding	NA	C4QW08	UniRef100_C4QW08 Uncharacterized protein n=2 Tax=Komagataella phaffii TaxID=460519 RepID=C4QW08_KOMPG	NA	NA	NA	NA	NA	NA
gene386	ACIB2EUKG768154	BQ9382_C1-1935	Fructose-bisphosphate aldolase variant1, class II	-0.0287127	Detected	0.0287127	Detected	0	0.104159	Detected	0.53738	Detected	0.320769	0.279819	0.480052	Detected	0.00438738	Detected	0.24222	0.418399	0.284253	Detected	0.134325	Detected	0.209289	0.120991	44493.4	44270	31226.4	34080.7	51592.9	40722.2	64443.7	71131.9	BQ9382_C1-1935	chr1:681077-682162	SOP79057.1;SOP79057.1;SOP79057.1	LT962476.1	protein_coding	F2QM84_KOMPC	F2QM84	UniRef100_F2QM84 Fructose 1,6-bisphosphate aldolase n=2 Tax=Komagataella phaffii TaxID=460519 RepID=F2QM84_KOMPC	FBA1-1	glycolytic process [GO:0006096]	NA	fructose-bisphosphate aldolase activity [GO:0004332]; zinc ion binding [GO:0008270]; glycolytic process [GO:0006096]	fructose-bisphosphate aldolase activity [GO:0004332]; zinc ion binding [GO:0008270]	GO:0004332; GO:0006096; GO:0008270
gene387	ACIB2EUKG768155	BQ9382_C1-1940	Hepatocyte growth factor-regulated tyrosine kinase substrate	-0.165067	Detected	0.165067	Detected	0	0.528282	Detected	-0.0991235	Detected	0.214579	0.606497	0.116384	Detected	-0.0206714	Detected	0.0478563	0.813968	0.0758739	Detected	0.389587	Detected	0.23273	0.414254	2903.06	3489.5	3004.71	1572.2	2875.56	2870.08	3999.99	6088.54	BQ9382_C1-1940	chr1:682417-684315	SOP79058.1;SOP79058.1;SOP79058.1	LT962476.1	protein_coding	A0A1G4KP61_KOMPC	A0A1G4KP61	UniRef100_A0A1G4KP61 Uncharacterized protein n=2 Tax=Komagataella phaffii TaxID=460519 RepID=A0A1G4KP61_KOMPC	PP7435_Chr1-1994	cellular response to DNA damage stimulus [GO:0006974]	chromosome, telomeric region [GO:0000781]	chromosome, telomeric region [GO:0000781]; ubiquitin binding [GO:0043130]; cellular response to DNA damage stimulus [GO:0006974]	ubiquitin binding [GO:0043130]	GO:0000781; GO:0006974; GO:0043130
gene391	ACIB2EUKG768156	BQ9382_C1-1960	Non-histone chromosomal protein 6	0.128488	Detected	-0.128488	Detected	0	0.720575	Detected	0.775608	Detected	0.748092	0.0294942	0.0657539	Detected	-0.07759	Detected	-0.00591803	0.971569	-0.405439	Detected	-0.582809	Detected	-0.494124	0.0869988	7490.5	5993.5	7227.27	6068.97	5844.76	5808.26	6031.92	6532.49	BQ9382_C1-1960	chr1:685263-685611	SOP79059.1;SOP79059.1;SOP79059.1	LT962476.1	protein_coding	NA	A0A1B2J7A4	UniRef100_A0A1B2J7A4 BA75_01473T0 n=1 Tax=Komagataella pastoris TaxID=4922 RepID=A0A1B2J7A4_PICPA	NA	NA	NA	NA	NA	NA
gene392	ACIB2EUKG768157	BQ9382_C1-1965	Mitochondrial import inner membrane translocase subunit tim13 like domains	-0.084897	Detected	0.0848975	Detected	2.4e-07	1.3686	Detected	2.20717	Detected	1.78788	0.0527615	0.139371	Detected	-0.104186	Detected	0.0175924	0.916497	0.088418	Detected	-0.130404	Detected	-0.020993	0.893419	26.3983	28.3933	46.2753	66.8893	25.1321	23.2991	34.7073	36.523	BQ9382_C1-1965	chr1:685694-686038	SOP79060.1;SOP79060.1	LT962476.1	protein_coding	F2QM86_KOMPC	F2QM86	UniRef100_F2QM86 TIM22 complex subunit n=2 Tax=Komagataella phaffii TaxID=460519 RepID=F2QM86_KOMPC	TIM12	protein insertion into mitochondrial inner membrane [GO:0045039]	TIM22 mitochondrial import inner membrane insertion complex [GO:0042721]	TIM22 mitochondrial import inner membrane insertion complex [GO:0042721]; protein insertion into mitochondrial inner membrane [GO:0045039]	NA	GO:0042721; GO:0045039
gene393	ACIB2EUKG768158	BQ9382_C1-1970	BTB/POZ domain-containing protein 1	-0.00455093	Detected	0.00455093	Detected	0	1.25022	Detected	1.59664	Detected	1.42343	0.014496	-0.0870476	Detected	-0.091485	Detected	-0.0892663	0.00320145	-0.0250645	Detected	0.0121374	Detected	-0.00646353	0.767852	860.338	827.819	1314.08	1350.44	662.179	724.552	988.932	1242.75	BQ9382_C1-1970	chr1:686749-690594	SOP79061.1;SOP79061.1;SOP79061.1	LT962476.1	protein_coding	F2QM87_KOMPC	F2QM87	UniRef100_F2QM87 Uncharacterized protein n=1 Tax=Komagataella phaffii (strain ATCC 76273 / CBS 7435 / CECT 11047 / NRRL Y-11430 / Wegner 21-1) TaxID=981350 RepID=F2QM87_KOMPC	PP7435_Chr1-0377	NA	NA	NA	NA	NA
gene394	ACIB2EUKG768159	BQ9382_C1-1975	40S ribosomal protein S22	0.0993791	Detected	-0.0993791	Detected	0	1.01976	Detected	1.68616	Detected	1.35296	0.0601489	0.706034	Detected	-0.104513	Detected	0.300761	0.545916	0.101643	Detected	-0.226202	Detected	-0.0622795	0.776101	58.1709	48.4619	70.4685	90.4012	72.1885	45.1751	67.9297	66.2805	BQ9382_C1-1975	chr1:690653-691338	SOP79062.1;SOP79062.1;SOP79062.1;SOP79062.1;SOP79062.1	LT962476.1	protein_coding	F2QM88_KOMPC	F2QM88	UniRef100_F2QM88 40S ribosomal protein S22-A n=2 Tax=Komagataella phaffii TaxID=460519 RepID=F2QM88_KOMPC	RPS22A	translation [GO:0006412]	ribosome [GO:0005840]	ribosome [GO:0005840]; structural constituent of ribosome [GO:0003735]; translation [GO:0006412]	structural constituent of ribosome [GO:0003735]	GO:0003735; GO:0005840; GO:0006412
gene395	ACIB2EUKG768160	BQ9382_C1-1980	Genomic scaffold, Kuraishia_capsulata_scaffold_7	-0.047987	Detected	0.047987	Detected	0	0.235573	Detected	0.514224	Detected	0.374898	0.12596	-0.0668449	Detected	0.0684223	Detected	0.00078869	0.993275	-0.535913	Detected	-0.596323	Detected	-0.566118	0.00988339	593	606	462	453	477	575	493	579	BQ9382_C1-1980	chr1:691716-694769	SOP79063.1	LT962476.1	protein_coding	F2QM89_KOMPC	F2QM89	UniRef100_F2QM89 ASTRA complex subunit n=2 Tax=Komagataella phaffii TaxID=460519 RepID=F2QM89_KOMPC	TTI1	NA	NA	NA	NA	NA
gene396	ACIB2EUKG768161	BQ9382_C1-1985	Regulatory subunit of type 1 protein phosphatase Glc7p	0.0264554	Detected	-0.0264554	Detected	0	1.10361	Detected	1.12283	Detected	1.11322	0.000638664	-0.0914035	Detected	-0.216103	Detected	-0.153753	0.151232	-0.0629706	Detected	-0.26242	Detected	-0.162695	0.255534	4551.27	4194.99	6146.32	5034.71	3418.17	3441.01	4987.52	5319.39	BQ9382_C1-1985	chr1:695212-697206	SOP79064.1;SOP79064.1;SOP79064.1	LT962476.1	protein_coding	F2QM90_KOMPC	F2QM90	UniRef100_F2QM90 Protein phosphatase type 1 regulatory subunit n=2 Tax=Komagataella phaffii TaxID=460519 RepID=F2QM90_KOMPC	REG1	NA	NA	NA	NA	NA
gene397	ACIB2EUKG768162	BQ9382_C1-1990	26S proteasome non-ATPase regulatory subunit 13.5	0.0447874	Detected	-0.0447874	Detected	0	0.669134	Detected	0.549083	Detected	0.609108	0.0147836	-0.0626621	Detected	0.144555	Detected	0.0409465	0.751533	-0.469586	Detected	-0.486565	Detected	-0.478076	0.00896962	6123.32	5502.36	6041.73	4493.62	4632.15	5869.36	4998.25	6049.56	BQ9382_C1-1990	chr1:697327-698580	SOP79065.1;SOP79065.1;SOP79065.1	LT962476.1	protein_coding	F2QM91_KOMPC	F2QM91	UniRef100_F2QM91 26S proteasome regulatory subunit n=2 Tax=Komagataella phaffii TaxID=460519 RepID=F2QM91_KOMPC	RPN9	NA	proteasome complex [GO:0000502]	proteasome complex [GO:0000502]	NA	GO:0000502
gene399	ACIB2EUKG768163	BQ9382_C1-2000	MYND-type zinc finger protein MUB1	0.0623455	Detected	-0.0623455	Detected	0	0.258616	Detected	-0.708804	Detected	-0.225094	0.689752	0.0152245	Detected	-0.159624	Detected	-0.0721998	0.57061	-0.944042	Detected	-0.883098	Detected	-0.91357	0.00572033	1844	1617.16	1352.3	559.015	1454.51	1414.21	1070.24	1367.24	BQ9382_C1-2000	chr1:698849-701224	SOP79066.1;SOP79066.1;SOP79066.1	LT962476.1	protein_coding	F2QM92_KOMPC	F2QM92	UniRef100_F2QM92 MYND-type zinc finger protein n=1 Tax=Komagataella phaffii (strain ATCC 76273 / CBS 7435 / CECT 11047 / NRRL Y-11430 / Wegner 21-1) TaxID=981350 RepID=F2QM92_KOMPC	MUB1	NA	NA	NA	NA	NA
gene400	ACIB2EUKG768164	BQ9382_C1-2005	YVTN repeat-like/Quinoprotein amine dehydrogenase	0.246683	Detected	-0.246684	Detected	-2.4e-07	-0.632497	Detected	-0.98536	Detected	-0.808928	0.116506	1.38918	Detected	0.123785	Detected	0.756484	0.381216	-1.2758	Detected	-1.08568	Detected	-1.18074	0.0466501	68.7467	46.6939	23.9232	15.1416	123.686	56.4711	27.9005	38.9816	BQ9382_C1-2005	chr1:702337-703809	SOP79067.1;SOP79067.1;SOP79067.1	LT962476.1	protein_coding	NA	C4QW18	UniRef100_C4QW18 Uncharacterized protein n=2 Tax=Komagataella phaffii TaxID=460519 RepID=C4QW18_KOMPG	NA	NA	NA	NA	NA	NA
gene401	ACIB2EUKG768165	BQ9382_C1-2010	alpha/beta-Hydrolases	0.0700865	Detected	-0.070087	Detected	-2.38e-07	0.943661	Detected	0.872367	Detected	0.908014	0.00741567	0.299073	Detected	0.120344	Detected	0.209708	0.206093	0.939609	Detected	1.22281	Detected	1.08121	0.0206934	45.6538	39.6102	53.5397	41.1897	43.6063	42.2841	97.2528	144.935	BQ9382_C1-2010	chr1:704198-704959	SOP79068.1;SOP79068.1;SOP79068.1	LT962476.1	protein_coding	NA	C4QW18	UniRef100_C4QW18 Uncharacterized protein n=2 Tax=Komagataella phaffii TaxID=460519 RepID=C4QW18_KOMPG	NA	NA	NA	NA	NA	NA
gene402	ACIB2EUKG768166	BQ9382_C1-2015	RNA-binding domain, RBD	0.0419455	Detected	-0.0419455	Detected	0	0.671795	Detected	0.113272	Detected	0.392533	0.29902	-0.152826	Detected	-0.428576	Detected	-0.290701	0.181188	-0.970781	Detected	-1.07004	Detected	-1.02041	0.00403075	18496.4	16686.3	18319.7	10054.5	13170.3	11940.3	10688	12219	BQ9382_C1-2015	chr1:705397-706386	SOP79069.1;SOP79069.1;SOP79069.1	LT962476.1	protein_coding	F2QM94_KOMPC	F2QM94	UniRef100_F2QM94 Elongation and termination regulation n=2 Tax=Komagataella phaffii TaxID=460519 RepID=F2QM94_KOMPC	NPL3	NA	NA	RNA binding [GO:0003723]	RNA binding [GO:0003723]	GO:0003723
gene403	ACIB2EUKG768167	BQ9382_C1-2020	P-loop containing nucleosidetriphosphatehydrolases	-0.270049	Compromised	0.270049	Detected	0	-0.286478	Compromised	1.32541	Detected	0.519464	0.60331	-0.740635	Compromised	-1.33943	Compromised	-1.04003	0.123138	-0.874912	Compromised	-1.91373	Compromised	-1.39432	0.140152	7.04158	9.79	4.45607	11.0091	4.14143	3.00141	5.39835	3.21782	BQ9382_C1-2020	chr1:706761-708257	SOP79070.1;SOP79070.1;SOP79070.1	LT962476.1	protein_coding	F2QM95_KOMPC	F2QM95	UniRef100_F2QM95 Kinesin-like protein n=2 Tax=Komagataella phaffii TaxID=460519 RepID=F2QM95_KOMPC	KIP3-3	microtubule-based movement [GO:0007018]	microtubule [GO:0005874]	microtubule [GO:0005874]; ATP binding [GO:0005524]; microtubule binding [GO:0008017]; microtubule motor activity [GO:0003777]; microtubule-based movement [GO:0007018]	ATP binding [GO:0005524]; microtubule binding [GO:0008017]; microtubule motor activity [GO:0003777]	GO:0003777; GO:0005524; GO:0005874; GO:0007018; GO:0008017
gene404	ACIB2EUKG768168	BQ9382_C1-2025	UBX domain-containing protein 2	-0.0899034	Detected	0.0899034	Detected	0	0.567658	Detected	0.257689	Detected	0.412673	0.147822	-0.00190687	Detected	0.0544009	Detected	0.026247	0.806711	-0.310318	Detected	-0.223096	Detected	-0.266707	0.116368	1616.52	1750.8	1632.13	1064.19	1400.27	1598.06	1617.72	2104.63	BQ9382_C1-2025	chr1:708446-710035	SOP79071.1;SOP79071.1;SOP79071.1	LT962476.1	protein_coding	F2QM96_KOMPC	F2QM96	UniRef100_F2QM96 UBX domain-containing protein 2 n=2 Tax=Komagataella phaffii TaxID=460519 RepID=F2QM96_KOMPC	UBX2	NA	NA	NA	NA	NA
gene405	ACIB2EUKG768169	BQ9382_C1-2030	Uncharacterized membrane protein YDL218W	0.197371	Detected	-0.197371	Detected	0	0.785908	Detected	1.18985	Detected	0.987881	0.0728949	-0.24285	Detected	-1.16527	Compromised	-0.70406	0.295602	-0.235777	Detected	-0.652545	Detected	-0.444161	0.261818	15.4	11.2	14.8223	15.8522	9.25	5.35667	13.2985	12.2	BQ9382_C1-2030	chr1:710206-710865	SOP79072.1;SOP79072.1;SOP79072.1	LT962476.1	protein_coding	F2QM97_KOMPC	F2QM97	UniRef100_F2QM97 Uncharacterized protein n=2 Tax=Komagataella phaffii TaxID=460519 RepID=F2QM97_KOMPC	PP7435_Chr1-0387	NA	membrane [GO:0016020]	membrane [GO:0016020]	NA	GO:0016020
gene406	ACIB2EUKG768170	BQ9382_C1-2035	Co-chaperone for Hsp40p, anchored in the ER membrane	0.0385242	Detected	-0.0385242	Detected	0	0.199155	Detected	-0.00864553	Detected	0.0952549	0.480592	-0.283376	Detected	0.149688	Detected	-0.066844	0.789887	-0.659874	Detected	-0.679652	Detected	-0.669763	0.00350789	1697.05	1538.26	1214.16	849.762	1106.46	1639.57	1219.35	1472.97	BQ9382_C1-2035	chr1:711994-712950	SOP79073.1;SOP79073.1;SOP79073.1	LT962476.1	protein_coding	F2QM98_KOMPC	F2QM98	UniRef100_F2QM98 Co-chaperone for Hsp40p n=2 Tax=Komagataella phaffii TaxID=460519 RepID=F2QM98_KOMPC	HLJ1	NA	membrane [GO:0016020]	membrane [GO:0016020]	NA	GO:0016020
gene407	ACIB2EUKG768171	BQ9382_C1-2040	ATPase that forms a large complex, containing actin and several actin-related proteins	-0.128667	Detected	0.128667	Detected	0	1.23842	Detected	1.50704	Detected	1.37273	0.0178678	-0.370618	Compromised	-1.36979	Compromised	-0.870202	0.23369	0.352629	Detected	-1.23819	Compromised	-0.442782	0.637808	8.54	9.76	14.1	13.7295	5.88524	3.23158	13.9	5.65128	BQ9382_C1-2040	chr1:713024-716734	SOP79074.1;SOP79074.1;SOP79074.1	LT962476.1	protein_coding	F2QM99_KOMPC	F2QM99	UniRef100_F2QM99 ATPase and nucleosome spacing factor n=2 Tax=Komagataella phaffii TaxID=460519 RepID=F2QM99_KOMPC	INO80	chromatin remodeling [GO:0006338]; DNA repair [GO:0006281]; transcription, DNA-templated [GO:0006351]	Ino80 complex [GO:0031011]	Ino80 complex [GO:0031011]; ATP binding [GO:0005524]; ATPase activity [GO:0016887]; DNA binding [GO:0003677]; chromatin remodeling [GO:0006338]; DNA repair [GO:0006281]; transcription, DNA-templated [GO:0006351]	ATPase activity [GO:0016887]; ATP binding [GO:0005524]; DNA binding [GO:0003677]	GO:0003677; GO:0005524; GO:0006281; GO:0006338; GO:0006351; GO:0016887; GO:0031011
gene408	ACIB2EUKG768172	BQ9382_C1-2045	Rrs1 ribosome biogenesis and nuclear export protein	0.169137	Detected	-0.169137	Detected	0	-0.701972	Detected	-0.863075	Detected	-0.782523	0.0528149	-0.388002	Detected	0.126006	Detected	-0.130998	0.71171	-0.730109	Detected	-0.567249	Detected	-0.648679	0.074506	898.86	679.811	314.55	227.387	497.871	780.331	561.907	770.384	BQ9382_C1-2045	chr1:717034-717633	SOP79075.1;SOP79075.1;SOP79075.1	LT962476.1	protein_coding	F2QMA0_KOMPC	F2QMA0	UniRef100_F2QMA0 Ribosome biogenesis regulatory protein n=2 Tax=Komagataella phaffii TaxID=460519 RepID=F2QMA0_KOMPC	RRS1	ribosome biogenesis [GO:0042254]	nucleus [GO:0005634]; ribosome [GO:0005840]	nucleus [GO:0005634]; ribosome [GO:0005840]; ribosome biogenesis [GO:0042254]	NA	GO:0005634; GO:0005840; GO:0042254
gene409	ACIB2EUKG768173	BQ9382_C1-2050	SWIB/MDM2 domain	0.0544186	Detected	-0.0544186	Detected	0	-0.756856	Detected	-0.395836	Detected	-0.576346	0.0924139	0.29038	Detected	0.101238	Detected	0.195809	0.214569	-0.165651	Detected	0.195444	Detected	0.0148964	0.944228	424.904	376.751	154.989	160.898	407.815	392.605	425.32	669.011	BQ9382_C1-2050	chr1:717774-718736	SOP79076.1;SOP79076.1;SOP79076.1	LT962476.1	protein_coding	F2QMA1_KOMPC	F2QMA1	UniRef100_F2QMA1 Uncharacterized protein n=2 Tax=Komagataella phaffii TaxID=460519 RepID=F2QMA1_KOMPC	PP7435_Chr1-0391	NA	NA	NA	NA	NA
gene410	ACIB2EUKG768174	BQ9382_C1-2055	C2 domain (Calcium/lipid-bindingdomain, CaLB)	-0.0740533	Detected	0.0740533	Detected	0	-0.458571	Detected	0.0476327	Detected	-0.205469	0.517453	-0.139027	Detected	0.234796	Detected	0.0478845	0.833923	0.0712304	Detected	0.0059495	Detected	0.03859	0.680493	548.731	581.395	269.052	308.882	427.505	608	707.566	828.195	BQ9382_C1-2055	chr1:718953-722705	SOP79077.1;SOP79077.1;SOP79077.1	LT962476.1	protein_coding	F2QMA2_KOMPC	F2QMA2	UniRef100_F2QMA2 Uncharacterized protein n=2 Tax=Komagataella phaffii TaxID=460519 RepID=F2QMA2_KOMPC	PP7435_Chr1-0392	NA	NA	NA	NA	NA
gene411	ACIB2EUKG768175	BQ9382_C1-2060	Protein involved in programmed cell death	-0.10067	Detected	0.10067	Detected	0	-1.04343	Detected	-0.819831	Detected	-0.93163	0.0250996	0.349898	Detected	0.238219	Detected	0.294059	0.125133	0.615277	Detected	0.771183	Detected	0.69323	0.0321169	514.691	565.826	171.386	161.755	573.221	582.282	985.691	1344.9	BQ9382_C1-2060	chr1:722915-725065	SOP79078.1;SOP79078.1;SOP79078.1	LT962476.1	protein_coding	NA	C4QW28	UniRef100_C4QW28 Protein involved in programmed cell death n=2 Tax=Komagataella phaffii TaxID=460519 RepID=C4QW28_KOMPG	NA	NA	NA	NA	NA	NA
gene412	ACIB2EUKG768176	BQ9382_C1-2065	Mg2+ transporter protein CorA-like/Zinc transport protein ZntB	-0.0891459	Detected	0.0891459	Detected	0	-0.474218	Detected	-0.153954	Detected	-0.314086	0.228708	0.34469	Detected	0.636394	Detected	0.490542	0.103007	-0.209455	Detected	-0.282754	Detected	-0.246104	0.125217	115.653	125.128	56.6846	57.2069	127.319	171.055	124.054	144.399	BQ9382_C1-2065	chr1:725100-726914	SOP79079.1;SOP79079.1;SOP79079.1	LT962476.1	protein_coding	F2QMA4_KOMPC	F2QMA4	UniRef100_F2QMA4 Uncharacterized protein n=2 Tax=Komagataella phaffii TaxID=460519 RepID=F2QMA4_KOMPC	PP7435_Chr1-0394	NA	integral component of membrane [GO:0016021]	integral component of membrane [GO:0016021]; metal ion transmembrane transporter activity [GO:0046873]	metal ion transmembrane transporter activity [GO:0046873]	GO:0016021; GO:0046873
gene413	ACIB2EUKG768177	BQ9382_C1-2070	Conserved predicted protein	0.0829086	Detected	-0.0829086	Detected	0	0.709705	Detected	-0.227404	Detected	0.241151	0.662648	-0.195944	Detected	-0.372681	Detected	-0.284313	0.143541	-0.296902	Detected	-0.122867	Detected	-0.209884	0.22288	49.3211	42.0381	48.7466	20.5788	33.1307	32.1704	44.1948	61.0629	BQ9382_C1-2070	chr1:727372-728031	SOP79080.1;SOP79080.1;SOP79080.1	LT962476.1	protein_coding	NA	C4QW30	UniRef100_C4QW30 Uncharacterized protein n=2 Tax=Komagataella phaffii TaxID=460519 RepID=C4QW30_KOMPG	NA	NA	NA	NA	NA	NA
gene414	ACIB2EUKG768178	BQ9382_C1-2075	Conserved predicted protein	0.0659294	Detected	-0.0659294	Detected	0	1.15832	Detected	0.321474	Detected	0.739898	0.222794	-0.225138	Detected	-0.284851	Detected	-0.254994	0.0719703	-0.577054	Detected	-0.545445	Detected	-0.56125	0.0142801	1208.97	1054.99	1650	746.693	805.258	847.987	902.671	1129.96	BQ9382_C1-2075	chr1:728636-729001	SOP79081.1;SOP79081.1	LT962476.1	protein_coding	A0A1G4KP70_KOMPC	A0A1G4KP70	UniRef100_A0A1G4KP70 Uncharacterized protein n=2 Tax=Komagataella phaffii TaxID=460519 RepID=A0A1G4KP70_KOMPC	PP7435_Chr1-2038	NA	NA	NA	NA	NA
gene415	ACIB2EUKG768179	BQ9382_C1-2080	DNA replication regulator SLD3	0.0494676	Detected	-0.049468	Detected	-2.38e-07	0.41	Detected	0.305725	Detected	0.357862	0.0380468	-0.0512176	Detected	0.344403	Detected	0.146593	0.54683	-0.0236216	Detected	0.24861	Detected	0.112494	0.518587	69.2199	61.7981	56.8839	42.7733	52.6093	75.9601	76.7187	113.467	BQ9382_C1-2080	chr1:729355-731076	SOP79082.1;SOP79082.1;SOP79082.1	LT962476.1	protein_coding	NA	C4QW32	UniRef100_C4QW32 Uncharacterized protein n=2 Tax=Komagataella phaffii TaxID=460519 RepID=C4QW32_KOMPG	NA	NA	NA	NA	NA	NA
gene416	ACIB2EUKG768180	BQ9382_C1-2085	Transcription initiation factor TFIID subunit6	0.0794415	Detected	-0.079442	Detected	-2.37e-07	-0.202546	Detected	-0.0697999	Detected	-0.136173	0.31893	0.347299	Detected	-0.00133705	Detected	0.172981	0.461841	-0.682184	Detected	-0.36569	Detected	-0.523937	0.0977541	48.0673	41.1669	25.3041	22.4246	47.1654	40.654	33.056	50.4129	BQ9382_C1-2085	chr1:731104-732561	SOP79083.1;SOP79083.1;SOP79083.1	LT962476.1	protein_coding	F2QMA7_KOMPC	F2QMA7	UniRef100_F2QMA7 Transcription initiation factor TFIID subunit 6 n=2 Tax=Komagataella phaffii TaxID=460519 RepID=F2QMA7_KOMPC	TAF6	transcription initiation from RNA polymerase II promoter [GO:0006367]	SAGA complex [GO:0000124]; SLIK (SAGA-like) complex [GO:0046695]; transcription factor TFIID complex [GO:0005669]	SAGA complex [GO:0000124]; SLIK (SAGA-like) complex [GO:0046695]; transcription factor TFIID complex [GO:0005669]; protein heterodimerization activity [GO:0046982]; RNA polymerase II general transcription initiation factor activity [GO:0016251]; translation initiation factor activity [GO:0003743]; transcription initiation from RNA polymerase II promoter [GO:0006367]	protein heterodimerization activity [GO:0046982]; RNA polymerase II general transcription initiation factor activity [GO:0016251]; translation initiation factor activity [GO:0003743]	GO:0000124; GO:0003743; GO:0005669; GO:0006367; GO:0016251; GO:0046695; GO:0046982
gene417	ACIB2EUKG768181	BQ9382_C1-2090	Protein RMD9-like	0.0542359	Detected	-0.0542359	Detected	0	0.050015	Detected	-0.322047	Detected	-0.136016	0.555414	-0.189734	Detected	-0.389096	Detected	-0.289415	0.125458	-0.179898	Detected	-0.301847	Detected	-0.240872	0.0981685	6148.93	5453.47	3924.24	2450.91	4231.53	4044.95	6095.24	6859.57	BQ9382_C1-2090	chr1:732986-734839	SOP79084.1;SOP79084.1;SOP79084.1	LT962476.1	protein_coding	F2QMA8_KOMPC	F2QMA8	UniRef100_F2QMA8 Protein required for respiratory growth n=2 Tax=Komagataella phaffii TaxID=460519 RepID=F2QMA8_KOMPC	RMD9	NA	NA	NA	NA	NA
gene418	ACIB2EUKG768182	BQ9382_C1-2095	P-loop containing nucleoside triphosphate hydrolases	0.0011692	Detected	-0.0011692	Detected	0	0.0617781	Detected	-0.0452919	Detected	0.00824309	0.891788	-0.0535059	Detected	0.193597	Detected	0.0700455	0.627917	0.579862	Detected	0.393318	Detected	0.48659	0.0348396	889.291	848.92	593.63	445.511	697.792	908.952	1548.53	1666.41	BQ9382_C1-2095	chr1:734995-736308	SOP79085.1;SOP79085.1;SOP79085.1	LT962476.1	protein_coding	F2QMA9_KOMPC	F2QMA9	UniRef100_F2QMA9 G protein involved in pheromone response subunit n=2 Tax=Komagataella phaffii TaxID=460519 RepID=F2QMA9_KOMPC	GPA1-1	G protein-coupled receptor signaling pathway [GO:0007186]	heterotrimeric G-protein complex [GO:0005834]	heterotrimeric G-protein complex [GO:0005834]; G protein-coupled receptor binding [GO:0001664]; G-protein beta/gamma-subunit complex binding [GO:0031683]; GTP binding [GO:0005525]; GTPase activity [GO:0003924]; G protein-coupled receptor signaling pathway [GO:0007186]	G-protein beta/gamma-subunit complex binding [GO:0031683]; G protein-coupled receptor binding [GO:0001664]; GTPase activity [GO:0003924]; GTP binding [GO:0005525]	GO:0001664; GO:0003924; GO:0005525; GO:0005834; GO:0007186; GO:0031683
gene419	ACIB2EUKG768183	BQ9382_C1-2100	Cyclin, interacts with Pho85p cyclin-dependent kinase (Cdk), induced by Gcn4p atlevel of transcript	0.0825868	Detected	-0.0825868	Detected	0	2.4574	Detected	3.02508	Detected	2.74124	0.0114303	0.0643239	Detected	-0.353839	Detected	-0.144758	0.585604	-0.184929	Detected	-0.465705	Detected	-0.325317	0.183871	5080.37	4332.12	16866	20205.8	4088.26	3358.06	4920.82	4960.58	BQ9382_C1-2100	chr1:736672-737415	SOP79086.1;SOP79086.1;SOP79086.1	LT962476.1	protein_coding	F2QMB0_KOMPC	F2QMB0	UniRef100_F2QMB0 PHO85 interacting cyclin n=2 Tax=Komagataella phaffii TaxID=460519 RepID=F2QMB0_KOMPC	PCL5	NA	NA	NA	NA	NA
gene420	ACIB2EUKG768184	BQ9382_C1-2105	Mitochondrial ribosomal protein of the small subunit, has similarity to E. coli S7 ribosomal protein	0.130628	Detected	-0.130629	Detected	-2.4e-07	1.61678	Detected	1.96982	Detected	1.7933	0.0146657	0.400231	Detected	-0.155559	Detected	0.122336	0.72884	-0.202313	Detected	-0.203424	Detected	-0.202869	0.260626	52.7409	42.0754	94.5696	97.6336	51.8139	38.6872	48.8196	59.7416	BQ9382_C1-2105	chr1:737460-738200	SOP79087.1;SOP79087.1;SOP79087.1	LT962476.1	protein_coding	F2QMB1_KOMPC	F2QMB1	UniRef100_F2QMB1 37S ribosomal protein S7, mitochondrial n=2 Tax=Komagataella phaffii TaxID=460519 RepID=F2QMB1_KOMPC	RSM7	translation [GO:0006412]	ribosome [GO:0005840]	ribosome [GO:0005840]; translation [GO:0006412]	NA	GO:0005840; GO:0006412
gene421	ACIB2EUKG768185	BQ9382_C1-2110	Core subunit of the ubiquinol-cytochrome c reductase complex (Bc1 complex)	0.0564399	Detected	-0.0564399	Detected	0	2.01252	Detected	1.39894	Detected	1.70573	0.0318552	0.287336	Detected	-0.506097	Detected	-0.10938	0.810482	0.22667	Detected	0.0687647	Detected	0.147717	0.267418	54.832	48.482	136.176	71.9394	52.4423	33.2097	71.9368	78.9648	BQ9382_C1-2110	chr1:738384-739694	SOP79088.1;SOP79088.1;SOP79088.1	LT962476.1	protein_coding	F2QMB2_KOMPC	F2QMB2	UniRef100_F2QMB2 Ubiquinol cytochrome-c reductase complex core subunit n=2 Tax=Komagataella phaffii TaxID=460519 RepID=F2QMB2_KOMPC	COR1	NA	NA	metal ion binding [GO:0046872]	metal ion binding [GO:0046872]	GO:0046872
gene422	ACIB2EUKG768186	BQ9382_C1-2115	40S ribosomal protein MRP2	-0.0120087	Detected	0.0120087	Detected	0	0.157584	Detected	-0.0519619	Detected	0.0528111	0.666208	-0.691008	Detected	-0.604334	Detected	-0.647671	0.00478639	-0.371881	Detected	-0.844302	Detected	-0.608091	0.123805	3289.16	3197.73	2367.91	1655.23	1674.28	1951.41	2988.31	2637.73	BQ9382_C1-2115	chr1:740091-740438	SOP79089.1;SOP79089.1	LT962476.1	protein_coding	A0A1G4KP71_KOMPC	A0A1G4KP71	UniRef100_A0A1G4KP71 37S ribosomal protein, mitochondrial n=2 Tax=Komagataella phaffii TaxID=460519 RepID=A0A1G4KP71_KOMPC	MRP2	translation [GO:0006412]	ribosome [GO:0005840]	ribosome [GO:0005840]; structural constituent of ribosome [GO:0003735]; translation [GO:0006412]	structural constituent of ribosome [GO:0003735]	GO:0003735; GO:0005840; GO:0006412
gene423	ACIB2EUKG768187	BQ9382_C1-2120	Genomic scaffold, Kuraishia_capsulata_scaffold_4	-0.159846	Detected	0.159846	Detected	0	1.90562	Detected	1.82873	Detected	1.86718	0.00766374	0.0304627	Detected	-0.603957	Detected	-0.286747	0.504258	-0.103589	Detected	0.167876	Detected	0.0321436	0.892243	818.847	977.161	2193.81	1681.22	761.434	538.372	992.683	1467.39	BQ9382_C1-2120	chr1:741129-742595	SOP79090.1;SOP79090.1;SOP79090.1	LT962476.1	protein_coding	F2QMB3_KOMPC	F2QMB3	UniRef100_F2QMB3 Uncharacterized protein n=2 Tax=Komagataella phaffii TaxID=460519 RepID=F2QMB3_KOMPC	PP7435_Chr1-0403	NA	NA	NA	NA	NA
gene424	ACIB2EUKG768188	BQ9382_C1-2125	Histone methyltransferase with a role in transcriptional elongation	-0.11773	Detected	0.11773	Detected	0	0.0992703	Detected	0.448776	Detected	0.274023	0.323113	0.191635	Detected	-0.293137	Detected	-0.0507512	0.867988	0.306362	Detected	0.567098	Detected	0.43673	0.130781	300.982	338.803	223.919	230.609	303.955	238.401	470.844	690.85	BQ9382_C1-2125	chr1:743332-745101	SOP79091.1;SOP79091.1;SOP79091.1	LT962476.1	protein_coding	F2QMB4_KOMPC	F2QMB4	UniRef100_F2QMB4 Histone methyltransferase with a role in transcriptional elongation n=2 Tax=Komagataella phaffii TaxID=460519 RepID=F2QMB4_KOMPC	SET2-2	NA	chromosome [GO:0005694]; nucleus [GO:0005634]	chromosome [GO:0005694]; nucleus [GO:0005634]; histone-lysine N-methyltransferase activity [GO:0018024]	histone-lysine N-methyltransferase activity [GO:0018024]	GO:0005634; GO:0005694; GO:0018024
gene426	ACIB2EUKG768189	BQ9382_C1-2135	Chitin deacetylase, together with Cda1p involved in the biosynthesis ascospore wall component	0.108166	Detected	-0.108166	Detected	0	0.0115411	Detected	0.540919	Detected	0.27623	0.43594	-0.593064	Detected	-0.77322	Detected	-0.683142	0.0399312	0.492953	Detected	0.474604	Detected	0.483778	0.0468409	117.063	96.3438	70.0744	81.7508	58.6771	56.8416	178.207	215.485	BQ9382_C1-2135	chr1:745551-746468	SOP79092.1;SOP79092.1;SOP79092.1	LT962476.1	protein_coding	F2QMB5_KOMPC	F2QMB5	UniRef100_F2QMB5 Chitin deacetylase 2 n=2 Tax=Komagataella phaffii TaxID=460519 RepID=F2QMB5_KOMPC	CDA2	carbohydrate metabolic process [GO:0005975]	NA	hydrolase activity, acting on carbon-nitrogen (but not peptide) bonds [GO:0016810]; carbohydrate metabolic process [GO:0005975]	hydrolase activity, acting on carbon-nitrogen (but not peptide) bonds [GO:0016810]	GO:0005975; GO:0016810
gene427	ACIB2EUKG768190	BQ9382_C1-2140	MCP/YpsA-like	0.184495	Detected	-0.184495	Detected	0	1.18056	Detected	1.84694	Detected	1.51375	0.0578626	0.209841	Detected	-0.724152	Compromised	-0.257155	0.659502	0.0341601	Detected	-1.04043	Compromised	-0.503137	0.469234	14.3734	10.6417	18.3498	23.54	11.9215	6.84858	15.1	8.78029	BQ9382_C1-2140	chr1:746465-747145	SOP79093.1;SOP79093.1;SOP79093.1	LT962476.1	protein_coding	F2QMB6_KOMPC	F2QMB6	UniRef100_F2QMB6 Uncharacterized protein n=2 Tax=Komagataella phaffii TaxID=460519 RepID=F2QMB6_KOMPC	PP7435_Chr1-0406	NA	NA	NA	NA	NA
gene428	ACIB2EUKG768191	BQ9382_C1-2145	Protein kinase-like (PK-like)	-0.0051527	Detected	0.00515318	Detected	2.3835e-07	1.45058	Detected	1.67003	Detected	1.5603	0.00491973	0.310352	Detected	0.350575	Detected	0.330464	0.0039237	-0.103655	Detected	0.109108	Detected	0.00272655	0.981903	22.4499	21.6194	39.415	37.0934	22.7684	25.6963	24.4476	34.6977	BQ9382_C1-2145	chr1:747311-749227	SOP79094.1;SOP79094.1;SOP79094.1	LT962476.1	protein_coding	F2QMB7_KOMPC	F2QMB7	UniRef100_F2QMB7 MAP kinase kinase n=2 Tax=Komagataella phaffii TaxID=460519 RepID=F2QMB7_KOMPC	PBS2	NA	NA	ATP binding [GO:0005524]; protein kinase activity [GO:0004672]	ATP binding [GO:0005524]; protein kinase activity [GO:0004672]	GO:0004672; GO:0005524
gene429	ACIB2EUKG768192	BQ9382_C1-2150	Mediator of RNA polymerase II transcription subunit 16	-0.0995703	Compromised	0.0995712	Compromised	4.78e-07	1.1701	Compromised	2.54949	Detected	1.85979	0.116388	0.175611	Compromised	0.0959921	Compromised	0.135801	0.332898	1.72912	Detected	0.622657	Compromised	1.17589	0.171555	3.23549	3.55153	4.99316	10.5	3.19094	3.31422	13.4	7.62153	BQ9382_C1-2150	chr1:749574-752492	SOP79095.1;SOP79095.1;SOP79095.1	LT962476.1	protein_coding	F2QMB8_KOMPC	F2QMB8	UniRef100_F2QMB8 Mediator of RNA polymerase II transcription subunit 16 n=2 Tax=Komagataella phaffii TaxID=460519 RepID=F2QMB8_KOMPC	SIN4	NA	mediator complex [GO:0016592]	mediator complex [GO:0016592]	NA	GO:0016592
gene430	ACIB2EUKG768193	BQ9382_C1-2155	Glutamate/Leucine/Phenylalanine/Valine dehydrogenase	0.0933642	Detected	-0.0933642	Detected	0	1.50607	Detected	1.71993	Detected	1.613	0.0076565	0.611239	Detected	0.0602751	Detected	0.335757	0.367674	0.21367	Detected	0.0405402	Detected	0.127105	0.4233	197.822	166.184	337.106	316.025	230.84	172.935	250.704	272.309	BQ9382_C1-2155	chr1:752789-754162	SOP79096.1;SOP79096.1;SOP79096.1	LT962476.1	protein_coding	F2QMB9_KOMPC	F2QMB9	UniRef100_F2QMB9 Glutamate dehydrogenase n=2 Tax=Komagataella phaffii TaxID=460519 RepID=F2QMB9_KOMPC	GDH3	cellular amino acid metabolic process [GO:0006520]	NA	glutamate dehydrogenase (NADP+) activity [GO:0004354]; nucleotide binding [GO:0000166]; cellular amino acid metabolic process [GO:0006520]	glutamate dehydrogenase (NADP+) activity [GO:0004354]; nucleotide binding [GO:0000166]	GO:0000166; GO:0004354; GO:0006520
gene431	ACIB2EUKG768194	BQ9382_C1-2160	Nonspecific Lipid-transfer Protein| Chain A	0.139384	Detected	-0.139384	Detected	0	0.964148	Detected	1.28574	Detected	1.12494	0.0339699	0.529666	Detected	0.614776	Detected	0.572221	0.0591654	-0.677397	Detected	-0.527068	Detected	-0.602233	0.0627102	95.7581	75.4718	108.563	109.664	102.283	119.084	63.3829	86.1475	BQ9382_C1-2160	chr1:754974-755360	SOP79097.1;SOP79097.1	LT962476.1	protein_coding	F2QMC0_KOMPC	F2QMC0	UniRef100_F2QMC0 Oleate-induced peroxisomal protein n=2 Tax=Komagataella phaffii TaxID=460519 RepID=F2QMC0_KOMPC	POX18	NA	NA	NA	NA	NA
gene432	ACIB2EUKG768195	BQ9382_C1-2165	Cu/Zn superoxide dismutase	0.218834	Detected	-0.218835	Detected	-2.4e-07	1.41931	Detected	1.51094	Detected	1.46512	0.022504	0.54061	Detected	-0.0115347	Detected	0.264538	0.53103	-0.262969	Detected	-0.712085	Detected	-0.487527	0.260229	30.9192	21.8275	45.4814	39.1735	31.4944	23.575	25.8145	23.1571	BQ9382_C1-2165	chr1:755620-756717	SOP79098.1;SOP79098.1;SOP79098.1	LT962476.1	protein_coding	NA	C4QW48	UniRef100_C4QW48 Uncharacterized protein n=2 Tax=Komagataella phaffii TaxID=460519 RepID=C4QW48_KOMPG	NA	NA	NA	NA	NA	NA
gene433	ACIB2EUKG768196	BQ9382_C1-2170	Mitochondrial matrix protein involved in biogenesis of iron-sulfur (Fe/S) cluster of Fe/S proteins	0.117712	Detected	-0.117712	Detected	0	2.21052	Detected	1.40907	Detected	1.80979	0.0493491	0.0188408	Detected	-0.0868325	Detected	-0.0339959	0.816844	-0.0374208	Detected	-0.66378	Detected	-0.3506	0.404646	199.035	161.654	543.446	252.039	151.463	154.499	208.403	165.336	BQ9382_C1-2170	chr1:756821-757537	SOP79099.1;SOP79099.1;SOP79099.1	LT962476.1	protein_coding	A0A1G4KP74_KOMPC	A0A1G4KP74	UniRef100_A0A1G4KP74 [4Fe-4S] proteins maturation n=2 Tax=Komagataella phaffii TaxID=460519 RepID=A0A1G4KP74_KOMPC	ISA1	protein maturation by iron-sulfur cluster transfer [GO:0097428]	NA	iron-sulfur cluster binding [GO:0051536]; structural molecule activity [GO:0005198]; protein maturation by iron-sulfur cluster transfer [GO:0097428]	iron-sulfur cluster binding [GO:0051536]; structural molecule activity [GO:0005198]	GO:0005198; GO:0051536; GO:0097428
gene434	ACIB2EUKG768197	BQ9382_C1-2175	Creatinase/methionine aminopeptidase superfamily	-0.0198884	Detected	0.0198879	Detected	-2.385e-07	0.891725	Detected	1.38048	Detected	1.1361	0.0435549	0.201776	Detected	-0.521899	Detected	-0.160062	0.701879	-0.628383	Detected	-0.723248	Detected	-0.675815	0.00574224	22.1655	21.786	26.6887	30.2713	21.0643	14	16.9502	19.4373	BQ9382_C1-2175	chr1:757767-759902	SOP79100.1;SOP79100.1;SOP79100.1	LT962476.1	protein_coding	F2QMC2_KOMPC	F2QMC2	UniRef100_F2QMC2 Transcription of iron regulon negative regulator n=2 Tax=Komagataella phaffii TaxID=460519 RepID=F2QMC2_KOMPC	FRA1-1	NA	NA	metal ion binding [GO:0046872]; metalloaminopeptidase activity [GO:0070006]	metal ion binding [GO:0046872]; metalloaminopeptidase activity [GO:0070006]	GO:0046872; GO:0070006
gene435	ACIB2EUKG768198	BQ9382_C1-2180	Karyopherin beta, responsible for the import of the Toa1p-Toa2p complex into the nucleus	0.0207872	Detected	-0.0207872	Detected	0	0.424861	Detected	0.317388	Detected	0.371124	0.0232649	-0.420717	Detected	0.111153	Detected	-0.154782	0.620404	0.130144	Detected	0.0224705	Detected	0.0763073	0.317045	1096.24	1018.39	928.473	696.612	657.868	1043.94	1378.78	1567.11	BQ9382_C1-2180	chr1:760381-763305	SOP79101.1;SOP79101.1;SOP79101.1	LT962476.1	protein_coding	F2QMC3_KOMPC	F2QMC3	UniRef100_F2QMC3 Nuclear transport (Karyopherin beta) n=2 Tax=Komagataella phaffii TaxID=460519 RepID=F2QMC3_KOMPC	KAP122	NA	NA	NA	NA	NA
gene436	ACIB2EUKG768199	BQ9382_C1-2185	Replication protein A 70 kDaDNA-binding subunit	-0.184035	Detected	0.184035	Detected	0	0.441469	Detected	1.03089	Detected	0.736179	0.168255	-0.148425	Detected	-0.304928	Detected	-0.226676	0.374591	-0.125751	Detected	0.0501714	Detected	-0.0377896	0.870107	133.175	164.342	131.506	159.938	111.246	109.547	161.674	223.674	BQ9382_C1-2185	chr1:763365-765230	SOP79102.1;SOP79102.1;SOP79102.1	LT962476.1	protein_coding	F2QMC4_KOMPC	F2QMC4	UniRef100_F2QMC4 Replication protein A subunit n=2 Tax=Komagataella phaffii TaxID=460519 RepID=F2QMC4_KOMPC	RFA1	DNA recombination [GO:0006310]; DNA repair [GO:0006281]; DNA replication [GO:0006260]	nucleus [GO:0005634]	nucleus [GO:0005634]; DNA binding [GO:0003677]; metal ion binding [GO:0046872]; DNA recombination [GO:0006310]; DNA repair [GO:0006281]; DNA replication [GO:0006260]	DNA binding [GO:0003677]; metal ion binding [GO:0046872]	GO:0003677; GO:0005634; GO:0006260; GO:0006281; GO:0006310; GO:0046872
gene437	ACIB2EUKG768200	BQ9382_C1-2190	YVTN repeat-like/Quinoprotein amine dehydrogenase	0.0617433	Detected	-0.0617433	Detected	0	-0.0415425	Detected	0.159145	Detected	0.0588014	0.667209	-0.161472	Detected	-0.230031	Detected	-0.195751	0.109238	0.236812	Detected	0.0136666	Detected	0.125239	0.429588	331.644	291.089	197.609	183.567	231.536	242.332	436.562	458.025	BQ9382_C1-2190	chr1:765410-765970	SOP79103.1;SOP79103.1;SOP79103.1	LT962476.1	protein_coding	NA	C4QW53	UniRef100_C4QW53 Putative non-ATPase subunit of the 19S regulatory particle of the 26S proteasome n=1 Tax=Komagataella phaffii (strain GS115 / ATCC 20864) TaxID=644223 RepID=C4QW53_KOMPG	NA	NA	NA	NA	NA	NA
gene438	ACIB2EUKG768201	BQ9382_C1-2195	Component of the conserved oligomeric Golgi complex (Cog1p through Cog8p)	-0.0188107	Detected	0.0188107	Detected	0	0.00759745	Detected	0.281351	Detected	0.144474	0.405466	0.150259	Detected	0.205325	Detected	0.177792	0.0334226	0.367402	Detected	0.459138	Detected	0.41327	0.014087	516.992	507.383	337.024	329.338	473.717	540.164	787.803	1028.14	BQ9382_C1-2195	chr1:766640-767551	SOP79104.1;SOP79104.1;SOP79104.1	LT962476.1	protein_coding	NA	C4QW54	UniRef100_C4QW54 Component of the conserved oligomeric Golgi complex (Cog1p through Cog8p) n=2 Tax=Komagataella phaffii TaxID=460519 RepID=C4QW54_KOMPG	NA	NA	NA	NA	NA	NA
gene439	ACIB2EUKG768202	BQ9382_C1-2200	Calcium-transporting ATPase|transmembrane domain	0.0220447	Detected	-0.0220451	Detected	-2.38e-07	1.58559	Detected	2.04474	Detected	1.81517	0.0157632	0.53606	Detected	-0.159501	Detected	0.18828	0.643114	0.32383	Detected	-0.0533013	Detected	0.135264	0.550073	35.4956	32.9176	67.1544	74.6221	41.3094	27.9959	51.0144	48.1041	BQ9382_C1-2200	chr1:767560-771225	SOP79105.1;SOP79105.1;SOP79105.1	LT962476.1	protein_coding	F2QMC7_KOMPC	F2QMC7	UniRef100_F2QMC7 Calcium-transporting ATPase n=2 Tax=Komagataella phaffii TaxID=460519 RepID=F2QMC7_KOMPC	PMC1	NA	integral component of membrane [GO:0016021]	integral component of membrane [GO:0016021]; ATP binding [GO:0005524]; calcium transmembrane transporter activity, phosphorylative mechanism [GO:0005388]	ATP binding [GO:0005524]; calcium transmembrane transporter activity, phosphorylative mechanism [GO:0005388]	GO:0005388; GO:0005524; GO:0016021
gene440	ACIB2EUKG768203	BQ9382_C1-2205	Laminin subunit gamma-1	0.00294304	Detected	-0.00294304	Detected	0	-0.199642	Detected	0.223129	Detected	0.0117435	0.960751	0.0584106	Detected	-0.148814	Detected	-0.0452018	0.705334	-0.304453	Detected	-0.51723	Detected	-0.410841	0.0610291	60437.4	57552.1	33616.2	36424.2	51185.2	48662.4	56943.4	60173.9	BQ9382_C1-2205	chr1:771763-772989	SOP79106.1;SOP79106.1;SOP79106.1	LT962476.1	protein_coding	F2QMC8_KOMPC	F2QMC8	UniRef100_F2QMC8 Uncharacterized protein n=2 Tax=Komagataella phaffii TaxID=460519 RepID=F2QMC8_KOMPC	PP7435_Chr1-0419	NA	NA	NA	NA	NA
gene441	ACIB2EUKG768204	BQ9382_C1-2210	Ribonuclease H2 subunit B	-0.0763283	Detected	0.0763283	Detected	0	-1.39278	Detected	-1.47455	Detected	-1.43367	0.00362797	-0.0159187	Detected	0.22401	Detected	0.104046	0.54045	0.447603	Detected	0.557639	Detected	0.502621	0.0333028	243.898	259.232	62.682	47.8741	207.269	268.651	408.883	540.431	BQ9382_C1-2210	chr1:773499-774542	SOP79107.1;SOP79107.1;SOP79107.1	LT962476.1	protein_coding	F2QMC9_KOMPC	F2QMC9	UniRef100_F2QMC9 Ribonuclease H2 subunit n=2 Tax=Komagataella phaffii TaxID=460519 RepID=F2QMC9_KOMPC	RNH202	NA	nucleus [GO:0005634]; ribonuclease H2 complex [GO:0032299]	nucleus [GO:0005634]; ribonuclease H2 complex [GO:0032299]	NA	GO:0005634; GO:0032299
gene442	ACIB2EUKG768205	BQ9382_C1-2215	Zinc finger protein	0.0402641	Detected	-0.0402641	Detected	0	-0.483148	Detected	-0.508512	Detected	-0.49583	0.00717067	-0.130824	Detected	0.00981808	Detected	-0.060503	0.533114	-0.0475998	Detected	-0.281994	Detected	-0.164797	0.314954	1968.47	1779.98	876.585	696.198	1424.85	1723.99	2159.5	2248.07	BQ9382_C1-2215	chr1:774629-776458	SOP79108.1;SOP79108.1;SOP79108.1	LT962476.1	protein_coding	F2QMD0_KOMPC	F2QMD0	UniRef100_F2QMD0 Cdc48p-complex component n=2 Tax=Komagataella phaffii TaxID=460519 RepID=F2QMD0_KOMPC	VMS1	NA	cytoplasm [GO:0005737]	cytoplasm [GO:0005737]	NA	GO:0005737
gene443	ACIB2EUKG768206	BQ9382_C1-2220	C2 domain (Calcium/lipid-binding domain, CaLB)	0.205727	Detected	-0.205727	Detected	0	1.46468	Detected	1.99545	Detected	1.73007	0.0356672	0.135742	Detected	-1.0507	Compromised	-0.457477	0.542007	-0.262972	Detected	-1.48795	Compromised	-0.875461	0.308182	12.7	9.13	19.4542	22.7178	9.86	4.75503	10.7	5.6059	BQ9382_C1-2220	chr1:776853-781101	SOP79109.1;SOP79109.1;SOP79109.1;SOP79109.1	LT962476.1	protein_coding	F2QMD1_KOMPC	F2QMD1	UniRef100_F2QMD1 ER-plasma membrane tethering protein n=1 Tax=Komagataella phaffii (strain ATCC 76273 / CBS 7435 / CECT 11047 / NRRL Y-11430 / Wegner 21-1) TaxID=981350 RepID=F2QMD1_KOMPC	TCB3	endoplasmic reticulum-plasma membrane tethering [GO:0061817]; lipid transport [GO:0006869]	integral component of membrane [GO:0016021]	integral component of membrane [GO:0016021]; lipid binding [GO:0008289]; endoplasmic reticulum-plasma membrane tethering [GO:0061817]; lipid transport [GO:0006869]	lipid binding [GO:0008289]	GO:0006869; GO:0008289; GO:0016021; GO:0061817
gene444	ACIB2EUKG768207	BQ9382_C1-2225	citrate (Si)-synthase, eukaryotic	0.12391	Detected	-0.12391	Detected	0	3.16465	Detected	3.29319	Detected	3.22892	0.00186364	0.462849	Detected	-0.396926	Detected	0.0329614	0.947975	0.749782	Detected	0.456405	Detected	0.603093	0.0881711	63.8585	51.4214	336.357	297.214	65.8249	39.8109	114.894	114.815	BQ9382_C1-2225	chr1:781755-783164	SOP79110.1;SOP79110.1;SOP79110.1	LT962476.1	protein_coding	F2QMD2_KOMPC	F2QMD2	UniRef100_F2QMD2 Citrate synthase n=2 Tax=Komagataella phaffii TaxID=460519 RepID=F2QMD2_KOMPC	CIT1	citrate metabolic process [GO:0006101]	NA	citrate (Si)-synthase activity [GO:0004108]; citrate metabolic process [GO:0006101]	citrate (Si)-synthase activity [GO:0004108]	GO:0004108; GO:0006101
gene445	ACIB2EUKG768208	BQ9382_C1-2230	HLH, helix-loop-helix DNA-binding domain	-0.0880256	Detected	0.0880256	Detected	0	1.09893	Detected	0.887191	Detected	0.993062	0.0186857	0.0897808	Detected	-0.838398	Detected	-0.374309	0.511182	-0.555926	Detected	-0.1397	Detected	-0.347813	0.263618	276.186	298.35	402.475	280.914	254.606	146.855	232.821	380.484	BQ9382_C1-2230	chr1:785504-786328	SOP79111.1;SOP79111.1;SOP79111.1	LT962476.1	protein_coding	F2QMD4_KOMPC	F2QMD4	UniRef100_F2QMD4 Uncharacterized protein n=2 Tax=Komagataella phaffii TaxID=460519 RepID=F2QMD4_KOMPC	PP7435_Chr1-0428	NA	nucleus [GO:0005634]	nucleus [GO:0005634]; DNA binding [GO:0003677]; protein dimerization activity [GO:0046983]	DNA binding [GO:0003677]; protein dimerization activity [GO:0046983]	GO:0003677; GO:0005634; GO:0046983
gene446	ACIB2EUKG768209	BQ9382_C1-2235	Sensor/transporter protein involved in cell wall biogenesis	-0.0728498	Detected	0.0728498	Detected	0	0.170869	Detected	0.653891	Detected	0.41238	0.243723	0.400186	Detected	-0.701068	Detected	-0.150441	0.811894	-1.33384	Detected	-0.953261	Detected	-1.14355	0.0303117	328.867	347.862	249.238	281.574	372.014	190.317	159.992	255.082	BQ9382_C1-2235	chr1:786454-789357	SOP79112.1;SOP79112.1;SOP79112.1	LT962476.1	protein_coding	F2QMD5_KOMPC	F2QMD5	UniRef100_F2QMD5 Putative sensor/transporter protein involved in cell wall biogenesis n=1 Tax=Komagataella phaffii (strain ATCC 76273 / CBS 7435 / CECT 11047 / NRRL Y-11430 / Wegner 21-1) TaxID=981350 RepID=F2QMD5_KOMPC	CWH43	NA	integral component of membrane [GO:0016021]	integral component of membrane [GO:0016021]	NA	GO:0016021
gene447	ACIB2EUKG768210	BQ9382_C1-2240	NIDM (PDSW) subunit of mitochondrial NADH:ubiquinone oxidoreductase (Complex I)	0.00641871	Detected	-0.00641871	Detected	0	0.388251	Detected	0.851356	Detected	0.619803	0.115893	0.100749	Detected	-0.202556	Detected	-0.0509033	0.769266	0.181026	Detected	0.0262437	Detected	0.103635	0.313682	2177.15	2063.25	1815.76	2023.21	1894.2	1684.81	2864.99	3151.71	BQ9382_C1-2240	chr1:789715-790057	SOP79113.1;SOP79113.1	LT962476.1	protein_coding	F2QMD6_KOMPC	F2QMD6	UniRef100_F2QMD6 Subunit of mitochondrial NADH:ubiquinone oxidoreductase (Complex I) n=3 Tax=Komagataella TaxID=460517 RepID=F2QMD6_KOMPC	NIDM	oxidation-reduction process [GO:0055114]	mitochondrial inner membrane [GO:0005743]; respirasome [GO:0070469]	mitochondrial inner membrane [GO:0005743]; respirasome [GO:0070469]; oxidation-reduction process [GO:0055114]	NA	GO:0005743; GO:0055114; GO:0070469
gene448	ACIB2EUKG768211	BQ9382_C1-2245	Conserved predicted protein	0.0883803	Detected	-0.0883808	Detected	-2.35e-07	1.88006	Detected	1.96919	Detected	1.92462	0.0026344	0.647905	Detected	0.116753	Detected	0.382329	0.305268	0.513418	Detected	0.103043	Detected	0.30823	0.301695	79.0627	66.8787	175.206	150.644	94.9611	72.1245	123.764	114.045	BQ9382_C1-2245	chr1:790406-790972	SOP79114.1;SOP79114.1;SOP79114.1;SOP79114.1	LT962476.1	protein_coding	F2QMD7_KOMPC	F2QMD7	UniRef100_F2QMD7 Uncharacterized protein n=1 Tax=Komagataella phaffii (strain ATCC 76273 / CBS 7435 / CECT 11047 / NRRL Y-11430 / Wegner 21-1) TaxID=981350 RepID=F2QMD7_KOMPC	PP7435_Chr1-0431	NA	NA	NA	NA	NA
gene449	ACIB2EUKG768212	BQ9382_C1-2250	HAD-like	-0.00393581	Detected	0.00393581	Detected	0	0.558739	Detected	0.706825	Detected	0.632782	0.013454	0.887672	Detected	0.0960832	Detected	0.491878	0.339914	-0.405291	Detected	-0.21354	Detected	-0.309415	0.0842051	131.633	126.55	124.444	111.462	199.024	126.195	116.203	162.539	BQ9382_C1-2250	chr1:791050-791943	SOP79115.1;SOP79115.1;SOP79115.1	LT962476.1	protein_coding	F2QMD8_KOMPC	F2QMD8	UniRef100_F2QMD8 Uncharacterized protein n=2 Tax=Komagataella phaffii TaxID=460519 RepID=F2QMD8_KOMPC	PP7435_Chr1-0432	NA	NA	NA	NA	NA
gene450	ACIB2EUKG768213	BQ9382_C1-2255	Zn-dependent exopeptidases	-0.0378656	Detected	0.0378656	Detected	0	0.251783	Detected	0.785069	Detected	0.518426	0.19411	-0.091423	Detected	0.135365	Detected	0.0219712	0.871129	0.00788212	Detected	0.130997	Detected	0.0694394	0.438028	2944.63	2967.25	2303.83	2695	2312.32	2969.95	3543.84	4726.64	BQ9382_C1-2255	chr1:792130-793296	SOP79116.1;SOP79116.1;SOP79116.1	LT962476.1	protein_coding	F2QMD9_KOMPC	F2QMD9	UniRef100_F2QMD9 Uncharacterized protein n=2 Tax=Komagataella phaffii TaxID=460519 RepID=F2QMD9_KOMPC	PP7435_Chr1-0433	NA	NA	peptidase activity [GO:0008233]	peptidase activity [GO:0008233]	GO:0008233
gene451	ACIB2EUKG768214	BQ9382_C1-2260	Muscle M-line assembly protein unc-89	0.10006	Detected	-0.10006	Detected	0	-1.81548	Detected	-2.32113	Detected	-2.06831	0.0168471	-0.701066	Detected	-0.31623	Detected	-0.508648	0.143642	-1.33219	Detected	-1.20329	Detected	-1.26774	0.00869922	1980.03	1648	335.942	191.259	926.084	1327.17	855.45	1145.55	BQ9382_C1-2260	chr1:793710-794774	SOP79117.1;SOP79117.1;SOP79117.1	LT962476.1	protein_coding	F2QME0_KOMPC	F2QME0	UniRef100_F2QME0 Uncharacterized protein n=1 Tax=Komagataella phaffii (strain ATCC 76273 / CBS 7435 / CECT 11047 / NRRL Y-11430 / Wegner 21-1) TaxID=981350 RepID=F2QME0_KOMPC	PP7435_Chr1-0434	NA	NA	NA	NA	NA
gene452	ACIB2EUKG768215	BQ9382_C1-2265	Cullin-associated NEDD8-dissociated protein 2	-0.0868211	Detected	0.0868211	Detected	0	-0.0197844	Detected	0.265662	Detected	0.122939	0.53839	-0.10716	Detected	-0.1387	Detected	-0.12293	0.298229	0.499056	Detected	0.529271	Detected	0.514163	0.0281424	2721.63	2935.13	1824.89	1797.79	2186.99	2348.46	4762.87	5956.36	BQ9382_C1-2265	chr1:795060-798794	SOP79118.1;SOP79118.1;SOP79118.1	LT962476.1	protein_coding	F2QME1_KOMPC	F2QME1	UniRef100_F2QME1 Uncharacterized protein n=2 Tax=Komagataella phaffii TaxID=460519 RepID=F2QME1_KOMPC	PP7435_Chr1-0435	SCF complex assembly [GO:0010265]	NA	SCF complex assembly [GO:0010265]	NA	GO:0010265
gene453	ACIB2EUKG768216	BQ9382_C1-2270	Trimethyl lysine dioxygenase(Epsilon-trimethyl lysine 2-oxoglutaratedioxygenase)(TML-alpha-ketoglutarate dioxygenase) (TMLhydroxylase)(TML dioxygenase) (TMLD)	0.0449662	Detected	-0.0449662	Detected	0	-1.36951	Detected	-0.805677	Detected	-1.08759	0.0625087	-0.395874	Detected	-0.216113	Detected	-0.305993	0.0930611	-0.706216	Detected	-0.645548	Detected	-0.675882	0.00637894	92.5855	83.1759	22.2316	26.5629	55.5876	69.1068	64.1338	81.9157	BQ9382_C1-2270	chr1:799809-801143	SOP79119.1;SOP79119.1;SOP79119.1;SOP79119.1;SOP79119.1;SOP79119.1	LT962476.1	protein_coding	A0A1G4KP69_KOMPC	A0A1G4KP69	UniRef100_A0A1G4KP69 Trimethyllysine dioxygenase n=2 Tax=Komagataella phaffii TaxID=460519 RepID=A0A1G4KP69_KOMPC	TML1	carnitine biosynthetic process [GO:0045329]	NA	iron ion binding [GO:0005506]; trimethyllysine dioxygenase activity [GO:0050353]; carnitine biosynthetic process [GO:0045329]	iron ion binding [GO:0005506]; trimethyllysine dioxygenase activity [GO:0050353]	GO:0005506; GO:0045329; GO:0050353
gene454	ACIB2EUKG768217	BQ9382_C1-2275	Conserved predicted protein	0.021502	Detected	-0.021502	Detected	0	-0.0738473	Detected	-0.101972	Detected	-0.0879097	0.0758265	-0.0645099	Detected	-0.105574	Detected	-0.085042	0.103576	0.371177	Detected	0.155128	Detected	0.263153	0.139457	10408.2	9659.55	6235.91	4943.19	7991.42	8524.96	15463.6	16303.9	BQ9382_C1-2275	chr1:801398-801979	SOP79120.1;SOP79120.1;SOP79120.1	LT962476.1	protein_coding	F2QME4_KOMPC	F2QME4	UniRef100_F2QME4 Uncharacterized protein n=2 Tax=Komagataella phaffii TaxID=460519 RepID=F2QME4_KOMPC	PP7435_Chr1-0438	NA	NA	NA	NA	NA
gene455	ACIB2EUKG768218	BQ9382_C1-2280	Daughter cell-specific secreted protein with similarity to glucanases, endo-1,3-beta-glucanase	-0.230109	Detected	0.230109	Detected	0	-2.65702	Detected	-2.21964	Detected	-2.43833	0.0165307	0.0176997	Detected	-0.190428	Detected	-0.0863643	0.764961	0.332073	Detected	0.53316	Detected	0.432616	0.22707	2305.59	3032.84	274.434	300.383	2231.11	2119.82	3969.07	5587.78	BQ9382_C1-2280	chr1:802411-805464	SOP79121.1;SOP79121.1;SOP79121.1	LT962476.1	protein_coding	NA	C4QW71	UniRef100_C4QW71 Daughter cell-specific secreted protein with similarity to glucanases, endo-1,3-beta-glucanase n=2 Tax=Komagataella phaffii TaxID=460519 RepID=C4QW71_KOMPG	NA	NA	NA	NA	NA	NA
gene456	ACIB2EUKG768219	BQ9382_C1-2285	General transcriptional co-repressor, acts together with Tup1p	-0.199302	Detected	0.199302	Detected	0	1.03322	Detected	1.10696	Detected	1.07009	0.0340537	0.829075	Detected	-0.287113	Detected	0.270981	0.692347	0.306702	Detected	0.799356	Detected	0.553029	0.223039	980.209	1235.48	1474.25	1254.14	1629.42	825.003	1622.98	2796.63	BQ9382_C1-2285	chr1:806741-808951	SOP79122.1;SOP79122.1;SOP79122.1	LT962476.1	protein_coding	NA	C4QW72	UniRef100_C4QW72 General transcriptional co-repressor, acts together with Tup1p n=2 Tax=Komagataella phaffii TaxID=460519 RepID=C4QW72_KOMPG	NA	NA	NA	NA	NA	NA
gene457	ACIB2EUKG768220	BQ9382_C1-2290	Purine nucleoside phosphorylase	0.0706372	Detected	-0.0706372	Detected	0	1.05457	Detected	1.8587	Detected	1.45663	0.0703539	0.949372	Detected	0.0241051	Detected	0.486739	0.40754	0.169429	Detected	0.300317	Detected	0.234873	0.134895	19.4691	16.8789	24.6471	34.7863	29.1751	16.862	24.3085	32.5969	BQ9382_C1-2290	chr1:808997-809920	SOP79123.1;SOP79123.1;SOP79123.1	LT962476.1	protein_coding	F2QME8_KOMPC	F2QME8	UniRef100_F2QME8 Purine nucleoside phosphorylase n=2 Tax=Komagataella phaffii TaxID=460519 RepID=F2QME8_KOMPC	PNP1	nucleoside metabolic process [GO:0009116]	NA	purine-nucleoside phosphorylase activity [GO:0004731]; nucleoside metabolic process [GO:0009116]	purine-nucleoside phosphorylase activity [GO:0004731]	GO:0004731; GO:0009116
gene458	ACIB2EUKG768221	BQ9382_C1-2295	Conserved predicted protein	0.0262523	Detected	-0.0262523	Detected	0	0.0897398	Detected	0.318124	Detected	0.203932	0.223905	0.314571	Detected	0.241719	Detected	0.278145	0.0250828	0.197337	Detected	0.46783	Detected	0.332583	0.13716	186.932	172.348	125.032	118.399	186.045	194.141	245.391	362.495	BQ9382_C1-2295	chr1:810266-811060	SOP79124.1;SOP79124.1;SOP79124.1	LT962476.1	protein_coding	A0A1G4KP72_KOMPC	A0A1G4KP72	UniRef100_A0A1G4KP72 Uncharacterized protein n=2 Tax=Komagataella phaffii TaxID=460519 RepID=A0A1G4KP72_KOMPC	PP7435_Chr1-0443	NA	NA	NA	NA	NA
gene459	ACIB2EUKG768222	BQ9382_C1-2300	Genomic scaffold, Kuraishia_capsulata_scaffold_1	-0.06407	Detected	0.06407	Detected	0	1.09819	Detected	1.34147	Detected	1.21983	0.0124662	1.14105	Detected	0.361542	Detected	0.751296	0.197506	0.0717304	Detected	0.696467	Detected	0.384099	0.351578	178.853	186.895	256.211	245.137	336.059	214.877	229.113	432.644	BQ9382_C1-2300	chr1:811140-812489	SOP79125.1;SOP79125.1;SOP79125.1	LT962476.1	protein_coding	F2QMF0_KOMPC	F2QMF0	UniRef100_F2QMF0 Uncharacterized protein n=2 Tax=Komagataella phaffii TaxID=460519 RepID=F2QMF0_KOMPC	PP7435_Chr1-0444	NA	NA	NA	NA	NA
gene460	ACIB2EUKG768223	BQ9382_C1-2305	DNA-directed RNA polymerase II subunit RPB1	0.0253935	Detected	-0.025394	Detected	-2.385e-07	0.402527	Detected	0.661066	Detected	0.531797	0.056241	0.27195	Detected	-0.394208	Detected	-0.0611291	0.871673	0.487265	Detected	0.48029	Detected	0.483778	0.00279544	61.7369	56.9879	51.3216	49.6252	59.6906	41.2859	99.1412	120.829	BQ9382_C1-2305	chr1:812709-813509	SOP79126.1;SOP79126.1;SOP79126.1	LT962476.1	protein_coding	F2QMF1_KOMPC	F2QMF1	UniRef100_F2QMF1 Uncharacterized protein n=2 Tax=Komagataella phaffii TaxID=460519 RepID=F2QMF1_KOMPC	PP7435_Chr1-0445	NA	NA	NA	NA	NA
gene461	ACIB2EUKG768224	BQ9382_C1-2310	Uncharacterized membrane protein YMR126C	-0.14446	Detected	0.14446	Detected	0	-0.00375032	Detected	0.514941	Detected	0.255595	0.479984	0.321597	Detected	-0.623739	Detected	-0.151071	0.788746	-0.853399	Detected	-0.606219	Detected	-0.729809	0.0616501	74.3144	86.8107	52.4394	60.7258	83.6586	47.6833	53.007	77.0476	BQ9382_C1-2310	chr1:814056-814796	SOP79127.1;SOP79127.1;SOP79127.1	LT962476.1	protein_coding	F2QMF2_KOMPC	F2QMF2	UniRef100_F2QMF2 Uncharacterized protein n=2 Tax=Komagataella phaffii TaxID=460519 RepID=F2QMF2_KOMPC	DLT1	NA	integral component of membrane [GO:0016021]	integral component of membrane [GO:0016021]	NA	GO:0016021
gene462	ACIB2EUKG768225	BQ9382_C1-2315	Potential tRNA splicing endonuclease subunit Sen15p	-0.0623894	Detected	0.0623894	Detected	0	-0.300841	Detected	-0.117188	Detected	-0.209014	0.20044	0.207672	Detected	-0.0524764	Detected	0.0775979	0.644498	0.566189	Detected	0.573701	Detected	0.569945	0.0118135	100.716	105	54.6445	50.1655	98.9778	90.71	181.549	223.497	BQ9382_C1-2315	chr1:815110-815430	SOP79128.1;SOP79128.1	LT962476.1	protein_coding	F2QMF3_KOMPC	F2QMF3	UniRef100_F2QMF3 tRNA-splicing endonuclease subunit n=2 Tax=Komagataella phaffii TaxID=460519 RepID=F2QMF3_KOMPC	SEN15	tRNA-type intron splice site recognition and cleavage [GO:0000379]	tRNA-intron endonuclease complex [GO:0000214]	tRNA-intron endonuclease complex [GO:0000214]; endonuclease activity [GO:0004519]; tRNA-type intron splice site recognition and cleavage [GO:0000379]	endonuclease activity [GO:0004519]	GO:0000214; GO:0000379; GO:0004519
gene463	ACIB2EUKG768226	BQ9382_C1-2320	Component of the mitochondrial outer membrane sorting and assembly machinery (SAM) complex	-0.111097	Detected	0.111097	Detected	0	0.211584	Detected	-0.171851	Detected	0.0198662	0.93673	0.252747	Detected	-0.318119	Detected	-0.032686	0.924755	-0.3479	Detected	-0.0654354	Detected	-0.206668	0.369053	100.053	111.595	80.0931	49.63	104.93	77.5322	98.9964	147.457	BQ9382_C1-2320	chr1:815457-816545	SOP79129.1;SOP79129.1;SOP79129.1	LT962476.1	protein_coding	F2QMF4_KOMPC	F2QMF4	UniRef100_F2QMF4 Sorting and Assembly Machinery (SAM or TOB complex) component n=2 Tax=Komagataella phaffii TaxID=460519 RepID=F2QMF4_KOMPC	SAM37	protein transport [GO:0015031]	SAM complex [GO:0001401]	SAM complex [GO:0001401]; protein transport [GO:0015031]	NA	GO:0001401; GO:0015031
gene464	ACIB2EUKG768227	BQ9382_C1-2325	Protein required for accurate chromosome segregation	0.0257304	Detected	-0.0257304	Detected	0	-0.649473	Detected	-0.566254	Detected	-0.607863	0.00641519	0.201994	Detected	-0.361391	Detected	-0.0796983	0.80461	0.45723	Detected	0.770635	Detected	0.613932	0.0608619	249.935	230.602	100.184	85.7873	230.159	170.947	393.001	598.074	BQ9382_C1-2325	chr1:816766-821016	SOP79130.1;SOP79130.1;SOP79130.1	LT962476.1	protein_coding	F2QMF5_KOMPC	F2QMF5	UniRef100_F2QMF5 Kinetochore-microtubule binding complex n=2 Tax=Komagataella phaffii TaxID=460519 RepID=F2QMF5_KOMPC	SPC105	NA	NA	NA	NA	NA
gene465	ACIB2EUKG768228	BQ9382_C1-2330	E3 ubiquitin-protein ligase NEDD4-like	0.0224857	Detected	-0.0224857	Detected	0	1.11919	Detected	0.74249	Detected	0.93084	0.0391069	0.788899	Detected	0.263906	Detected	0.526402	0.183769	0.234553	Detected	0.583076	Detected	0.408815	0.14547	85.0759	78.8488	116.459	72.502	117.94	89.9605	114.899	179.164	BQ9382_C1-2330	chr1:821035-822507	SOP79131.1;SOP79131.1;SOP79131.1	LT962476.1	protein_coding	F2QMF6_KOMPC	F2QMF6	UniRef100_F2QMF6 Uncharacterized protein n=2 Tax=Komagataella phaffii TaxID=460519 RepID=F2QMF6_KOMPC	PP7435_Chr1-0450	NA	NA	NA	NA	NA
gene466	ACIB2EUKG768229	BQ9382_C1-2335	Polycystic kidney disease protein 1-like 3	0.370094	Detected	-0.370094	Detected	0	-1.4828	Detected	-0.946024	Detected	-1.21441	0.117299	-0.867147	Detected	-0.810179	Detected	-0.838663	0.152354	-1.74192	Detected	-1.95755	Detected	-1.84974	0.0407902	129.224	73.9692	22.8977	26.8505	44.6722	51.0054	34.8526	36.7572	BQ9382_C1-2335	chr1:823052-824299	SOP79132.1;SOP79132.1;SOP79132.1	LT962476.1	protein_coding	F2QMF7_KOMPC	F2QMF7	UniRef100_F2QMF7 Uncharacterized protein n=2 Tax=Komagataella phaffii TaxID=460519 RepID=F2QMF7_KOMPC	PP7435_Chr1-0451	NA	NA	NA	NA	NA
gene467	ACIB2EUKG768230	BQ9382_C1-2340	Genomic scaffold,Kuraishia_capsulata_scaffold_1	0.0394316	Detected	-0.0394316	Detected	0	-0.620947	Detected	-1.18522	Detected	-0.903082	0.0867553	1.01285	Detected	0.899817	Detected	0.956332	0.00515236	0.735667	Detected	0.633466	Detected	0.684566	0.00877318	650.071	588.501	263.265	143.915	1040.23	1055.68	1228.06	1401.11	BQ9382_C1-2340	chr1:825788-827422	SOP79133.1;SOP79133.1;SOP79133.1	LT962476.1	protein_coding	F2QMF8_KOMPC	F2QMF8	UniRef100_F2QMF8 Uncharacterized protein n=2 Tax=Komagataella phaffii TaxID=460519 RepID=F2QMF8_KOMPC	PP7435_Chr1-0453	NA	NA	NA	NA	NA
gene468	ACIB2EUKG768231	BQ9382_C1-2345	PAB-dependent poly(A)-specific ribonucleasesubunit PAN2	-0.00566483	Compromised	0.00566483	Compromised	0	2.54049	Detected	1.9744	Compromised	2.25744	0.0153658	0.188649	Compromised	0.460889	Compromised	0.324769	0.139956	0.312508	Compromised	-0.644733	Compromised	-0.166113	0.761675	3.3436	3.22219	12.5	6.82453	3.11781	4.13267	4.86033	3.06566	BQ9382_C1-2345	chr1:827450-830806	SOP79134.1;SOP79134.1;SOP79134.1	LT962476.1	protein_coding	F2QMF9_KOMPC	F2QMF9	UniRef100_F2QMF9 PAN2-PAN3 deadenylation complex catalytic subunit PAN2 n=2 Tax=Komagataella phaffii TaxID=460519 RepID=F2QMF9_KOMPC	PAN2	mRNA processing [GO:0006397]; nuclear-transcribed mRNA poly(A) tail shortening [GO:0000289]	PAN complex [GO:0031251]	PAN complex [GO:0031251]; metal ion binding [GO:0046872]; nucleic acid binding [GO:0003676]; poly(A)-specific ribonuclease activity [GO:0004535]; mRNA processing [GO:0006397]; nuclear-transcribed mRNA poly(A) tail shortening [GO:0000289]	metal ion binding [GO:0046872]; nucleic acid binding [GO:0003676]; poly(A)-specific ribonuclease activity [GO:0004535]	GO:0000289; GO:0003676; GO:0004535; GO:0006397; GO:0031251; GO:0046872
gene469	ACIB2EUKG768232	BQ9382_C1-2350	Ribosomal protein L36	0.084897	Detected	-0.084897	Detected	0	-1.05543	Detected	-0.989751	Detected	-1.02259	0.00783088	-0.312546	Detected	-0.279658	Detected	-0.296102	0.0757286	-0.449917	Detected	-0.555558	Detected	-0.502738	0.0373535	1664.63	1414.92	483.363	408.901	1029.95	1156.5	1339.66	1524.8	BQ9382_C1-2350	chr1:831015-831257	SOP79135.1;SOP79135.1	LT962476.1	protein_coding	A0A1G4KP67_KOMPC	A0A1G4KP67	UniRef100_A0A1G4KP67 Ribosomal protein n=2 Tax=Komagataella phaffii TaxID=460519 RepID=A0A1G4KP67_KOMPC	RTC6	translation [GO:0006412]	ribosome [GO:0005840]	ribosome [GO:0005840]; structural constituent of ribosome [GO:0003735]; translation [GO:0006412]	structural constituent of ribosome [GO:0003735]	GO:0003735; GO:0005840; GO:0006412
gene470	ACIB2EUKG768233	BQ9382_C1-2355	YVTN repeat-like/Quinoprotein amine dehydrogenase	0.270267	Detected	-0.270267	Detected	0	1.6042	Detected	1.62877	Detected	1.61649	0.0268869	0.80336	Detected	0.541751	Detected	0.672556	0.154429	-0.454141	Detected	-0.939021	Detected	-0.696581	0.19505	25.1	16.5	40.5	33.2986	29.6	27.1	17.7124	15.5	BQ9382_C1-2355	chr1:831327-834533	SOP79136.1;SOP79136.1;SOP79136.1	LT962476.1	protein_coding	F2QMG0_KOMPC	F2QMG0	UniRef100_F2QMG0 Endosomal recycling protein n=2 Tax=Komagataella phaffii TaxID=460519 RepID=F2QMG0_KOMPC	RTT10	NA	NA	catalytic activity [GO:0003824]	catalytic activity [GO:0003824]	GO:0003824
gene471	ACIB2EUKG768234	BQ9382_C1-2360	Haloacid dehalogenase-like hydrolase domain-containing protein 3	-0.0922017	Detected	0.0922017	Detected	0	-1.38635	Detected	-1.13366	Detected	-1.26	0.0150623	-0.0595756	Detected	0.228341	Detected	0.0843825	0.670468	0.669509	Detected	0.649512	Detected	0.659511	0.0192069	466.532	506.896	121.767	117.266	388.905	521.129	922.257	1113.91	BQ9382_C1-2360	chr1:835064-836014	SOP79137.1;SOP79137.1;SOP79137.1	LT962476.1	protein_coding	NA	C4QW87	UniRef100_C4QW87 Uncharacterized protein n=2 Tax=Komagataella phaffii TaxID=460519 RepID=C4QW87_KOMPG	NA	NA	NA	NA	NA	NA
gene472	ACIB2EUKG768235	BQ9382_C1-2365	Mannan endo-1,6-alpha-mannosidase DFG5	-0.0675383	Detected	0.0675383	Detected	0	-0.296181	Detected	-0.815227	Detected	-0.555704	0.17402	-0.0631371	Detected	0.286876	Detected	0.111869	0.611443	0.109773	Detected	0.0651979	Detected	0.0874853	0.343716	2355.63	2473.41	1286.78	725.824	1925.63	2693.81	3105.67	3687.69	BQ9382_C1-2365	chr1:836354-837682	SOP79138.1;SOP79138.1;SOP79138.1	LT962476.1	protein_coding	F2QMG2_KOMPC	F2QMG2	UniRef100_F2QMG2 Mannan endo-1,6-alpha-mannosidase n=2 Tax=Komagataella phaffii TaxID=460519 RepID=F2QMG2_KOMPC	DFG5	carbohydrate catabolic process [GO:0016052]	plasma membrane [GO:0005886]	plasma membrane [GO:0005886]; mannan endo-1,6-alpha-mannosidase activity [GO:0008496]; carbohydrate catabolic process [GO:0016052]	mannan endo-1,6-alpha-mannosidase activity [GO:0008496]	GO:0005886; GO:0008496; GO:0016052
gene473	ACIB2EUKG768236	BQ9382_C1-2370	Target of rapamycin complex 1 subunit TCO89	-0.0242848	Detected	0.0242848	Detected	0	1.10118	Detected	0.578045	Detected	0.839613	0.0855197	0.302122	Detected	0.161821	Detected	0.231971	0.088958	1.07949	Detected	3.30084	Detected	2.19016	0.187445	23.13	22.8731	32.3	18.1676	23.6361	23.538	57.9586	331	BQ9382_C1-2370	chr1:837689-838651	SOP79139.1;SOP79139.1;SOP79139.1	LT962476.1	protein_coding	F2QMG3_KOMPC	F2QMG3	UniRef100_F2QMG3 Uncharacterized protein n=2 Tax=Komagataella phaffii TaxID=460519 RepID=F2QMG3_KOMPC	PP7435_Chr1-0458	TOR signaling [GO:0031929]	TORC1 complex [GO:0031931]	TORC1 complex [GO:0031931]; TOR signaling [GO:0031929]	NA	GO:0031929; GO:0031931
gene474	ACIB2EUKG768237	BQ9382_C1-2375	Glycolytic genes transcriptional activator GCR1	-0.146653	Detected	0.146653	Detected	0	-0.875388	Detected	-0.777675	Detected	-0.826532	0.0332418	1.02826	Detected	0.98593	Detected	1.0071	0.0209684	1.3386	Detected	0.967901	Detected	1.15325	0.0395282	99.3338	116.391	38.3666	33.185	182.777	194.809	324.247	307.115	BQ9382_C1-2375	chr1:838891-840099	SOP79140.1;SOP79140.1;SOP79140.1	LT962476.1	protein_coding	F2QMG4_KOMPC	F2QMG4	UniRef100_F2QMG4 Transcription factor n=2 Tax=Komagataella phaffii TaxID=460519 RepID=F2QMG4_KOMPC	HOT1	NA	NA	NA	NA	NA
gene475	ACIB2EUKG768238	BQ9382_C1-2380	Protein of the Sec1p/Munc-18 family, essential for vacuolar protein sorting	-0.0253062	Detected	0.0253062	Detected	0	-0.148156	Detected	-0.0414357	Detected	-0.0947957	0.249673	0.303989	Detected	0.759429	Detected	0.531709	0.146072	0.45999	Detected	0.244848	Detected	0.352419	0.0858527	1143.97	1132.86	672.449	585.274	1171.34	1762.84	1867.13	1969.82	BQ9382_C1-2380	chr1:840291-841997	SOP79141.1;SOP79141.1;SOP79141.1	LT962476.1	protein_coding	F2QMG5_KOMPC	F2QMG5	UniRef100_F2QMG5 Vacuolar protein sorting-associated protein 45 n=2 Tax=Komagataella phaffii TaxID=460519 RepID=F2QMG5_KOMPC	VPS45	vesicle docking involved in exocytosis [GO:0006904]	NA	vesicle docking involved in exocytosis [GO:0006904]	NA	GO:0006904
gene476	ACIB2EUKG768239	BQ9382_C1-2385	Protein that relieves transcriptional repression by binding to the Cyc8p-Tup1p corepressor	-0.159808	Detected	0.159808	Detected	0	0.450836	Detected	0.988435	Detected	0.719635	0.148022	0.740562	Detected	0.238628	Detected	0.489595	0.241597	-0.156945	Detected	-0.516619	Detected	-0.336782	0.296508	15.8771	18.9457	15.5174	18.2065	24.1518	18.719	18.5483	17.7031	BQ9382_C1-2385	chr1:842028-843200	SOP79142.1;SOP79142.1;SOP79142.1	LT962476.1	protein_coding	F2QMG6_KOMPC	F2QMG6	UniRef100_F2QMG6 Histone deacetylase complex subunit n=2 Tax=Komagataella phaffii TaxID=460519 RepID=F2QMG6_KOMPC	CTI6	NA	NA	metal ion binding [GO:0046872]	metal ion binding [GO:0046872]	GO:0046872
gene477	ACIB2EUKG768240	BQ9382_C1-2390	Cytochrome c lysine methyltransferase, trimethylates residue 72 of apo-cytochrome c (Cyc1p)	-0.0443907	Detected	0.0443907	Detected	0	-0.420765	Detected	-0.0638208	Detected	-0.242293	0.318367	-0.103995	Detected	-0.25816	Detected	-0.181077	0.178729	-0.13625	Detected	-0.0578613	Detected	-0.0970554	0.24289	659.659	670.768	325.272	336.722	515.843	508.791	721.672	933.156	BQ9382_C1-2390	chr1:843363-844637	SOP79143.1;SOP79143.1;SOP79143.1	LT962476.1	protein_coding	F2QMG7_KOMPC	F2QMG7	UniRef100_F2QMG7 Cytochrome c lysine methyltransferase 1 n=2 Tax=Komagataella phaffii TaxID=460519 RepID=F2QMG7_KOMPC	CTM1	methylation [GO:0032259]	NA	methyltransferase activity [GO:0008168]; methylation [GO:0032259]	methyltransferase activity [GO:0008168]	GO:0008168; GO:0032259
gene478	ACIB2EUKG768241	BQ9382_C1-2395	Serine/threonine-protein phosphatase	0.0360789	Detected	-0.0360794	Detected	-2.385e-07	0.273484	Detected	0.732159	Detected	0.502821	0.16269	0.203393	Detected	-0.28094	Detected	-0.0387731	0.888718	-0.194567	Detected	-0.433433	Detected	-0.314	0.128208	29.7284	27.0382	22.4319	24.9181	27.2069	21.3457	29.5402	30.6566	BQ9382_C1-2395	chr1:844709-846190	SOP79144.1;SOP79144.1;SOP79144.1	LT962476.1	protein_coding	F2QMG8_KOMPC	F2QMG8	UniRef100_F2QMG8 Serine/threonine-protein phosphatase n=2 Tax=Komagataella phaffii TaxID=460519 RepID=F2QMG8_KOMPC	PPZ2	NA	NA	protein serine phosphatase activity [GO:0106306]; protein threonine phosphatase activity [GO:0106307]	protein serine phosphatase activity [GO:0106306]; protein threonine phosphatase activity [GO:0106307]	GO:0106306; GO:0106307
gene479	ACIB2EUKG768242	BQ9382_C1-2400	RNA-binding domain, RBD	0.0171709	Detected	-0.0171709	Detected	0	0.316673	Detected	0.197927	Detected	0.2573	0.0531429	-0.172879	Detected	0.0765257	Detected	-0.0481768	0.738771	0.147712	Detected	0.131424	Detected	0.139568	0.0180408	1248.56	1165.73	983.545	732.188	891.945	1163.71	1593.59	1929.71	BQ9382_C1-2400	chr1:846640-847485	SOP79145.1;SOP79145.1;SOP79145.1	LT962476.1	protein_coding	F2QMG9_KOMPC	F2QMG9	UniRef100_F2QMG9 Nuclear cap-binding protein subunit 2 n=2 Tax=Komagataella phaffii TaxID=460519 RepID=F2QMG9_KOMPC	CBC2	mRNA cis splicing, via spliceosome [GO:0045292]	nuclear cap binding complex [GO:0005846]; nucleus [GO:0005634]	nuclear cap binding complex [GO:0005846]; nucleus [GO:0005634]; RNA cap binding [GO:0000339]; mRNA cis splicing, via spliceosome [GO:0045292]	RNA cap binding [GO:0000339]	GO:0000339; GO:0005634; GO:0005846; GO:0045292
gene480	ACIB2EUKG768243	BQ9382_C1-2405	Nuclear thiol peroxidase, functions as an alkyl-hydroperoxide reductase during post-diauxic growth	-0.00434399	Detected	0.00434399	Detected	0	0.540302	Detected	0.196812	Detected	0.368557	0.165093	-0.181104	Detected	-0.0925989	Detected	-0.136851	0.091337	-1.15725	Detected	-1.18822	Detected	-1.17273	0.000188004	977.395	940.183	912.541	581.333	704.695	822.382	512.489	614.298	BQ9382_C1-2405	chr1:847490-848152	SOP79146.1;SOP79146.1;SOP79146.1	LT962476.1	protein_coding	F2QMH0_KOMPC	F2QMH0	UniRef100_F2QMH0 Thiol peroxidase n=2 Tax=Komagataella phaffii TaxID=460519 RepID=F2QMH0_KOMPC	DOT5	NA	NA	peroxidase activity [GO:0004601]	peroxidase activity [GO:0004601]	GO:0004601
gene481	ACIB2EUKG768244	BQ9382_C1-2410	Protein RIF1	-0.133213	Detected	0.133213	Detected	0	1.5834	Detected	1.57739	Detected	1.5804	0.00703361	0.135329	Detected	-0.362636	Detected	-0.113653	0.726269	0.161231	Detected	0.42844	Detected	0.294836	0.258541	132.96	152.914	279.703	225.146	130.527	101.444	190.12	280.21	BQ9382_C1-2410	chr1:848357-851212	SOP79147.1;SOP79147.1;SOP79147.1	LT962476.1	protein_coding	F2QMH1_KOMPC	F2QMH1	UniRef100_F2QMH1 Telomere length regulator protein RIF1 (RAP1-interacting factor 1) n=2 Tax=Komagataella phaffii TaxID=460519 RepID=F2QMH1_KOMPC	RIF1	cell cycle [GO:0007049]	chromosome, telomeric region [GO:0000781]; nucleus [GO:0005634]	chromosome, telomeric region [GO:0000781]; nucleus [GO:0005634]; cell cycle [GO:0007049]	NA	GO:0000781; GO:0005634; GO:0007049
gene482	ACIB2EUKG768245	BQ9382_C1-2415	Glutamate racemase	-0.0770616	Detected	0.0770616	Detected	0	1.29475	Detected	1.35989	Detected	1.32732	0.00394932	0.0777073	Detected	-0.188773	Detected	-0.0555329	0.7528	0.555304	Detected	0.460985	Detected	0.508144	0.0301876	1256.52	1336.88	2081.39	1760.1	1139.99	1040.19	2270.92	2605.11	BQ9382_C1-2415	chr1:851209-851916	SOP79148.1;SOP79148.1;SOP79148.1	LT962476.1	protein_coding	F2QMH2_KOMPC	F2QMH2	UniRef100_F2QMH2 Uncharacterized protein n=2 Tax=Komagataella phaffii TaxID=460519 RepID=F2QMH2_KOMPC	PP7435_Chr1-0467	nitrogen compound metabolic process [GO:0006807]	NA	racemase activity, acting on amino acids and derivatives [GO:0036361]; nitrogen compound metabolic process [GO:0006807]	racemase activity, acting on amino acids and derivatives [GO:0036361]	GO:0006807; GO:0036361
gene483	ACIB2EUKG768246	BQ9382_C1-2420	Transmembrane protein involved in export of ammonia, a starvation signal	0.455476	Detected	-0.455476	Detected	0	3.39523	Detected	3.64924	Detected	3.52223	0.0175494	0.0952425	Detected	0.0737934	Detected	0.084518	0.86994	1.53141	Detected	1.24235	Detected	1.38688	0.101043	18903.2	9612.55	92836.1	89486.1	12001.5	12978	46461.9	46569.2	BQ9382_C1-2420	chr1:852953-853744	SOP79149.1;SOP79149.1;SOP79149.1	LT962476.1	protein_coding	F2QMH3_KOMPC	F2QMH3	UniRef100_F2QMH3 Acetate transporter n=2 Tax=Komagataella phaffii TaxID=460519 RepID=F2QMH3_KOMPC	ADY2-1	NA	integral component of membrane [GO:0016021]	integral component of membrane [GO:0016021]	NA	GO:0016021
gene484	ACIB2EUKG768247	BQ9382_C1-2425	Actin patches distal protein 1	-0.00791359	Detected	0.00791359	Detected	0	-1.15512	Detected	-1.54119	Detected	-1.34815	0.0199249	0.120881	Detected	-0.803974	Detected	-0.341547	0.537121	1.32048	Detected	1.37916	Detected	1.34982	0.000506549	10527.1	10176.5	3042.23	1881.68	9380.36	5423.01	30822.4	39314.2	BQ9382_C1-2425	chr1:854708-855319	SOP79150.1;SOP79150.1;SOP79150.1	LT962476.1	protein_coding	A0A1G4KP73_KOMPC	A0A1G4KP73	UniRef100_A0A1G4KP73 Uncharacterized protein n=2 Tax=Komagataella phaffii TaxID=460519 RepID=A0A1G4KP73_KOMPC	PP7435_Chr1-2104	NA	NA	NA	NA	NA
gene485	ACIB2EUKG768248	BQ9382_C1-2430	Actin patches distal protein 1	0.16552	Detected	-0.16552	Detected	0	0.876314	Detected	0.859674	Detected	0.867994	0.0345758	0.175316	Detected	-0.140434	Detected	0.0174408	0.946163	-0.755248	Detected	-0.856207	Detected	-0.805727	0.0431618	5274.6	4009.26	5525.7	4415.22	4327.92	3816.45	3248.51	3709.45	BQ9382_C1-2430	chr1:855556-856476	SOP79151.1;SOP79151.1;SOP79151.1	LT962476.1	protein_coding	A0A1G4KP81_KOMPC	A0A1G4KP81	UniRef100_A0A1G4KP81 Actin patches distal protein n=2 Tax=Komagataella phaffii TaxID=460519 RepID=A0A1G4KP81_KOMPC	APD1-1	NA	NA	NA	NA	NA
gene486	ACIB2EUKG768249	BQ9382_C1-2435	Thioredoxin-like	0.146725	Detected	-0.146724	Detected	2.4e-07	1.72319	Detected	2.27778	Detected	2.00049	0.0237211	0.787885	Detected	-0.095614	Detected	0.346136	0.534602	0.828792	Detected	0.633061	Detected	0.730927	0.0535859	27.6067	21.538	52.6995	62.5642	35.0884	20.8754	51.6428	55.2212	BQ9382_C1-2435	chr1:856528-857637	SOP79152.1;SOP79152.1;SOP79152.1	LT962476.1	protein_coding	F2QMH5_KOMPC	F2QMH5	UniRef100_F2QMH5 Uncharacterized protein n=2 Tax=Komagataella phaffii TaxID=460519 RepID=F2QMH5_KOMPC	PP7435_Chr1-0470	NA	endoplasmic reticulum [GO:0005783]	endoplasmic reticulum [GO:0005783]	NA	GO:0005783
gene487	ACIB2EUKG768250	BQ9382_C1-2440	N-glycosylated protein involved in the maintenance of bud site selection during bipolar budding	-0.122944	Detected	0.122944	Detected	0	-0.504174	Detected	-0.28556	Detected	-0.394867	0.138425	-0.383092	Detected	-0.535992	Detected	-0.459542	0.0865593	0.334982	Detected	0.478203	Detected	0.406593	0.103744	1126.19	1276.9	553.448	520.547	766.372	756.558	1803.57	2439.3	BQ9382_C1-2440	chr1:858357-862103	SOP79153.1;SOP79153.1;SOP79153.1	LT962476.1	protein_coding	F2QMH6_KOMPC	F2QMH6	UniRef100_F2QMH6 Bud site selection protein, Revert to axial protein 2 n=2 Tax=Komagataella phaffii TaxID=460519 RepID=F2QMH6_KOMPC	RAX2	NA	NA	NA	NA	NA
gene488	ACIB2EUKG768251	BQ9382_C1-2445	Zinc-finger of transcription factorIIIC complex	0.0385532	Compromised	-0.0385532	Compromised	0	0.753713	Compromised	2.80867	Detected	1.78119	0.225352	0.150725	Compromised	-0.124603	Compromised	0.013061	0.935532	-0.186115	Compromised	0.179669	Compromised	-0.00322294	0.987808	3.48027	3.15449	3.657	12.2829	3.06564	2.78016	3.47259	5.48003	BQ9382_C1-2445	chr1:862202-864238	SOP79154.1;SOP79154.1;SOP79154.1	LT962476.1	protein_coding	F2QMH7_KOMPC	F2QMH7	UniRef100_F2QMH7 Uncharacterized protein n=2 Tax=Komagataella phaffii TaxID=460519 RepID=F2QMH7_KOMPC	PP7435_Chr1-0472	NA	NA	NA	NA	NA
gene489	ACIB2EUKG768252	BQ9382_C1-2450	Deoxycytidine monophosphate (DCMP)deaminaserequired for dCTP and dTTP synthesis	-0.0241551	Detected	0.0241551	Detected	0	-1.0342	Detected	-0.675252	Detected	-0.854725	0.0420763	0.237433	Detected	0.53472	Detected	0.386076	0.124387	0.847229	Detected	0.894536	Detected	0.870883	0.00150363	274.842	271.739	87.3487	90.549	268.515	362.152	586.23	741.867	BQ9382_C1-2450	chr1:864408-865334	SOP79155.1;SOP79155.1;SOP79155.1	LT962476.1	protein_coding	F2QMH8_KOMPC	F2QMH8	UniRef100_F2QMH8 Deoxycytidine monophosphate (dCMP) deaminase n=2 Tax=Komagataella phaffii TaxID=460519 RepID=F2QMH8_KOMPC	DCD1	NA	NA	hydrolase activity [GO:0016787]; zinc ion binding [GO:0008270]	hydrolase activity [GO:0016787]; zinc ion binding [GO:0008270]	GO:0008270; GO:0016787
gene490	ACIB2EUKG768253	BQ9382_C1-2455	Fumarylacetoacetate (FAA) hydrolase family	-0.086236	Detected	0.086236	Detected	0	-1.0491	Detected	-0.565927	Detected	-0.807512	0.0878197	0.199338	Detected	-0.202792	Detected	-0.00172686	0.994419	-0.0730367	Detected	0.393697	Detected	0.16033	0.585336	88.9524	95.8526	29.2102	33.0033	88.3619	73.3908	104.666	177.142	BQ9382_C1-2455	chr1:865364-866068	SOP79156.1;SOP79156.1;SOP79156.1	LT962476.1	protein_coding	F2QMH9_KOMPC	F2QMH9	UniRef100_F2QMH9 Uncharacterized protein n=2 Tax=Komagataella phaffii TaxID=460519 RepID=F2QMH9_KOMPC	PP7435_Chr1-0474	NA	NA	catalytic activity [GO:0003824]	catalytic activity [GO:0003824]	GO:0003824
gene491	ACIB2EUKG768254	BQ9382_C1-2460	BZIP protein that binds to CRE motifs,interacts with Mig1p	0.0220838	Detected	-0.0220838	Detected	0	1.18537	Detected	-0.426652	Detected	0.379359	0.684327	0.198248	Detected	0.0778952	Detected	0.138072	0.16407	-1.03915	Detected	-1.26441	Detected	-1.15178	0.00978509	149.387	138.53	214.153	56.6279	137.557	138.894	83.4684	87.4434	BQ9382_C1-2460	chr1:866253-867527	SOP79157.1;SOP79157.1;SOP79157.1	LT962476.1	protein_coding	F2QMI0_KOMPC	F2QMI0	UniRef100_F2QMI0 Transcription factor n=2 Tax=Komagataella phaffii TaxID=460519 RepID=F2QMI0_KOMPC	SKO1	NA	nucleus [GO:0005634]	nucleus [GO:0005634]; DNA binding [GO:0003677]; DNA-binding transcription factor activity [GO:0003700]	DNA binding [GO:0003677]; DNA-binding transcription factor activity [GO:0003700]	GO:0003677; GO:0003700; GO:0005634
gene492	ACIB2EUKG768255	BQ9382_C1-2465	RNA polymerase subunit, found in RNA polymerase complexes I, II, and III	0.00523424	Detected	-0.00523424	Detected	0	0.699307	Detected	-1.03673	Detected	-0.16871	0.863847	-0.379119	Detected	0.0832205	Detected	-0.147949	0.587792	-0.60948	Detected	-1.58071	Detected	-1.09509	0.152826	197	187	204	49.5	123	186	150	93.7	BQ9382_C1-2465	chr1:867967-868245	SOP79158.1	LT962476.1	protein_coding	F2QMI1_KOMPC	F2QMI1	UniRef100_F2QMI1 RNA polymerase subunit ABC10-alpha n=1 Tax=Komagataella phaffii (strain ATCC 76273 / CBS 7435 / CECT 11047 / NRRL Y-11430 / Wegner 21-1) TaxID=981350 RepID=F2QMI1_KOMPC	RPC10	transcription, DNA-templated [GO:0006351]	NA	DNA binding [GO:0003677]; DNA-directed 5'-3' RNA polymerase activity [GO:0003899]; zinc ion binding [GO:0008270]; transcription, DNA-templated [GO:0006351]	DNA binding [GO:0003677]; DNA-directed 5'-3' RNA polymerase activity [GO:0003899]; zinc ion binding [GO:0008270]	GO:0003677; GO:0003899; GO:0006351; GO:0008270
gene493	ACIB2EUKG768256	BQ9382_C1-2470	Peripheral mitochondrial inner membrane protein, located on the matrix face of themembrane	0.0532136	Detected	-0.0532136	Detected	0	-0.136359	Detected	-1.64552	Detected	-0.89094	0.360049	-0.421873	Detected	-0.121152	Detected	-0.271513	0.230811	-1.07768	Detected	-0.841254	Detected	-0.959465	0.0177704	201.706	179.146	113.208	32.1476	118.262	159.882	107.389	154.934	BQ9382_C1-2470	chr1:868407-870185	SOP79159.1;SOP79159.1;SOP79159.1	LT962476.1	protein_coding	NA	C4QWA9	UniRef100_C4QWA9 Peripheral mitochondrial inner membrane protein, located on the matrix face of the membrane n=2 Tax=Komagataella phaffii TaxID=460519 RepID=C4QWA9_KOMPG	NA	NA	NA	NA	NA	NA
gene494	ACIB2EUKG768257	BQ9382_C1-2475	Vacuolar membrane protein that transits through the biosynthetic vacuolar protein sorting pathway	0.554778	Detected	-0.554778	Compromised	0	0.400243	Compromised	2.24083	Detected	1.32054	0.344084	2.74515	Detected	2.72032	Detected	2.73274	0.0388476	0.797212	Detected	0.523128	Detected	0.66017	0.367365	8.77	3.88612	5.04321	14.6	32.6218	35.1936	12.0963	12.2507	BQ9382_C1-2475	chr1:870241-874095	SOP79160.1;SOP79160.1;SOP79160.1	LT962476.1	protein_coding	F2QMI3_KOMPC	F2QMI3	UniRef100_F2QMI3 Sphingolipid metabolism involved protein n=2 Tax=Komagataella phaffii TaxID=460519 RepID=F2QMI3_KOMPC	NCR1	NA	integral component of membrane [GO:0016021]	integral component of membrane [GO:0016021]	NA	GO:0016021
gene495	ACIB2EUKG768258	BQ9382_C1-2480	DMQ mono-oxygenase/Ubiquinone biosynthes is protein COQ7/CLK-1/CAT5	-0.0686912	Detected	0.0686912	Detected	0	-0.390018	Detected	-0.149546	Detected	-0.269782	0.190733	0.190541	Detected	0.277489	Detected	0.234015	0.102461	1.1193	Detected	0.698215	Detected	0.908758	0.054574	1828.74	1923.24	936.806	894.567	1783.73	2079.37	4857.86	4443.27	BQ9382_C1-2480	chr1:874290-874979	SOP79161.1;SOP79161.1;SOP79161.1	LT962476.1	protein_coding	F2QMI4_KOMPC	F2QMI4	UniRef100_F2QMI4 5-demethoxyubiquinone hydroxylase, mitochondrial n=2 Tax=Komagataella phaffii TaxID=460519 RepID=F2QMI4_KOMPC	CAT5	ubiquinone biosynthetic process [GO:0006744]	extrinsic component of mitochondrial inner membrane [GO:0031314]	extrinsic component of mitochondrial inner membrane [GO:0031314]; metal ion binding [GO:0046872]; oxidoreductase activity, acting on paired donors, with incorporation or reduction of molecular oxygen, NAD(P)H as one donor, and incorporation of one atom of oxygen [GO:0016709]; ubiquinone biosynthetic process [GO:0006744]	metal ion binding [GO:0046872]; oxidoreductase activity, acting on paired donors, with incorporation or reduction of molecular oxygen, NAD(P)H as one donor, and incorporation of one atom of oxygen [GO:0016709]	GO:0006744; GO:0016709; GO:0031314; GO:0046872
gene496	ACIB2EUKG768259	BQ9382_C1-2485	EF-hand	-0.000640392	Detected	0.000640392	Detected	0	-0.526209	Detected	-0.726963	Detected	-0.626586	0.0247165	0.339961	Detected	-0.180559	Detected	0.0797007	0.788365	-0.551105	Detected	-0.597913	Detected	-0.574509	0.0016567	311.521	298.126	138.517	97.4189	321.484	245.978	248.001	294.022	BQ9382_C1-2485	chr1:875027-875599	SOP79162.1;SOP79162.1;SOP79162.1	LT962476.1	protein_coding	F2QMI5_KOMPC	F2QMI5	UniRef100_F2QMI5 N-myristoylated calcium-binding protein n=3 Tax=Komagataella TaxID=460517 RepID=F2QMI5_KOMPC	FRQ1	NA	NA	calcium ion binding [GO:0005509]	calcium ion binding [GO:0005509]	GO:0005509
gene497	ACIB2EUKG768260	BQ9382_C1-2490	Negative regulator of theglucose-sensing signal transduction pathway	0.0743499	Detected	-0.0743499	Detected	0	0.53008	Detected	0.626044	Detected	0.578062	0.02264	-0.0612226	Detected	-0.554046	Detected	-0.307634	0.354501	-0.847279	Detected	-0.822794	Detected	-0.835037	0.00804457	136.661	117.871	119.967	103.639	101.385	79.0769	84.1162	104.777	BQ9382_C1-2490	chr1:875839-876969	SOP79163.1;SOP79163.1;SOP79163.1	LT962476.1	protein_coding	F2QMI6_KOMPC	F2QMI6	UniRef100_F2QMI6 Glucose-sensing signal transduction pathway negative regulator n=2 Tax=Komagataella phaffii TaxID=460519 RepID=F2QMI6_KOMPC	MTH1	NA	NA	NA	NA	NA
gene499	ACIB2EUKG768261	BQ9382_C1-2500	NB8M (B18) subunit ofmitochondrialNADH:ubiquinone oxidoreductase (Complex I)	0.0637674	Detected	-0.0637674	Detected	0	0.0184793	Detected	-0.340733	Detected	-0.161127	0.486897	-0.568768	Detected	-0.322335	Detected	-0.445551	0.0848091	-0.484348	Detected	-0.739718	Detected	-0.612033	0.0503108	9297.77	8137.92	5767.3	3634.24	4887.73	6363.86	7413.99	7606.68	BQ9382_C1-2500	chr1:877317-877720	SOP79164.1;SOP79164.1;SOP79164.1	LT962476.1	protein_coding	F2QMI7_KOMPC	F2QMI7	UniRef100_F2QMI7 Subunit of mitochondrial NADH:ubiquinone oxidoreductase (Complex I) n=2 Tax=Komagataella TaxID=460517 RepID=F2QMI7_KOMPC	NB8M	NA	mitochondrial inner membrane [GO:0005743]; mitochondrial intermembrane space [GO:0005758]; respirasome [GO:0070469]	mitochondrial inner membrane [GO:0005743]; mitochondrial intermembrane space [GO:0005758]; respirasome [GO:0070469]; NADH dehydrogenase (ubiquinone) activity [GO:0008137]	NADH dehydrogenase (ubiquinone) activity [GO:0008137]	GO:0005743; GO:0005758; GO:0008137; GO:0070469
gene500	ACIB2EUKG768262	BQ9382_C1-2505	Conserved predicted protein	0.042099	Detected	-0.042099	Detected	0	-0.327594	Detected	-0.591377	Detected	-0.459486	0.0800391	0.0873518	Detected	-0.505583	Detected	-0.209116	0.557232	-0.600011	Detected	0.0150018	Detected	-0.292505	0.445457	178.499	160.997	88.425	59.5309	150.107	109.229	133.357	250.132	BQ9382_C1-2505	chr1:878218-878568	SOP79165.1;SOP79165.1	LT962476.1	protein_coding	F2QMI8_KOMPC	F2QMI8	UniRef100_F2QMI8 Uncharacterized protein n=2 Tax=Komagataella phaffii TaxID=460519 RepID=F2QMI8_KOMPC	PP7435_Chr1-0483	NA	NA	NA	NA	NA
gene501	ACIB2EUKG768263	BQ9382_C1-2510	Lon protease homolog 2, peroxisomal	-0.14239	Detected	0.14239	Detected	0	-0.994289	Detected	-1.10712	Detected	-1.05071	0.0205943	0.262948	Detected	0.243759	Detected	0.253354	0.217844	0.0397949	Detected	-0.13688	Detected	-0.0485425	0.799324	15392.1	17928.8	5458.56	4080.24	16613.4	17993.3	20361.7	22062.1	BQ9382_C1-2510	chr1:878802-882002	SOP79166.1;SOP79166.1;SOP79166.1	LT962476.1	protein_coding	F2QMI9_KOMPC	F2QMI9	UniRef100_F2QMI9 Lon protease homolog 2, peroxisomal n=2 Tax=Komagataella phaffii TaxID=460519 RepID=F2QMI9_KOMPC	PIM1-2	protein import into peroxisome matrix [GO:0016558]; protein processing [GO:0016485]; protein quality control for misfolded or incompletely synthesized proteins [GO:0006515]	peroxisomal matrix [GO:0005782]	peroxisomal matrix [GO:0005782]; ATP binding [GO:0005524]; ATP-dependent peptidase activity [GO:0004176]; serine-type endopeptidase activity [GO:0004252]; protein import into peroxisome matrix [GO:0016558]; protein processing [GO:0016485]; protein quality control for misfolded or incompletely synthesized proteins [GO:0006515]	ATP binding [GO:0005524]; ATP-dependent peptidase activity [GO:0004176]; serine-type endopeptidase activity [GO:0004252]	GO:0004176; GO:0004252; GO:0005524; GO:0005782; GO:0006515; GO:0016485; GO:0016558
gene502	ACIB2EUKG768264	BQ9382_C1-2515	Aldolase class I	0.0889869	Detected	-0.0889869	Detected	0	-0.558133	Detected	-0.113616	Detected	-0.335875	0.295733	0.822876	Detected	0.866325	Detected	0.844601	0.0115587	0.411626	Detected	0.24796	Detected	0.329793	0.112208	116.333	98.3227	47.5474	52.3015	157.676	178.351	169.629	185.459	BQ9382_C1-2515	chr1:882489-883325	SOP79167.1;SOP79167.1;SOP79167.1	LT962476.1	protein_coding	F2QMJ0_KOMPC	F2QMJ0	UniRef100_F2QMJ0 Uncharacterized protein n=1 Tax=Komagataella phaffii (strain ATCC 76273 / CBS 7435 / CECT 11047 / NRRL Y-11430 / Wegner 21-1) TaxID=981350 RepID=F2QMJ0_KOMPC	PP7435_Chr1-0485	NA	NA	lyase activity [GO:0016829]	lyase activity [GO:0016829]	GO:0016829
gene503	ACIB2EUKG768265	BQ9382_C1-2520	Flavin carrier protein 1	0.0444174	Detected	-0.0444174	Detected	0	0.324971	Detected	0.188633	Detected	0.256802	0.0874196	0.035471	Detected	-0.148553	Detected	-0.056541	0.635599	-0.0977468	Detected	-0.315369	Detected	-0.206558	0.220906	12317.8	11074.3	9576.68	7042.83	9976.55	9638.59	13014	13706.2	BQ9382_C1-2520	chr1:884301-886751	SOP79168.1;SOP79168.1;SOP79168.1	LT962476.1	protein_coding	F2QMJ1_KOMPC	F2QMJ1	UniRef100_F2QMJ1 Putative FAD transporter n=2 Tax=Komagataella phaffii TaxID=460519 RepID=F2QMJ1_KOMPC	FLC3	NA	integral component of membrane [GO:0016021]	integral component of membrane [GO:0016021]	NA	GO:0016021
gene504	ACIB2EUKG768266	BQ9382_C1-2525	Similar to uniprot P53122 Saccharomyces cerevisiae YGL138c	0.169938	Compromised	-0.169937	Compromised	4.8e-07	0.813782	Compromised	2.44777	Detected	1.63078	0.189876	0.158627	Compromised	0.151167	Compromised	0.154897	0.458346	-0.516424	Compromised	-1.01407	Compromised	-0.765249	0.126323	4.14511	3.13149	4.14553	10.4	3.35175	3.65979	3.00326	2.60497	BQ9382_C1-2525	chr1:886792-888015	SOP79169.1;SOP79169.1;SOP79169.1	LT962476.1	protein_coding	A0A1G4KP68_KOMPC	A0A1G4KP68	UniRef100_A0A1G4KP68 Uncharacterized protein n=2 Tax=Komagataella phaffii TaxID=460519 RepID=A0A1G4KP68_KOMPC	PP7435_Chr1-2126	NA	NA	NA	NA	NA
gene505	ACIB2EUKG768267	BQ9382_C1-2530	Genomic scaffold, Kuraishia_capsulata_scaffold_1	-0.14354	Detected	0.143541	Detected	2.4e-07	-0.256258	Compromised	1.34295	Detected	0.543345	0.572469	-0.260352	Compromised	-0.724325	Compromised	-0.492338	0.212878	0.697262	Detected	-1.49651	Compromised	-0.399626	0.752507	10.2	11.9	6.03804	14.787	7.66615	6.1001	21.3	5.7017	BQ9382_C1-2530	chr1:888135-889223	SOP79170.1;SOP79170.1;SOP79170.1	LT962476.1	protein_coding	A0A1G4KP82_KOMPC	A0A1G4KP82	UniRef100_A0A1G4KP82 Uncharacterized protein n=2 Tax=Komagataella phaffii TaxID=460519 RepID=A0A1G4KP82_KOMPC	PP7435_Chr1-2137	regulation of cyclin-dependent protein serine/threonine kinase activity [GO:0000079]	NA	protein kinase binding [GO:0019901]; regulation of cyclin-dependent protein serine/threonine kinase activity [GO:0000079]	protein kinase binding [GO:0019901]	GO:0000079; GO:0019901
gene506	ACIB2EUKG768268	BQ9382_C1-2535	Essential conserved nucleolar GTP-bindingprotein required for synthesis of 40S ribosomal subunits	0.0167341	Detected	-0.0167341	Detected	0	-0.757948	Detected	-0.819596	Detected	-0.788772	0.00197139	-0.642528	Detected	-0.735032	Detected	-0.68878	0.00506084	-1.3754	Detected	-1.06128	Detected	-1.21834	0.0163949	2749.25	2568.42	1028.58	796.627	1418.72	1460.43	1221.28	1859.47	BQ9382_C1-2535	chr1:889534-893106	SOP79171.1;SOP79171.1;SOP79171.1	LT962476.1	protein_coding	F2QMJ3_KOMPC	F2QMJ3	UniRef100_F2QMJ3 GTPase required for synthesis of 40S ribosomal subunits n=2 Tax=Komagataella phaffii TaxID=460519 RepID=F2QMJ3_KOMPC	BMS1	ribosome biogenesis [GO:0042254]	nucleolus [GO:0005730]	nucleolus [GO:0005730]; GTP binding [GO:0005525]; ribosome biogenesis [GO:0042254]	GTP binding [GO:0005525]	GO:0005525; GO:0005730; GO:0042254
gene507	ACIB2EUKG768269	BQ9382_C1-2540	P-loop containing nucleoside triphosphate hydrolases	-0.0732083	Detected	0.0732083	Detected	0	-0.0781069	Detected	-0.0788093	Detected	-0.0784581	0.396027	-0.0760636	Detected	-0.112597	Detected	-0.0943305	0.337677	-0.225897	Detected	-0.28916	Detected	-0.257529	0.0839919	103.009	109.013	65.7095	53.0873	83.7832	89.6579	108.04	126.636	BQ9382_C1-2540	chr1:893199-893848	SOP79172.1;SOP79172.1;SOP79172.1	LT962476.1	protein_coding	NA	Q9P4C8	UniRef100_Q9P4C8 Small COPII coat GTPase SAR1 n=3 Tax=Komagataella TaxID=460517 RepID=SAR1_KOMPG	NA	NA	NA	NA	NA	NA
gene508	ACIB2EUKG768270	BQ9382_C1-2545	YVTN repeat-like/Quinoprotein amine dehydrogenase	-0.0397682	Detected	0.0397682	Detected	0	-0.0724163	Detected	0.0384684	Detected	-0.016974	0.82675	-0.132174	Detected	-0.243638	Detected	-0.187906	0.111075	0.13625	Detected	0.191782	Detected	0.164016	0.0774274	3568.15	3605.06	2232.76	1948.93	2727.51	2771.04	4700.04	5981.85	BQ9382_C1-2545	chr1:894315-897026	SOP79173.1;SOP79173.1;SOP79173.1	LT962476.1	protein_coding	A0A1G4KP79_KOMPC	A0A1G4KP79	UniRef100_A0A1G4KP79 Coatomer subunit beta' n=2 Tax=Komagataella phaffii TaxID=460519 RepID=A0A1G4KP79_KOMPC	SEC27	intracellular protein transport [GO:0006886]; vesicle-mediated transport [GO:0016192]	COPI-coated vesicle membrane [GO:0030663]; Golgi membrane [GO:0000139]; membrane coat [GO:0030117]	COPI-coated vesicle membrane [GO:0030663]; Golgi membrane [GO:0000139]; membrane coat [GO:0030117]; structural molecule activity [GO:0005198]; intracellular protein transport [GO:0006886]; vesicle-mediated transport [GO:0016192]	structural molecule activity [GO:0005198]	GO:0000139; GO:0005198; GO:0006886; GO:0016192; GO:0030117; GO:0030663
gene509	ACIB2EUKG768271	BQ9382_C1-2550	Mitochondrial 2' O-ribosemethyltransferase,required for methylation of U(2791) in21S rRNA	-0.0448186	Detected	0.0448186	Detected	0	-1.75334	Detected	-1.61095	Detected	-1.68214	0.00249189	0.246898	Detected	-1.23786	Detected	-0.495482	0.573837	-2.111	Detected	-1.792	Detected	-1.9515	0.00713051	137.307	139.702	26.8908	23.9906	136.977	53.7182	38.228	58.4019	BQ9382_C1-2550	chr1:897079-898035	SOP79174.1;SOP79174.1;SOP79174.1	LT962476.1	protein_coding	F2QMJ6_KOMPC	F2QMJ6	UniRef100_F2QMJ6 2' O-ribose methyltransferase n=2 Tax=Komagataella phaffii TaxID=460519 RepID=F2QMJ6_KOMPC	MRM2	RNA methylation [GO:0001510]	NA	methyltransferase activity [GO:0008168]; RNA methylation [GO:0001510]	methyltransferase activity [GO:0008168]	GO:0001510; GO:0008168
gene510	ACIB2EUKG768272	BQ9382_C1-2555	Mitochondrial 2' O-ribosemethyltransferase,required for methylation of U(2791) in21S rRNA	-0.0323443	Detected	0.0323443	Detected	0	-2.05299	Detected	-1.93601	Detected	-1.9945	0.00112119	0.136148	Detected	-1.20783	Detected	-0.53584	0.509281	-1.88418	Detected	-1.83501	Detected	-1.85959	0.000476974	452	452	71.3	62.5	414	179	146	185	BQ9382_C1-2555	chr1:897364-898035	SOP79175.1	LT962476.1	protein_coding	NA	A0A1B2J5B0	UniRef100_A0A1B2J5B0 BA75_01359T1 n=1 Tax=Komagataella pastoris TaxID=4922 RepID=A0A1B2J5B0_PICPA	NA	NA	NA	NA	NA	NA
gene511	ACIB2EUKG768273	BQ9382_C1-2560	60S ribosomal protein L1-B	0.0304112	Detected	-0.0304112	Detected	0	-0.232566	Detected	0.184623	Detected	-0.0239716	0.919849	0.0220294	Detected	-0.0774379	Detected	-0.0277042	0.681457	-0.29737	Detected	-0.409645	Detected	-0.353508	0.0311044	47708.6	43733.5	25448.3	27467.6	38655.8	39600.6	44319.7	50213	BQ9382_C1-2560	chr1:898305-898958	SOP79176.1;SOP79176.1;SOP79176.1	LT962476.1	protein_coding	F2QMJ7_KOMPC	F2QMJ7	UniRef100_F2QMJ7 Ribosomal protein n=2 Tax=Komagataella phaffii TaxID=460519 RepID=F2QMJ7_KOMPC	RPL1B	translation [GO:0006412]	large ribosomal subunit [GO:0015934]	large ribosomal subunit [GO:0015934]; RNA binding [GO:0003723]; structural constituent of ribosome [GO:0003735]; translation [GO:0006412]	RNA binding [GO:0003723]; structural constituent of ribosome [GO:0003735]	GO:0003723; GO:0003735; GO:0006412; GO:0015934
gene512	ACIB2EUKG768274	BQ9382_C1-2565	Tyrosyl-DNA phosphodiesterase 1	-0.0608325	Detected	0.0608325	Detected	0	-1.28274	Detected	-1.33111	Detected	-1.30693	0.00249957	0.134876	Detected	0.220691	Detected	0.177783	0.139548	0.117652	Detected	0.0968986	Detected	0.107275	0.224281	1592.54	1656.69	437.004	341.585	1486.43	1731.44	2101.32	2536.66	BQ9382_C1-2565	chr1:899130-900818	SOP79177.1;SOP79177.1;SOP79177.1	LT962476.1	protein_coding	F2QMJ8_KOMPC	F2QMJ8	UniRef100_F2QMJ8 Tyrosyl-DNA phosphodiesterase 1 n=2 Tax=Komagataella phaffii TaxID=460519 RepID=F2QMJ8_KOMPC	TDP1	DNA repair [GO:0006281]	nucleus [GO:0005634]	nucleus [GO:0005634]; exonuclease activity [GO:0004527]; phosphoric diester hydrolase activity [GO:0008081]; DNA repair [GO:0006281]	exonuclease activity [GO:0004527]; phosphoric diester hydrolase activity [GO:0008081]	GO:0004527; GO:0005634; GO:0006281; GO:0008081
gene513	ACIB2EUKG768275	BQ9382_C1-2570	Gamma glutamylcysteine synthetase catalyzes the first step in glutathione (GSH) biosynthesis	0.0154552	Detected	-0.0154552	Detected	0	-1.15934	Detected	-1.65572	Detected	-1.40753	0.0298235	0.121488	Detected	0.172452	Detected	0.14697	0.0387463	0.163266	Detected	0.323752	Detected	0.243509	0.0965783	1368.28	1280.55	387.931	222.282	1200.15	1364.61	1767.44	2419.2	BQ9382_C1-2570	chr1:901146-903122	SOP79178.1;SOP79178.1;SOP79178.1	LT962476.1	protein_coding	F2QMJ9_KOMPC	F2QMJ9	UniRef100_F2QMJ9 Gamma glutamylcysteine synthetase n=3 Tax=Komagataella TaxID=460517 RepID=F2QMJ9_KOMPC	GSH1	glutathione biosynthetic process [GO:0006750]	NA	glutamate-cysteine ligase activity [GO:0004357]; glutathione biosynthetic process [GO:0006750]	glutamate-cysteine ligase activity [GO:0004357]	GO:0004357; GO:0006750
gene514	ACIB2EUKG768276	BQ9382_C1-2575	Conserved predicted protein	-0.242728	Detected	0.242728	Detected	0	-0.0205259	Detected	-0.958597	Compromised	-0.489561	0.451794	0.0570717	Detected	-0.0615578	Detected	-0.00224304	0.993653	-0.731204	Detected	-0.545119	Detected	-0.638161	0.133494	23.6821	31.7017	17.6822	7.45972	23.7579	24.0175	19.681	27.4208	BQ9382_C1-2575	chr1:903186-903742	SOP79179.1;SOP79179.1;SOP79179.1	LT962476.1	protein_coding	F2QMK0_KOMPC	F2QMK0	UniRef100_F2QMK0 Uncharacterized protein n=2 Tax=Komagataella phaffii TaxID=460519 RepID=F2QMK0_KOMPC	PP7435_Chr1-0495	NA	NA	NA	NA	NA
gene515	ACIB2EUKG768277	BQ9382_C1-2580	GTPase involved in 60S ribosomal subunit biogenesis	-0.0448441	Detected	0.0448441	Detected	0	0.599011	Detected	-0.197935	Detected	0.200538	0.666602	-0.308552	Detected	-0.104744	Detected	-0.206648	0.204577	-0.928182	Detected	-0.640842	Detected	-0.784512	0.0348904	6510.24	6624.04	6510.95	3029.1	4419.31	5586.45	4114.89	6149.98	BQ9382_C1-2580	chr1:904789-906792	SOP79180.1;SOP79180.1;SOP79180.1	LT962476.1	protein_coding	F2QMK1_KOMPC	F2QMK1	UniRef100_F2QMK1 Putative GTPase involved in 60S ribosomal subunit biogenesis n=2 Tax=Komagataella phaffii TaxID=460519 RepID=F2QMK1_KOMPC	LSG1	NA	NA	GTP binding [GO:0005525]; GTPase activity [GO:0003924]	GTPase activity [GO:0003924]; GTP binding [GO:0005525]	GO:0003924; GO:0005525
gene516	ACIB2EUKG768278	BQ9382_C1-2585	Protein transport protein USE1	-0.0114927	Detected	0.0114927	Detected	0	-0.703505	Detected	-0.684632	Detected	-0.694068	0.000458712	-0.134796	Detected	0.10376	Detected	-0.0155182	0.90881	0.399362	Detected	0.30164	Detected	0.350501	0.0198984	479.516	465.854	189.983	155.586	358.778	464.589	743.285	850.658	BQ9382_C1-2585	chr1:907300-908121	SOP79181.1;SOP79181.1;SOP79181.1	LT962476.1	protein_coding	A0A1G4KP76_KOMPC	A0A1G4KP76	UniRef100_A0A1G4KP76 SNARE n=2 Tax=Komagataella phaffii TaxID=460519 RepID=A0A1G4KP76_KOMPC	USE1	protein transport [GO:0015031]	endoplasmic reticulum membrane [GO:0005789]; integral component of membrane [GO:0016021]	endoplasmic reticulum membrane [GO:0005789]; integral component of membrane [GO:0016021]; protein transport [GO:0015031]	NA	GO:0005789; GO:0015031; GO:0016021
gene517	ACIB2EUKG768279	BQ9382_C1-2590	Midasin	-0.144521	Compromised	0.144521	Compromised	0	0.726737	Compromised	2.34941	Compromised	1.53808	0.202972	0.505376	Compromised	0.875809	Compromised	0.690592	0.0988615	0.267308	Compromised	-0.2655	Compromised	0.000904085	0.997891	1.9344	2.25987	2.2649	5.63763	2.47358	3.50968	3.00049	2.53991	BQ9382_C1-2590	chr1:908122-922974	SOP79182.1;SOP79182.1;SOP79182.1	LT962476.1	protein_coding	F2QMK3_KOMPC	F2QMK3	UniRef100_F2QMK3 Midasin n=2 Tax=Komagataella phaffii TaxID=460519 RepID=F2QMK3_KOMPC	MDN1	ribosomal large subunit assembly [GO:0000027]	nucleus [GO:0005634]	nucleus [GO:0005634]; ATP binding [GO:0005524]; ATPase activity [GO:0016887]; ribosomal large subunit assembly [GO:0000027]	ATPase activity [GO:0016887]; ATP binding [GO:0005524]	GO:0000027; GO:0005524; GO:0005634; GO:0016887
gene518	ACIB2EUKG768280	BQ9382_C1-2595	60S ribosomal protein L12	0.0442977	Detected	-0.0442977	Detected	0	0.383795	Detected	0.776988	Detected	0.580391	0.102381	0.292365	Detected	-0.0556722	Detected	0.118346	0.577591	0.61177	Detected	0.466194	Detected	0.538982	0.0240929	150.342	135.188	121.761	129.254	145.511	125.475	259.764	287.59	BQ9382_C1-2595	chr1:923820-924317	SOP79183.1;SOP79183.1;SOP79183.1	LT962476.1	protein_coding	F2QMK4_KOMPC	F2QMK4	UniRef100_F2QMK4 60S ribosomal protein L12-B n=3 Tax=Komagataella TaxID=460517 RepID=F2QMK4_KOMPC	RPL12B	translation [GO:0006412]	ribosome [GO:0005840]	ribosome [GO:0005840]; structural constituent of ribosome [GO:0003735]; translation [GO:0006412]	structural constituent of ribosome [GO:0003735]	GO:0003735; GO:0005840; GO:0006412
gene519	ACIB2EUKG768281	BQ9382_C1-2600	Non-catalytic subunit of N-terminal acetyltransferase of the NatC type	0.38759	Detected	-0.38759	Detected	-2.35e-07	0.693849	Detected	0.710498	Detected	0.702173	0.211806	0.238074	Detected	-1.05284	Compromised	-0.407381	0.642654	-0.025424	Detected	-0.494671	Detected	-0.260047	0.623938	18.7	10.4476	14.8	12.1017	13.7396	6.16313	16.3751	14.4859	BQ9382_C1-2600	chr1:924928-927259	SOP79184.1;SOP79184.1;SOP79184.1	LT962476.1	protein_coding	F2QMK5_KOMPC	F2QMK5	UniRef100_F2QMK5 N-alpha-acetyltransferase, non-catalitic subunit n=1 Tax=Komagataella phaffii (strain ATCC 76273 / CBS 7435 / CECT 11047 / NRRL Y-11430 / Wegner 21-1) TaxID=981350 RepID=F2QMK5_KOMPC	MAK10	N-terminal peptidyl-methionine acetylation [GO:0017196]	NatC complex [GO:0031417]	NatC complex [GO:0031417]; transferase activity [GO:0016740]; N-terminal peptidyl-methionine acetylation [GO:0017196]	transferase activity [GO:0016740]	GO:0016740; GO:0017196; GO:0031417
gene520	ACIB2EUKG768282	BQ9382_C1-2605	Subunit 5 of the stator stalk of mitochondrial F1F0 ATP synthase	-0.0665743	Detected	0.0665743	Detected	0	-0.148144	Detected	0.0274613	Detected	-0.0603416	0.6389	0.37694	Detected	-0.220167	Detected	0.0783863	0.821701	0.0692632	Detected	-0.0180695	Detected	0.0255969	0.778322	89.8933	94.2619	54.375	49.6405	99.6275	72.2873	115.157	132.745	BQ9382_C1-2605	chr1:927563-928180	SOP79185.1;SOP79185.1;SOP79185.1	LT962476.1	protein_coding	F2QMK6_KOMPC	F2QMK6	UniRef100_F2QMK6 F1F0 ATP synthase subunit 5, mitochondrial n=2 Tax=Komagataella phaffii TaxID=460519 RepID=F2QMK6_KOMPC	ATP5	NA	membrane [GO:0016020]	membrane [GO:0016020]; proton-transporting ATP synthase activity, rotational mechanism [GO:0046933]	proton-transporting ATP synthase activity, rotational mechanism [GO:0046933]	GO:0016020; GO:0046933
gene521	ACIB2EUKG768283	BQ9382_C1-2610	Mitochondrial ribosomal protein of the large subunit, has similarity to E. coli L2 ribosomalprotein	0.0565248	Detected	-0.0565248	Detected	0	-0.0677886	Detected	-0.62103	Detected	-0.344409	0.346844	-0.293969	Detected	-0.705639	Detected	-0.499804	0.144014	-0.901288	Detected	-0.812924	Detected	-0.857106	0.00693357	9396.08	8306.96	5517.62	3039.37	6005.9	4955.45	5640.13	7343.55	BQ9382_C1-2610	chr1:928417-929550	SOP79186.1;SOP79186.1;SOP79186.1	LT962476.1	protein_coding	F2QMK7_KOMPC	F2QMK7	UniRef100_F2QMK7 54S ribosomal protein, mitochondrial n=2 Tax=Komagataella phaffii TaxID=460519 RepID=F2QMK7_KOMPC	RML2	translation [GO:0006412]	large ribosomal subunit [GO:0015934]	large ribosomal subunit [GO:0015934]; RNA binding [GO:0003723]; structural constituent of ribosome [GO:0003735]; transferase activity [GO:0016740]; translation [GO:0006412]	RNA binding [GO:0003723]; structural constituent of ribosome [GO:0003735]; transferase activity [GO:0016740]	GO:0003723; GO:0003735; GO:0006412; GO:0015934; GO:0016740
gene522	ACIB2EUKG768284	BQ9382_C1-2615	Telomere replication protein EST3	-0.0339108	Detected	0.0339112	Detected	2.4e-07	0.976491	Detected	1.23442	Detected	1.10546	0.0142409	0.376233	Detected	0.594965	Detected	0.485599	0.0513549	-0.172799	Detected	-0.112621	Detected	-0.14271	0.0878264	18.8869	18.928	24.3529	23.5379	20.4535	26.1242	19.9997	25.5362	BQ9382_C1-2615	chr1:929601-930152	SOP79187.1;SOP79187.1;SOP79187.1	LT962476.1	protein_coding	F2QMK8_KOMPC	F2QMK8	UniRef100_F2QMK8 Uncharacterized protein n=2 Tax=Komagataella phaffii TaxID=460519 RepID=F2QMK8_KOMPC	PP7435_Chr1-0503	positive regulation of telomerase activity [GO:0051973]; telomere maintenance via telomerase [GO:0007004]	chromosome, telomeric region [GO:0000781]; telomerase holoenzyme complex [GO:0005697]	chromosome, telomeric region [GO:0000781]; telomerase holoenzyme complex [GO:0005697]; telomeric DNA binding [GO:0042162]; positive regulation of telomerase activity [GO:0051973]; telomere maintenance via telomerase [GO:0007004]	telomeric DNA binding [GO:0042162]	GO:0000781; GO:0005697; GO:0007004; GO:0042162; GO:0051973
gene523	ACIB2EUKG768285	BQ9382_C1-2620	Zn-dependent exopeptidases	0.0394325	Detected	-0.0394325	Detected	0	-0.363983	Detected	0.573069	Detected	0.104543	0.844686	1.18376	Detected	0.603481	Detected	0.893619	0.0926792	-0.341419	Detected	-0.247083	Detected	-0.294251	0.040989	29.5429	26.7448	14.2968	22.1256	53.2194	39.0678	26.4532	34.5854	BQ9382_C1-2620	chr1:930241-931473	SOP79188.1;SOP79188.1;SOP79188.1	LT962476.1	protein_coding	F2QMK9_KOMPC	F2QMK9	UniRef100_F2QMK9 Peptide hydrolase n=2 Tax=Komagataella phaffii TaxID=460519 RepID=F2QMK9_KOMPC	PP7435_Chr1-0504	NA	NA	aminopeptidase activity [GO:0004177]; metal ion binding [GO:0046872]	aminopeptidase activity [GO:0004177]; metal ion binding [GO:0046872]	GO:0004177; GO:0046872
gene524	ACIB2EUKG768286	BQ9382_C1-2625	V-type proton ATPase subunit D	0.0673909	Detected	-0.0673909	Detected	0	-0.0237842	Detected	0.740166	Detected	0.358191	0.453251	0.659386	Detected	-0.00711393	Detected	0.326136	0.438663	-0.390205	Detected	-0.5628	Detected	-0.476502	0.0489564	21.5198	18.7409	12.9306	17.7486	26.4354	18.2802	18.2709	19.8527	BQ9382_C1-2625	chr1:931686-932640	SOP79189.1;SOP79189.1;SOP79189.1	LT962476.1	protein_coding	F2QML0_KOMPC	F2QML0	UniRef100_F2QML0 V-type proton ATPase subunit D of the V1 peripheral membrane domain n=2 Tax=Komagataella phaffii TaxID=460519 RepID=F2QML0_KOMPC	VMA8	ion transport [GO:0006811]	NA	ATPase-coupled transmembrane transporter activity [GO:0042626]; ion transport [GO:0006811]	ATPase-coupled transmembrane transporter activity [GO:0042626]	GO:0006811; GO:0042626
gene525	ACIB2EUKG768287	BQ9382_C1-2630	Component of the spliceosome complex involved in pre-mRNA splicing	-0.116255	Detected	0.116255	Detected	0	-0.546978	Detected	-0.899196	Detected	-0.723087	0.0756311	-0.201637	Detected	-0.690054	Detected	-0.445845	0.241035	-0.152603	Detected	0.0423574	Detected	-0.0551229	0.751167	139.99	157.259	66.4759	42.093	107.532	84.1274	159.158	223.118	BQ9382_C1-2630	chr1:932882-935311	SOP79190.1;SOP79190.1;SOP79190.1	LT962476.1	protein_coding	F2QML1_KOMPC	F2QML1	UniRef100_F2QML1 NineTeen Complex (NTC) component n=2 Tax=Komagataella phaffii TaxID=460519 RepID=F2QML1_KOMPC	SYF1	RNA processing [GO:0006396]	NA	RNA processing [GO:0006396]	NA	GO:0006396
gene526	ACIB2EUKG768288	BQ9382_C1-2635	Conserved protein that may act as a chaperone in the degradation of cytochrome c oxidase subunits	-0.0618501	Detected	0.0618501	Detected	0	-0.545788	Detected	-0.707719	Detected	-0.626754	0.025423	-0.390095	Detected	-0.270501	Detected	-0.330298	0.0616347	-0.416197	Detected	-0.397713	Detected	-0.406955	0.0228096	2351.41	2449.59	1076.16	777.506	1526.36	1820.08	2144.53	2660.2	BQ9382_C1-2635	chr1:935350-936852	SOP79191.1;SOP79191.1;SOP79191.1	LT962476.1	protein_coding	F2QML2_KOMPC	F2QML2	UniRef100_F2QML2 Chaperone n=2 Tax=Komagataella phaffii TaxID=460519 RepID=F2QML2_KOMPC	AFG1	NA	NA	ATP binding [GO:0005524]	ATP binding [GO:0005524]	GO:0005524
gene527	ACIB2EUKG768289	BQ9382_C1-2640	Arylsulfotransferase (ASST)	0.258394	Detected	-0.258393	Detected	2.3e-07	1.54043	Detected	2.0479	Detected	1.79417	0.0384095	0.877254	Detected	-0.0595999	Detected	0.408827	0.524595	-0.374269	Detected	-0.300723	Detected	-0.337496	0.3252	32.1252	21.4686	50.004	57.4569	40.2051	23.051	24.1583	31.1332	BQ9382_C1-2640	chr1:936976-938589	SOP79192.1;SOP79192.1;SOP79192.1	LT962476.1	protein_coding	NA	C4QWE1	UniRef100_C4QWE1 Uncharacterized protein n=2 Tax=Komagataella phaffii TaxID=460519 RepID=C4QWE1_KOMPG	NA	NA	NA	NA	NA	NA
gene528	ACIB2EUKG768290	BQ9382_C1-2645	YVTN repeat-like/Quinoprotein amine dehydrogenase	-0.0262418	Detected	0.0262418	Detected	0	-0.0699906	Detected	-0.185532	Detected	-0.127761	0.181675	-0.31086	Detected	-0.299942	Detected	-0.305401	0.0076149	-0.726088	Detected	-0.486277	Detected	-0.606183	0.0386398	3925.64	3892.57	2437.63	1818.7	2626.47	2904.62	2817.79	4074.88	BQ9382_C1-2645	chr1:938984-941080	SOP79193.1;SOP79193.1;SOP79193.1	LT962476.1	protein_coding	F2QML4_KOMPC	F2QML4	UniRef100_F2QML4 Small subunit (SSU) processome component n=2 Tax=Komagataella phaffii TaxID=460519 RepID=F2QML4_KOMPC	UTP4	NA	NA	NA	NA	NA
gene529	ACIB2EUKG768291	BQ9382_C1-2650	Leucine Aminopeptidase| subunit E| domain 1	-0.00292969	Detected	0.00292969	Detected	0	0.696332	Detected	0.224101	Detected	0.460217	0.190629	-0.06918	Detected	-0.42239	Detected	-0.245785	0.298633	0.502846	Detected	0.535736	Detected	0.519291	0.00103306	181.003	173.77	188.11	109.605	140.891	121.056	299.648	375.43	BQ9382_C1-2650	chr1:941355-942023	SOP79194.1;SOP79194.1;SOP79194.1	LT962476.1	protein_coding	NA	C4QWE3	UniRef100_C4QWE3 Uncharacterized protein n=2 Tax=Komagataella phaffii TaxID=460519 RepID=C4QWE3_KOMPG	NA	NA	NA	NA	NA	NA
gene530	ACIB2EUKG768292	BQ9382_C1-2655	Type I PLP-dependent aspartate aminotransferase-like (Major domain)	-0.0304508	Detected	0.0304508	Detected	0	-0.157287	Detected	0.0687733	Detected	-0.0442567	0.741735	0.318904	Detected	-0.0980988	Detected	0.110403	0.65259	-0.15706	Detected	-0.374853	Detected	-0.265956	0.142987	53672.3	53531.6	31462.7	29745.5	55725.9	45809.6	57320.5	60362.1	BQ9382_C1-2655	chr1:942741-944021	SOP79195.1;SOP79195.1;SOP79195.1	LT962476.1	protein_coding	F2QML6_KOMPC	F2QML6	UniRef100_F2QML6 Aspartate aminotransferase n=2 Tax=Komagataella phaffii TaxID=460519 RepID=F2QML6_KOMPC	AAT1	biosynthetic process [GO:0009058]; cellular amino acid metabolic process [GO:0006520]	NA	L-aspartate:2-oxoglutarate aminotransferase activity [GO:0004069]; pyridoxal phosphate binding [GO:0030170]; biosynthetic process [GO:0009058]; cellular amino acid metabolic process [GO:0006520]	L-aspartate:2-oxoglutarate aminotransferase activity [GO:0004069]; pyridoxal phosphate binding [GO:0030170]	GO:0004069; GO:0006520; GO:0009058; GO:0030170
gene531	ACIB2EUKG768293	BQ9382_C1-2660	YVTN repeat-like/Quinoprotein amine dehydrogenase	-0.119072	Detected	0.119072	Detected	0	-0.237381	Detected	-0.105671	Detected	-0.171526	0.334606	0.783083	Detected	-0.404115	Detected	0.189484	0.78392	-0.989735	Detected	-0.900318	Detected	-0.945026	0.017636	388.43	438.054	229.047	202.837	591.601	285.152	247.679	322.718	BQ9382_C1-2660	chr1:944117-945229	SOP79196.1;SOP79196.1;SOP79196.1	LT962476.1	protein_coding	F2QML7_KOMPC	F2QML7	UniRef100_F2QML7 G protein beta subunit n=2 Tax=Komagataella phaffii TaxID=460519 RepID=F2QML7_KOMPC	STE4	signal transduction [GO:0007165]	NA	signal transduction [GO:0007165]	NA	GO:0007165
gene532	ACIB2EUKG768294	BQ9382_C1-2665	Mediator of RNA polymerase II transcription subunit 12	0.0811858	Detected	-0.0811853	Detected	2.4e-07	0.865967	Detected	1.35527	Detected	1.11062	0.0498727	0.33328	Detected	0.489021	Detected	0.411151	0.0673828	0.424096	Detected	0.555171	Detected	0.489634	0.0425324	27.0738	23.1311	29.8551	33.8756	26.2771	32.1285	40.0357	53.6936	BQ9382_C1-2665	chr1:945553-950169	SOP79197.1;SOP79197.1;SOP79197.1	LT962476.1	protein_coding	F2QML8_KOMPC	F2QML8	UniRef100_F2QML8 RNA polymerase II mediator complex subunit n=2 Tax=Komagataella phaffii TaxID=460519 RepID=F2QML8_KOMPC	SRB8	regulation of transcription by RNA polymerase II [GO:0006357]	mediator complex [GO:0016592]	mediator complex [GO:0016592]; transcription coregulator activity [GO:0003712]; regulation of transcription by RNA polymerase II [GO:0006357]	transcription coregulator activity [GO:0003712]	GO:0003712; GO:0006357; GO:0016592
[truncated: 4,818 more rows]
