# Supplementary material for: Characterization of the transactivation and nuclear localization functions of Pichia pastoris zinc finger transcription factor Mxr1p
Source: J Biol Chem. 2021 Sep 25;297(4):101247. doi: 10.1016/j.jbc.2021.101247 (PMC8526985; doi:10.1016/j.jbc.2021.101247)
Supplement: Supporting information 4 [file mmc4.xlsx]

## Sheet: READ_ME
Supporting information 4: Analysis of MXREs (CYCCNY) in genes downregulated in Dmxr1 cultured in YNBM (Fold change ≤-1; p value <0.01)
Column Header	Description
Id	unique feature identifier (GeneID)
Gene	Gene ID retrieved from NCBI genbank annotation
Gene_Locus_Tag	Locus Tag retrieved from NCBI genbank annotation
Description	Description of protein
GeoMean_Test1_Dmxr1	Average fold values of replicate
P-Value_Test1_Dmxr1	Volcano plot P-value
MXRE Pattern	The CYCCNY pattern
Strand	Direction of the strand
Start	Start site of the MXRE
End	End site of the MXRE
matching_seq	MXRE sequence alongwith 10 flanking residues

## Sheet: Sheet1
Id	Gene	Gene_Locus_Tag...1	Description	Fold change	P-Value	MXRE	Strand	Start	End	matching_seq
gene4497	ACIB2EUKG772156	BQ9382_C4-0695	Alcohol oxidase 1	-4.95129	4.84e-05	cyccny	D	-668	-663	tctatcctggCCCCCCtggcgaggtt
gene4497	ACIB2EUKG772156	BQ9382_C4-0695	Alcohol oxidase 1	-4.95129	4.84e-05	cyccny	D	-623	-618	atgcaacaagCTCCGCattacacccg
gene4497	ACIB2EUKG772156	BQ9382_C4-0695	Alcohol oxidase 1	-4.95129	4.84e-05	cyccny	D	-793	-788	cactcctcttCTCCTCaacacccact
gene4497	ACIB2EUKG772156	BQ9382_C4-0695	Alcohol oxidase 1	-4.95129	4.84e-05	cyccny	D	-806	-801	aacgcaggacCTCCACtcctcttctc
gene4497	ACIB2EUKG772156	BQ9382_C4-0695	Alcohol oxidase 1	-4.95129	4.84e-05	cyccny	D	-259	-254	tatgcattgtCTCCACattgtatgct
gene4497	ACIB2EUKG772156	BQ9382_C4-0695	Alcohol oxidase 1	-4.95129	4.84e-05	cyccny	R	-577	-572	aactatttgaCCCCACactcagaaag
gene4497	ACIB2EUKG772156	BQ9382_C4-0695	Alcohol oxidase 1	-4.95129	4.84e-05	cyccny	R	-297	-292	gcgggtgtttCCCCATttgcgtttcg
gene4497	ACIB2EUKG772156	BQ9382_C4-0695	Alcohol oxidase 1	-4.95129	4.84e-05	cyccny	R	-846	-841	gctagtgtatCCCCTCctgttgcgtt
gene3247	ACIB2EUKG770928	BQ9382_C3-0950	(Trans)glycosidases	-4.36722	0.000870483	ND	ND	ND	ND	ND
gene5039	ACIB2EUKG772681	BQ9382_C4-3405	Acyl-CoA N-acyltransferases (Nat)	-4.36473	0.00504479	cyccny	R	-409	-404	gtctaggacgCTCCTTgcgtgccgga
gene5039	ACIB2EUKG772681	BQ9382_C4-3405	Acyl-CoA N-acyltransferases (Nat)	-4.36473	0.00504479	cyccny	D	-129	-124	aacggagaaaCTCCTCagtggaatta
gene5039	ACIB2EUKG772681	BQ9382_C4-3405	Acyl-CoA N-acyltransferases (Nat)	-4.36473	0.00504479	cyccny	D	-687	-682	ccacaacaggCTCCACcgcagcagat
gene5039	ACIB2EUKG772681	BQ9382_C4-3405	Acyl-CoA N-acyltransferases (Nat)	-4.36473	0.00504479	cyccny	R	-951	-946	gttccaacttCTCCATcgatatgctt
gene5039	ACIB2EUKG772681	BQ9382_C4-3405	Acyl-CoA N-acyltransferases (Nat)	-4.36473	0.00504479	cyccny	R	-310	-305	ccttttgggtCTCCTTggctgcttcc
gene5039	ACIB2EUKG772681	BQ9382_C4-3405	Acyl-CoA N-acyltransferases (Nat)	-4.36473	0.00504479	cyccny	R	-138	-133	tgaggagtttCTCCGTtgttacttct
gene5039	ACIB2EUKG772681	BQ9382_C4-3405	Acyl-CoA N-acyltransferases (Nat)	-4.36473	0.00504479	cyccny	R	-478	-473	gtgattcgagCTCCTTtgaaggtctt
gene5039	ACIB2EUKG772681	BQ9382_C4-3405	Acyl-CoA N-acyltransferases (Nat)	-4.36473	0.00504479	cyccny	R	-858	-853	tggtcaatagCTCCCTgattaggagg
gene1394	ACIB2EUKG769125	BQ9382_C1-6975	Conserved predicted protein	-4.17505	0.00274055	cyccny	D	-798	-793	cctcctgaatCCCCCTggacaccaga
gene1394	ACIB2EUKG769125	BQ9382_C1-6975	Conserved predicted protein	-4.17505	0.00274055	cyccny	R	-739	-734	ccggggttgtCCCCTCtggctcgtcc
gene1394	ACIB2EUKG769125	BQ9382_C1-6975	Conserved predicted protein	-4.17505	0.00274055	cyccny	R	-260	-255	ccaccagattCTCCATcgtgcataat
gene1394	ACIB2EUKG769125	BQ9382_C1-6975	Conserved predicted protein	-4.17505	0.00274055	cyccny	R	-970	-965	gcacaggctaCTCCACcacgaatcaa
gene1394	ACIB2EUKG769125	BQ9382_C1-6975	Conserved predicted protein	-4.17505	0.00274055	cyccny	R	-445	-440	aatgcgtcccCTCCCTtcgcccagtg
gene1394	ACIB2EUKG769125	BQ9382_C1-6975	Conserved predicted protein	-4.17505	0.00274055	cyccny	R	-151	-146	tctatacccgCTCCTTccaagcagat
gene1394	ACIB2EUKG769125	BQ9382_C1-6975	Conserved predicted protein	-4.17505	0.00274055	cyccny	R	-115	-110	aaagagttctCCCCGCtaagtaggta
gene1655	ACIB2EUKG769383	BQ9382_C1-8280	Contains GLEYA adhesin domain	-4.07044	0.00263213	ND	ND	ND	ND	ND
gene655	ACIB2EUKG768418	BQ9382_C1-3280	Fructose-bisphosphate aldolase variant 1, class II	-3.8405	0.00457754	cyccny	D	-939	-934	acacggataaCTCCTCttttaacgag
gene655	ACIB2EUKG768418	BQ9382_C1-3280	Fructose-bisphosphate aldolase variant 1, class II	-3.8405	0.00457754	cyccny	R	-93	-88	aggctacgtaCCCCACagactggaag
gene655	ACIB2EUKG768418	BQ9382_C1-3280	Fructose-bisphosphate aldolase variant 1, class II	-3.8405	0.00457754	cyccny	R	-585	-580	gcatcttgatCTCCCTcaacttccat
gene655	ACIB2EUKG768418	BQ9382_C1-3280	Fructose-bisphosphate aldolase variant 1, class II	-3.8405	0.00457754	cyccny	D	-274	-269	aaaataaataCTCCCCagtgacccta
gene655	ACIB2EUKG768418	BQ9382_C1-3280	Fructose-bisphosphate aldolase variant 1, class II	-3.8405	0.00457754	cyccny	D	-882	-877	ttagatttacCTCCATcttgagttag
gene655	ACIB2EUKG768418	BQ9382_C1-3280	Fructose-bisphosphate aldolase variant 1, class II	-3.8405	0.00457754	cyccny	R	-506	-501	agtcacaatgCCCCACaattatctga
gene5328	ACIB2EUKG772969	BQ9382_C4-4850	Conserved predicted protein	-3.4869	0.00729925	cyccny	R	-799	-794	ttttgttctcCTCCGTggggaggacc
gene5328	ACIB2EUKG772969	BQ9382_C4-4850	Conserved predicted protein	-3.4869	0.00729925	cyccny	D	-805	-800	tacgatggtcCTCCCCacggaggaga
gene5328	ACIB2EUKG772969	BQ9382_C4-4850	Conserved predicted protein	-3.4869	0.00729925	cyccny	R	-47	-42	ttaacattaaCTCCACatagaaaagc
gene5328	ACIB2EUKG772969	BQ9382_C4-4850	Conserved predicted protein	-3.4869	0.00729925	cyccny	D	-365	-360	atcggttcgtCTCCGTtttcccatat
gene1156	ACIB2EUKG768895	BQ9382_C1-5785	Likely SIR2 family histonedeacetylase similar to S. cerevisiae HST2 (YPL015C) involved in telomeric chromatin silencing	-3.47148	0.0100364	cyccny	R	-110	-105	ggtatgaagtCCCCTTttgcatcagt
gene1156	ACIB2EUKG768895	BQ9382_C1-5785	Likely SIR2 family histonedeacetylase similar to S. cerevisiae HST2 (YPL015C) involved in telomeric chromatin silencing	-3.47148	0.0100364	cyccny	D	-611	-606	tgaagctttaCTCCACtttcaactac
gene4994	ACIB2EUKG772636	BQ9382_C4-3180	Zonadhesin	-3.32065	0.00196543	cyccny	D	-723	-718	cttgcctttgCTCCCTttttattttc
gene4994	ACIB2EUKG772636	BQ9382_C4-3180	Zonadhesin	-3.32065	0.00196543	cyccny	D	-799	-794	cgatcaatccCTCCCCttgaacacaa
gene4994	ACIB2EUKG772636	BQ9382_C4-3180	Zonadhesin	-3.32065	0.00196543	cyccny	R	-271	-266	tgagtacaatCCCCTTtatctatgca
gene4994	ACIB2EUKG772636	BQ9382_C4-3180	Zonadhesin	-3.32065	0.00196543	cyccny	D	-215	-210	aacgctactaCCCCTTttgacaaaac
gene4994	ACIB2EUKG772636	BQ9382_C4-3180	Zonadhesin	-3.32065	0.00196543	cyccny	D	-53	-48	catgtttgtcCTCCTTgtgagggcca
gene4994	ACIB2EUKG772636	BQ9382_C4-3180	Zonadhesin	-3.32065	0.00196543	cyccny	R	-530	-525	actcctggctCTCCGTcgtcccttgc
gene1403	ACIB2EUKG769134	BQ9382_C1-7020	Acyl-coenzyme A oxidase	-3.25035	0.00221687	cyccny	R	-546	-541	gcagcatgctCTCCCTgctcagatag
gene1403	ACIB2EUKG769134	BQ9382_C1-7020	Acyl-coenzyme A oxidase	-3.25035	0.00221687	cyccny	R	-471	-466	agagacttctCTCCTTgcaaaaccgg
gene1403	ACIB2EUKG769134	BQ9382_C1-7020	Acyl-coenzyme A oxidase	-3.25035	0.00221687	cyccny	R	-831	-826	gccagagttcCCCCGTtgctgggatt
gene1403	ACIB2EUKG769134	BQ9382_C1-7020	Acyl-coenzyme A oxidase	-3.25035	0.00221687	cyccny	R	-102	-97	tgcactcttaCTCCACatttaggtga
gene1403	ACIB2EUKG769134	BQ9382_C1-7020	Acyl-coenzyme A oxidase	-3.25035	0.00221687	cyccny	D	-204	-199	agggcatcatCTCCTTtcgcgtctac
gene1403	ACIB2EUKG769134	BQ9382_C1-7020	Acyl-coenzyme A oxidase	-3.25035	0.00221687	cyccny	R	-445	-440	cagccttggcCTCCACaaacttgaaa
gene1403	ACIB2EUKG769134	BQ9382_C1-7020	Acyl-coenzyme A oxidase	-3.25035	0.00221687	cyccny	R	-699	-694	gtaagattctCTCCATtcaaatgagg
gene1403	ACIB2EUKG769134	BQ9382_C1-7020	Acyl-coenzyme A oxidase	-3.25035	0.00221687	cyccny	D	-294	-289	attaacgattCTCCGTttaagtggaa
gene1403	ACIB2EUKG769134	BQ9382_C1-7020	Acyl-coenzyme A oxidase	-3.25035	0.00221687	cyccny	R	-232	-227	ctgttctcccCTCCATgaaaaatcgt
gene1662	ACIB2EUKG769390	BQ9382_C2-0030	Low-affinity Fe(II) transporter of the plasma membrane	-3.05805	7.73e-05	cyccny	R	-651	-646	gtgaaaaggaCCCCTTaatttatttc
gene1662	ACIB2EUKG769390	BQ9382_C2-0030	Low-affinity Fe(II) transporter of the plasma membrane	-3.05805	7.73e-05	cyccny	D	-291	-286	aaaattgtcaCCCCACatattttatc
gene296	ACIB2EUKG768065	BQ9382_C1-1485	Expansin-A1 .2	-3.01245	0.0073435	cyccny	D	-698	-693	cggctttgatCCCCATtcaacagttt
gene296	ACIB2EUKG768065	BQ9382_C1-1485	Expansin-A1 .2	-3.01245	0.0073435	cyccny	D	-871	-866	atactatagtCTCCACaatgatgctc
gene296	ACIB2EUKG768065	BQ9382_C1-1485	Expansin-A1 .2	-3.01245	0.0073435	cyccny	R	-91	-86	aatgttcatcCCCCATagcgaaacac
gene296	ACIB2EUKG768065	BQ9382_C1-1485	Expansin-A1 .2	-3.01245	0.0073435	cyccny	D	-15	-10	tatcgaaactCTCCTTacactcatt
gene2294	ACIB2EUKG769994	BQ9382_C2-3190	Conserved predicted protein	-2.96179	0.000262694	cyccny	R	-194	-189	ttctagcttgCTCCGTgtttactgga
gene2294	ACIB2EUKG769994	BQ9382_C2-3190	Conserved predicted protein	-2.96179	0.000262694	cyccny	R	-679	-674	gttttggcacCTCCTCgaatgtcaaa
gene2294	ACIB2EUKG769994	BQ9382_C2-3190	Conserved predicted protein	-2.96179	0.000262694	cyccny	D	-980	-975	atggtccaatCCCCTTgaggcatcac
gene2294	ACIB2EUKG769994	BQ9382_C2-3190	Conserved predicted protein	-2.96179	0.000262694	cyccny	R	-595	-590	ttaatttggtCTCCCTttccagcggc
gene5425	ACIB2EUKG773064	BQ9382_C4-5335	Contains GLEYA adhesin domain	-2.96083	0.00784832	cyccny	D	-524	-519	caaatacccaCCCCACcagccgatac
gene5425	ACIB2EUKG773064	BQ9382_C4-5335	Contains GLEYA adhesin domain	-2.96083	0.00784832	cyccny	D	-254	-249	cagattccaaCCCCGTcagctgatac
gene5425	ACIB2EUKG773064	BQ9382_C4-5335	Contains GLEYA adhesin domain	-2.96083	0.00784832	cyccny	D	-344	-339	cagattccaaCTCCATcagctgatac
gene5425	ACIB2EUKG773064	BQ9382_C4-5335	Contains GLEYA adhesin domain	-2.96083	0.00784832	cyccny	D	-434	-429	cagattccaaCCCCATcagctgacac
gene5425	ACIB2EUKG773064	BQ9382_C4-5335	Contains GLEYA adhesin domain	-2.96083	0.00784832	cyccny	D	-829	-824	taccgaccagCCCCTCgaccgtatac
gene5425	ACIB2EUKG773064	BQ9382_C4-5335	Contains GLEYA adhesin domain	-2.96083	0.00784832	cyccny	D	-164	-159	cagattccaaCCCCGTcagctgancc
gene5425	ACIB2EUKG773064	BQ9382_C4-5335	Contains GLEYA adhesin domain	-2.96083	0.00784832	cyccny	D	-67	-62	cagattccaaCCCCGTcacgnacngc
gene1595	ACIB2EUKG769323	BQ9382_C1-7980	G1/S-specific cyclin CLN1	-2.91048	0.0033673	ND	ND	ND	ND	ND
gene1948	ACIB2EUKG769662	BQ9382_C2-1460	Cell surface glycoprotein 1	-2.84774	0.00500016	ND	ND	ND	ND	ND
gene2507	ACIB2EUKG770205	BQ9382_C2-4255	Peroxisomal membrane protein 11A	-2.48354	0.000680043	cyccny	R	-386	-381	ataaccaaatCCCCTTtgatactcat
gene2507	ACIB2EUKG770205	BQ9382_C2-4255	Peroxisomal membrane protein 11A	-2.48354	0.000680043	cyccny	D	-233	-228	tctaactgccCTCCCCtctcacatgc
gene2507	ACIB2EUKG770205	BQ9382_C2-4255	Peroxisomal membrane protein 11A	-2.48354	0.000680043	cyccny	D	-138	-133	tgctgtagaaCCCCACaacataacct
gene2507	ACIB2EUKG770205	BQ9382_C2-4255	Peroxisomal membrane protein 11A	-2.48354	0.000680043	cyccny	D	-747	-742	aaacatgcttCCCCATttcactgaca
gene3006	ACIB2EUKG770701	BQ9382_C2-6750	Family 17 glucosidase SCW11 (Soluble cell wall protein 11)	-2.45321	0.0035724	ND	ND	ND	ND	ND
gene1395	ACIB2EUKG769126	BQ9382_C1-6980	Phosphatidylinositol transfer protein CSR1	-2.42591	0.00536951	cyccny	R	-997	-992	atggcagctgCTCCTCtga
gene1395	ACIB2EUKG769126	BQ9382_C1-6980	Phosphatidylinositol transfer protein CSR1	-2.42591	0.00536951	cyccny	D	-358	-353	agttgtttttCTCCACcctattcaaa
gene1395	ACIB2EUKG769126	BQ9382_C1-6980	Phosphatidylinositol transfer protein CSR1	-2.42591	0.00536951	cyccny	R	-479	-474	tacactttaaCCCCTCagttgctcta
gene1395	ACIB2EUKG769126	BQ9382_C1-6980	Phosphatidylinositol transfer protein CSR1	-2.42591	0.00536951	cyccny	R	-217	-212	cagaactcgaCCCCACttctttgggg
gene1395	ACIB2EUKG769126	BQ9382_C1-6980	Phosphatidylinositol transfer protein CSR1	-2.42591	0.00536951	cyccny	R	-922	-917	ctacacatacCCCCACtaaggtcgaa
gene1395	ACIB2EUKG769126	BQ9382_C1-6980	Phosphatidylinositol transfer protein CSR1	-2.42591	0.00536951	cyccny	R	-632	-627	aaccacctccCCCCTTttgcagcatt
gene1395	ACIB2EUKG769126	BQ9382_C1-6980	Phosphatidylinositol transfer protein CSR1	-2.42591	0.00536951	cyccny	D	-140	-135	ggtcttatctCTCCTCggcaatttct
gene1395	ACIB2EUKG769126	BQ9382_C1-6980	Phosphatidylinositol transfer protein CSR1	-2.42591	0.00536951	cyccny	R	-880	-875	ccatagctagCCCCGCtaccgacgac
gene1395	ACIB2EUKG769126	BQ9382_C1-6980	Phosphatidylinositol transfer protein CSR1	-2.42591	0.00536951	cyccny	R	-672	-667	gtggactgacCTCCTCtatcgtcatt
gene2772	ACIB2EUKG770466	BQ9382_C2-5580	Conserved predicted protein	-2.42353	0.00475906	cyccny	D	-528	-523	gtttggagttCTCCATatttgtaaga
gene2772	ACIB2EUKG770466	BQ9382_C2-5580	Conserved predicted protein	-2.42353	0.00475906	cyccny	D	-800	-795	ctgaagagagCTCCATctttactgac
gene2772	ACIB2EUKG770466	BQ9382_C2-5580	Conserved predicted protein	-2.42353	0.00475906	cyccny	R	-566	-561	aagcagtttgCTCCATttgttcgtca
gene2772	ACIB2EUKG770466	BQ9382_C2-5580	Conserved predicted protein	-2.42353	0.00475906	cyccny	D	-930	-925	ggccacaatcCTCCATgactctggtt
gene2772	ACIB2EUKG770466	BQ9382_C2-5580	Conserved predicted protein	-2.42353	0.00475906	cyccny	D	-683	-678	tccctatctaCTCCATagagccgcgt
gene676	ACIB2EUKG768438	BQ9382_C1-3385	Transcription factor TOS4	-2.40468	0.00428881	ND	ND	ND	ND	ND
gene4825	ACIB2EUKG772473	BQ9382_C4-2335	Cell wall protein TIR3	-2.36627	0.000887734	ND	ND	ND	ND	ND
gene2387	ACIB2EUKG770085	BQ9382_C2-3655	DNA polymerase V that has motifs typical of DNA polymerase family	-2.36518	0.00774787	cyccny	D	-72	-67	cacggttattCTCCTCtaactttctc
gene2387	ACIB2EUKG770085	BQ9382_C2-3655	DNA polymerase V that has motifs typical of DNA polymerase family	-2.36518	0.00774787	cyccny	D	-167	-162	actcctggcaCTCCCTgcaatagttc
gene2387	ACIB2EUKG770085	BQ9382_C2-3655	DNA polymerase V that has motifs typical of DNA polymerase family	-2.36518	0.00774787	cyccny	D	-337	-332	tggtatccagCTCCATcttgaccgcc
gene2387	ACIB2EUKG770085	BQ9382_C2-3655	DNA polymerase V that has motifs typical of DNA polymerase family	-2.36518	0.00774787	cyccny	R	-367	-362	ttctagtttcCTCCATgtatttcaat
gene2387	ACIB2EUKG770085	BQ9382_C2-3655	DNA polymerase V that has motifs typical of DNA polymerase family	-2.36518	0.00774787	cyccny	D	-244	-239	tcaatctcatCTCCTCttgaaatatc
gene4901	ACIB2EUKG772548	BQ9382_C4-2715	S-adenosyl-L-methionine-dependent methyltrans ferases	-2.20449	0.00534348	cyccny	R	-913	-908	tgtataccagCTCCATgcatgcttga
gene4901	ACIB2EUKG772548	BQ9382_C4-2715	S-adenosyl-L-methionine-dependent methyltrans ferases	-2.20449	0.00534348	cyccny	R	-408	-403	ggaggaaattCCCCGTtctatgatat
gene1989	ACIB2EUKG769703	BQ9382_C2-1665	Tetratricopeptide repeat protein 15	-2.17664	0.00484644	cyccny	R	-968	-963	gccttttggcCTCCTCgtgaatttgc
gene1989	ACIB2EUKG769703	BQ9382_C2-1665	Tetratricopeptide repeat protein 15	-2.17664	0.00484644	cyccny	R	-412	-407	tcactccctcCCCCATggcctatctg
gene1989	ACIB2EUKG769703	BQ9382_C2-1665	Tetratricopeptide repeat protein 15	-2.17664	0.00484644	cyccny	R	-754	-749	aggttgtcgaCCCCGTacctgagtag
gene1989	ACIB2EUKG769703	BQ9382_C2-1665	Tetratricopeptide repeat protein 15	-2.17664	0.00484644	cyccny	R	-483	-478	gcagttattgCTCCTTgcatattcag
gene1989	ACIB2EUKG769703	BQ9382_C2-1665	Tetratricopeptide repeat protein 15	-2.17664	0.00484644	cyccny	R	-405	-400	ttgattctcaCTCCCTcccccatggc
gene1989	ACIB2EUKG769703	BQ9382_C2-1665	Tetratricopeptide repeat protein 15	-2.17664	0.00484644	cyccny	D	-304	-299	ttagcagcatCCCCCCttccatgccc
gene1989	ACIB2EUKG769703	BQ9382_C2-1665	Tetratricopeptide repeat protein 15	-2.17664	0.00484644	cyccny	D	-140	-135	accaaaatgtCTCCTTtggccacggc
gene1989	ACIB2EUKG769703	BQ9382_C2-1665	Tetratricopeptide repeat protein 15	-2.17664	0.00484644	cyccny	R	-574	-569	atacgcggccCCCCTTcatacgccag
gene304	ACIB2EUKG768073	BQ9382_C1-1525	Pma1 plasma membrane H(+)-ATPase	-2.16281	0.00801518	cyccny	R	-923	-918	gaaacctccaCCCCATtcaaggtcaa
gene304	ACIB2EUKG768073	BQ9382_C1-1525	Pma1 plasma membrane H(+)-ATPase	-2.16281	0.00801518	cyccny	R	-962	-957	tttttttcaaCTCCTTtcattctttc
gene3454	ACIB2EUKG771128	BQ9382_C3-1985	Type II myosin heavy chain, required for wild-type cytokinesis and cell separation	-2.16148	0.00743981	ND	ND	ND	ND	ND
gene5265	ACIB2EUKG772904	BQ9382_C4-4535	Predicted protein	-2.15547	0.00100312	ND	ND	ND	ND	ND
gene2679	ACIB2EUKG770372	BQ9382_C2-5115	Mitochondrial integral inner membrane protein required for membrane insertion of C-terminus of Cox2p	-2.14275	0.0088543	cyccny	R	-143	-138	aactttgcagCCCCTCccacatagcc
gene2679	ACIB2EUKG770372	BQ9382_C2-5115	Mitochondrial integral inner membrane protein required for membrane insertion of C-terminus of Cox2p	-2.14275	0.0088543	cyccny	D	-703	-698	ccatatttcaCTCCTCtcaccattca
gene2679	ACIB2EUKG770372	BQ9382_C2-5115	Mitochondrial integral inner membrane protein required for membrane insertion of C-terminus of Cox2p	-2.14275	0.0088543	cyccny	D	-715	-710	catttgaaatCTCCATatttcactcc
gene2679	ACIB2EUKG770372	BQ9382_C2-5115	Mitochondrial integral inner membrane protein required for membrane insertion of C-terminus of Cox2p	-2.14275	0.0088543	cyccny	D	-88	-83	gtgggaaccaCTCCGTgtcaatgtca
gene4194	ACIB2EUKG771855	BQ9382_C3-5685	Microfibrillar-associated protein 1	-2.13831	0.00652244	cyccny	R	-111	-106	tctttgttccCTCCATaactcatgtc
gene4194	ACIB2EUKG771855	BQ9382_C3-5685	Microfibrillar-associated protein 1	-2.13831	0.00652244	cyccny	D	-758	-753	ttggtccaatCTCCACcaaggtgaga
gene4194	ACIB2EUKG771855	BQ9382_C3-5685	Microfibrillar-associated protein 1	-2.13831	0.00652244	cyccny	D	-534	-529	aattgagcctCTCCATcatcaaatgc
gene4194	ACIB2EUKG771855	BQ9382_C3-5685	Microfibrillar-associated protein 1	-2.13831	0.00652244	cyccny	R	-591	-586	ttcggagttcCTCCTTtagctcgtaa
gene5407	ACIB2EUKG773047	BQ9382_C4-5245	Cell agglutiNDtion protein mam3	-2.08343	0.00556588	ND	ND	ND	ND	ND
gene239	ACIB2EUKG768010	BQ9382_C1-1200	Beta-1,3-glucanosyltransferase, required forcell wall assembly	-2.00985	0.00361069	cyccny	D	-957	-952	catccgaatgCTCCTCtatccttagc
gene239	ACIB2EUKG768010	BQ9382_C1-1200	Beta-1,3-glucanosyltransferase, required forcell wall assembly	-2.00985	0.00361069	cyccny	D	-843	-838	caaagtccagCTCCGCttctcaatct
gene239	ACIB2EUKG768010	BQ9382_C1-1200	Beta-1,3-glucanosyltransferase, required forcell wall assembly	-2.00985	0.00361069	cyccny	D	-493	-488	ctttagtactCTCCTTctctactctg
gene239	ACIB2EUKG768010	BQ9382_C1-1200	Beta-1,3-glucanosyltransferase, required forcell wall assembly	-2.00985	0.00361069	cyccny	R	-580	-575	gcttccttggCTCCTTgtcttaaaaa
gene239	ACIB2EUKG768010	BQ9382_C1-1200	Beta-1,3-glucanosyltransferase, required forcell wall assembly	-2.00985	0.00361069	cyccny	R	-414	-409	gaacgaaaatCCCCTCgatgttggat
gene239	ACIB2EUKG768010	BQ9382_C1-1200	Beta-1,3-glucanosyltransferase, required forcell wall assembly	-2.00985	0.00361069	cyccny	D	-454	-449	ctccttctggCCCCCTccgaagtcta
gene239	ACIB2EUKG768010	BQ9382_C1-1200	Beta-1,3-glucanosyltransferase, required forcell wall assembly	-2.00985	0.00361069	cyccny	D	-464	-459	aacatctagaCTCCTTctggccccct
gene239	ACIB2EUKG768010	BQ9382_C1-1200	Beta-1,3-glucanosyltransferase, required forcell wall assembly	-2.00985	0.00361069	cyccny	D	-435	-430	aagtctaagcCTCCATtttccatcca
gene239	ACIB2EUKG768010	BQ9382_C1-1200	Beta-1,3-glucanosyltransferase, required forcell wall assembly	-2.00985	0.00361069	cyccny	D	-308	-303	atgtgcgctgCTCCATccgtgaccca
gene510	ACIB2EUKG768272	BQ9382_C1-2555	Mitochondrial 2' O-ribosemethyltransferase,required for methylation of U(2791) in21S rRNA	-1.9945	0.00112119	ND	ND	ND	ND	ND
gene4282	ACIB2EUKG771943	BQ9382_C3-6125	Eukaryotic translation initiation factor 2 subunit alpha	-1.99221	0.00417945	cyccny	D	-800	-795	cctcttctacCTCCTCtgcaagtaca
gene4282	ACIB2EUKG771943	BQ9382_C3-6125	Eukaryotic translation initiation factor 2 subunit alpha	-1.99221	0.00417945	cyccny	R	-322	-317	cggtactgcaCTCCTTgtatccacag
gene3779	ACIB2EUKG771449	BQ9382_C3-3610	Protein with a role in regulation of Ty1transposition	-1.95688	0.00334921	cyccny	D	-769	-764	aaaaatttatCTCCCTacttaattga
gene3779	ACIB2EUKG771449	BQ9382_C3-3610	Protein with a role in regulation of Ty1transposition	-1.95688	0.00334921	cyccny	D	-936	-931	cctaccttttCTCCCTagagcataat
gene3779	ACIB2EUKG771449	BQ9382_C3-3610	Protein with a role in regulation of Ty1transposition	-1.95688	0.00334921	cyccny	D	-61	-56	caaatcgacgCTCCCCcctctttcat
gene3047	ACIB2EUKG770737	BQ9382_C2-6955	Ferrioxamine B transporter, member of the ARN family of transporters	-1.95171	0.002224	cyccny	D	-767	-762	tcgttcattcCTCCCTcaatcaaaaa
gene3047	ACIB2EUKG770737	BQ9382_C2-6955	Ferrioxamine B transporter, member of the ARN family of transporters	-1.95171	0.002224	cyccny	R	-271	-266	tgacggaaagCCCCTTaatatggcat
gene3047	ACIB2EUKG770737	BQ9382_C2-6955	Ferrioxamine B transporter, member of the ARN family of transporters	-1.95171	0.002224	cyccny	D	-100	-95	aacgctctaaCTCCACaagtaagaaa
gene4577	ACIB2EUKG772234	BQ9382_C4-1095	NAD(P)-binding Rossmann-fold domains	-1.93287	0.00256572	cyccny	D	-85	-80	tttttatgtaCTCCATtatttcaaat
gene4577	ACIB2EUKG772234	BQ9382_C4-1095	NAD(P)-binding Rossmann-fold domains	-1.93287	0.00256572	cyccny	D	-726	-721	tggtagttatCCCCACataacgaaaa
gene4577	ACIB2EUKG772234	BQ9382_C4-1095	NAD(P)-binding Rossmann-fold domains	-1.93287	0.00256572	cyccny	D	-28	-23	attgagttgtCTCCCTccttcccttt
gene4577	ACIB2EUKG772234	BQ9382_C4-1095	NAD(P)-binding Rossmann-fold domains	-1.93287	0.00256572	cyccny	R	-387	-382	cattgggtctCCCCGTttctccacga
gene4577	ACIB2EUKG772234	BQ9382_C4-1095	NAD(P)-binding Rossmann-fold domains	-1.93287	0.00256572	cyccny	R	-395	-390	ctccccgtttCTCCACgataaccatg
gene4577	ACIB2EUKG772234	BQ9382_C4-1095	NAD(P)-binding Rossmann-fold domains	-1.93287	0.00256572	cyccny	R	-669	-664	gatatttgtcCTCCATggtaagtgaa
gene3535	ACIB2EUKG771208	BQ9382_C3-2390	Histone acetyltransferase critical for cell survival in the presence of DNA damage during S phase	-1.93045	0.000664028	cyccny	R	-850	-845	aagaaactcaCTCCCTctctcttgcc
gene3535	ACIB2EUKG771208	BQ9382_C3-2390	Histone acetyltransferase critical for cell survival in the presence of DNA damage during S phase	-1.93045	0.000664028	cyccny	R	-514	-509	gttggtggtgCTCCATgttgggcttc
gene3535	ACIB2EUKG771208	BQ9382_C3-2390	Histone acetyltransferase critical for cell survival in the presence of DNA damage during S phase	-1.93045	0.000664028	cyccny	R	-697	-692	aaaatgacacCTCCATcaaacttgac
gene3535	ACIB2EUKG771208	BQ9382_C3-2390	Histone acetyltransferase critical for cell survival in the presence of DNA damage during S phase	-1.93045	0.000664028	cyccny	R	-742	-737	aggttgacctCTCCCTttttcagatg
gene4445	ACIB2EUKG772104	BQ9382_C4-0435	rRNA-processing protein FYV7	-1.91565	0.00587348	ND	ND	ND	ND	ND
gene588	ACIB2EUKG768352	BQ9382_C1-2945	DNA-directed RNA polymerase III subunit C31	-1.89394	0.00440984	cyccny	R	-109	-104	ggtctcgatcCTCCGCccaggtggcc
gene588	ACIB2EUKG768352	BQ9382_C1-2945	DNA-directed RNA polymerase III subunit C31	-1.89394	0.00440984	cyccny	R	-157	-152	catcgaccatCTCCACctataaatac
gene588	ACIB2EUKG768352	BQ9382_C1-2945	DNA-directed RNA polymerase III subunit C31	-1.89394	0.00440984	cyccny	R	-319	-314	ggtcttcttaCCCCACccccaagagc
gene588	ACIB2EUKG768352	BQ9382_C1-2945	DNA-directed RNA polymerase III subunit C31	-1.89394	0.00440984	cyccny	R	-682	-677	tttgtcacagCTCCGTggttttgagt
gene588	ACIB2EUKG768352	BQ9382_C1-2945	DNA-directed RNA polymerase III subunit C31	-1.89394	0.00440984	cyccny	R	-270	-265	tcttgattgtCTCCTCaaaaattttg
gene588	ACIB2EUKG768352	BQ9382_C1-2945	DNA-directed RNA polymerase III subunit C31	-1.89394	0.00440984	cyccny	R	-969	-964	tctgatgtaaCCCCGTctttccatca
gene588	ACIB2EUKG768352	BQ9382_C1-2945	DNA-directed RNA polymerase III subunit C31	-1.89394	0.00440984	cyccny	R	-374	-369	actccagaagCTCCCTcttcgggatg
gene1314	ACIB2EUKG769049	BQ9382_C1-6575	tRNA methyltransferase required for the synthesis of w-ybutosine	-1.8831	0.00629712	cyccny	R	-172	-167	gggaataagcCCCCTCaggccaatga
gene1314	ACIB2EUKG769049	BQ9382_C1-6575	tRNA methyltransferase required for the synthesis of w-ybutosine	-1.8831	0.00629712	cyccny	R	-139	-134	tctgtccgcaCTCCCTaaacaatgga
gene1314	ACIB2EUKG769049	BQ9382_C1-6575	tRNA methyltransferase required for the synthesis of w-ybutosine	-1.8831	0.00629712	cyccny	D	-405	-400	aaaacacattCTCCTCtattatattc
gene1314	ACIB2EUKG769049	BQ9382_C1-6575	tRNA methyltransferase required for the synthesis of w-ybutosine	-1.8831	0.00629712	cyccny	D	-663	-658	gaaatcttgcCTCCTCagagtttcta
gene1314	ACIB2EUKG769049	BQ9382_C1-6575	tRNA methyltransferase required for the synthesis of w-ybutosine	-1.8831	0.00629712	cyccny	D	-99	-94	aaacattgtgCTCCCTgatctgataa
gene2316	ACIB2EUKG770016	BQ9382_C2-3300	Class II aaRS and biotin synthetases	-1.8807	0.00486243	ND	ND	ND	ND	ND
gene85	ACIB2EUKG767862	BQ9382_C1-0430	YVTN repeat-like/Quinoprotein amine dehydrogenase	-1.84303	0.00877488	cyccny	R	-380	-375	ccagaatttcCTCCCTtgagtacgga
gene85	ACIB2EUKG767862	BQ9382_C1-0430	YVTN repeat-like/Quinoprotein amine dehydrogenase	-1.84303	0.00877488	cyccny	R	-878	-873	cgaacactccCTCCTTcaattcgtcg
gene85	ACIB2EUKG767862	BQ9382_C1-0430	YVTN repeat-like/Quinoprotein amine dehydrogenase	-1.84303	0.00877488	cyccny	R	-723	-718	ctcctgccgtCTCCTTtcaacagcta
gene85	ACIB2EUKG767862	BQ9382_C1-0430	YVTN repeat-like/Quinoprotein amine dehydrogenase	-1.84303	0.00877488	cyccny	D	-642	-637	tttccgaaacCCCCATggaagctctg
gene85	ACIB2EUKG767862	BQ9382_C1-0430	YVTN repeat-like/Quinoprotein amine dehydrogenase	-1.84303	0.00877488	cyccny	R	-27	-22	tatttttaagCTCCTTcgataattgt
gene85	ACIB2EUKG767862	BQ9382_C1-0430	YVTN repeat-like/Quinoprotein amine dehydrogenase	-1.84303	0.00877488	cyccny	R	-359	-354	tgaaataagaCTCCTTccagtccaga
gene85	ACIB2EUKG767862	BQ9382_C1-0430	YVTN repeat-like/Quinoprotein amine dehydrogenase	-1.84303	0.00877488	cyccny	R	-982	-977	acgttgatctCTCCATcctcatctgt
gene59	ACIB2EUKG767838	BQ9382_C1-0300	Splicing factor U2AF 59 kDa subunit	-1.84294	0.00653379	cyccny	D	-845	-840	aagaaccagcCCCCATgtcatagatc
gene59	ACIB2EUKG767838	BQ9382_C1-0300	Splicing factor U2AF 59 kDa subunit	-1.84294	0.00653379	cyccny	D	-813	-808	tattgtttgtCTCCATtgaactgcct
gene3934	ACIB2EUKG771602	BQ9382_C3-4385	Cyclophilin type peptidyl-prolylcis-transisomerase/CLD	-1.84083	0.00452924	cyccny	R	-815	-810	cctaacatctCCCCATctgctgttga
gene3934	ACIB2EUKG771602	BQ9382_C3-4385	Cyclophilin type peptidyl-prolylcis-transisomerase/CLD	-1.84083	0.00452924	cyccny	R	-83	-78	cctggtagccCCCCGTatcggatttc
gene3934	ACIB2EUKG771602	BQ9382_C3-4385	Cyclophilin type peptidyl-prolylcis-transisomerase/CLD	-1.84083	0.00452924	cyccny	R	-845	-840	ttggagcaggCCCCGTtcctagagac
gene3934	ACIB2EUKG771602	BQ9382_C3-4385	Cyclophilin type peptidyl-prolylcis-transisomerase/CLD	-1.84083	0.00452924	cyccny	D	-234	-229	gtgaaaccttCTCCTTcccaacatgc
gene3934	ACIB2EUKG771602	BQ9382_C3-4385	Cyclophilin type peptidyl-prolylcis-transisomerase/CLD	-1.84083	0.00452924	cyccny	D	-258	-253	aacattcagcCTCCTTgcagcggcgt
gene3934	ACIB2EUKG771602	BQ9382_C3-4385	Cyclophilin type peptidyl-prolylcis-transisomerase/CLD	-1.84083	0.00452924	cyccny	R	-157	-152	agactcgtttCTCCGTcttgagtata
gene3934	ACIB2EUKG771602	BQ9382_C3-4385	Cyclophilin type peptidyl-prolylcis-transisomerase/CLD	-1.84083	0.00452924	cyccny	D	-511	-506	gtaggccaacCCCCACattagctcgg
gene3934	ACIB2EUKG771602	BQ9382_C3-4385	Cyclophilin type peptidyl-prolylcis-transisomerase/CLD	-1.84083	0.00452924	cyccny	R	-299	-294	cagttcacgtCCCCACcagatctaca
gene4909	ACIB2EUKG772554	BQ9382_C4-2755	Conserved predicted protein	-1.79715	0.00136739	cyccny	D	-152	-147	cagacaacgaCTCCCTtgctgatgaa
gene4909	ACIB2EUKG772554	BQ9382_C4-2755	Conserved predicted protein	-1.79715	0.00136739	cyccny	R	-182	-177	aatctattcaCTCCATccaacttcct
gene222	ACIB2EUKG767993	BQ9382_C1-1115	Mitochondrial peripheral inner membraneprotein	-1.78331	0.000491631	cyccny	D	-25	-20	ttctacacttCCCCTTcccctcagtt
gene222	ACIB2EUKG767993	BQ9382_C1-1115	Mitochondrial peripheral inner membraneprotein	-1.78331	0.000491631	cyccny	D	-19	-14	acttccccttCCCCTCagttctatga
gene222	ACIB2EUKG767993	BQ9382_C1-1115	Mitochondrial peripheral inner membraneprotein	-1.78331	0.000491631	cyccny	D	-980	-975	gccattctcgCCCCATgctacggaat
gene222	ACIB2EUKG767993	BQ9382_C1-1115	Mitochondrial peripheral inner membraneprotein	-1.78331	0.000491631	cyccny	D	-481	-476	ctccaactcaCCCCTTtaatctcgtt
gene222	ACIB2EUKG767993	BQ9382_C1-1115	Mitochondrial peripheral inner membraneprotein	-1.78331	0.000491631	cyccny	R	-133	-128	atgcaatccgCCCCATcaaccatgtc
gene222	ACIB2EUKG767993	BQ9382_C1-1115	Mitochondrial peripheral inner membraneprotein	-1.78331	0.000491631	cyccny	D	-502	-497	gccagatacaCTCCATcatggctcca
gene2060	ACIB2EUKG769769	BQ9382_C2-2020	SWI5-like zinc finger protein	-1.76353	0.00695203	cyccny	R	-352	-347	attcgtacgtCTCCACtactggaaaa
gene2060	ACIB2EUKG769769	BQ9382_C2-2020	SWI5-like zinc finger protein	-1.76353	0.00695203	cyccny	D	-458	-453	tttaactataCTCCATtcgtttttca
gene2060	ACIB2EUKG769769	BQ9382_C2-2020	SWI5-like zinc finger protein	-1.76353	0.00695203	cyccny	R	-731	-726	agcaactgcaCTCCTTacaagaggaa
gene2381	ACIB2EUKG770080	BQ9382_C2-3625	Repeat-containing protein 3	-1.7614	0.000218754	cyccny	R	-120	-115	ttttttttctCCCCATcacacgactg
gene2381	ACIB2EUKG770080	BQ9382_C2-3625	Repeat-containing protein 3	-1.7614	0.000218754	cyccny	R	-656	-651	cctcagagatCTCCTTcagacaacga
gene2381	ACIB2EUKG770080	BQ9382_C2-3625	Repeat-containing protein 3	-1.7614	0.000218754	cyccny	D	-903	-898	tgtaatatttCTCCTTgtaattgatc
gene1606	ACIB2EUKG769334	BQ9382_C1-8035	Cytokinesis protein sepA	-1.74473	8.65e-06	ND	ND	ND	ND	ND
gene2633	ACIB2EUKG770327	BQ9382_C2-4885	Protein with similarity to the p27 subunit of mammalian proteasome modulator	-1.74028	3.21e-05	cyccny	D	-338	-333	tgctaagtacCCCCATaaggaagtca
gene2633	ACIB2EUKG770327	BQ9382_C2-4885	Protein with similarity to the p27 subunit of mammalian proteasome modulator	-1.74028	3.21e-05	cyccny	R	-396	-391	aactaccataCCCCTTtttccacgaa
gene2633	ACIB2EUKG770327	BQ9382_C2-4885	Protein with similarity to the p27 subunit of mammalian proteasome modulator	-1.74028	3.21e-05	cyccny	R	-998	-993	tgtaaccttgCTCCTTgg
gene2633	ACIB2EUKG770327	BQ9382_C2-4885	Protein with similarity to the p27 subunit of mammalian proteasome modulator	-1.74028	3.21e-05	cyccny	R	-639	-634	gaacttgacaCCCCTCtctatagcag
gene2633	ACIB2EUKG770327	BQ9382_C2-4885	Protein with similarity to the p27 subunit of mammalian proteasome modulator	-1.74028	3.21e-05	cyccny	D	-771	-766	aaaagatcaaCCCCGCagaagtattt
gene2633	ACIB2EUKG770327	BQ9382_C2-4885	Protein with similarity to the p27 subunit of mammalian proteasome modulator	-1.74028	3.21e-05	cyccny	R	-845	-840	aatgatatgaCCCCACgttttgtaga
gene2633	ACIB2EUKG770327	BQ9382_C2-4885	Protein with similarity to the p27 subunit of mammalian proteasome modulator	-1.74028	3.21e-05	cyccny	R	-280	-275	aagtcaaagtCTCCTCttgtcttttg
gene2633	ACIB2EUKG770327	BQ9382_C2-4885	Protein with similarity to the p27 subunit of mammalian proteasome modulator	-1.74028	3.21e-05	cyccny	R	-317	-312	ttagttgaacCCCCCTgtctatgact
gene2633	ACIB2EUKG770327	BQ9382_C2-4885	Protein with similarity to the p27 subunit of mammalian proteasome modulator	-1.74028	3.21e-05	cyccny	R	-580	-575	gtaaagcagaCCCCCCaacagccata
gene299	ACIB2EUKG768068	BQ9382_C1-1500	Membrane protein	-1.72753	0.00323514	cyccny	R	-809	-804	gcaccgcaccCTCCATcaaaacggtc
gene299	ACIB2EUKG768068	BQ9382_C1-1500	Membrane protein	-1.72753	0.00323514	cyccny	R	-16	-11	tatgtgcttcCTCCCTgaatcaaaaa
gene299	ACIB2EUKG768068	BQ9382_C1-1500	Membrane protein	-1.72753	0.00323514	cyccny	R	-857	-852	tcaaacaaacCTCCTTatcaactcaa
gene299	ACIB2EUKG768068	BQ9382_C1-1500	Membrane protein	-1.72753	0.00323514	cyccny	R	-791	-786	atcgtacctgCTCCTCccgcaccgca
gene1526	ACIB2EUKG769253	BQ9382_C1-7635	P-loop containing nucleosidetriphosphatehydrolases	-1.72022	0.00251617	cyccny	R	-855	-850	aacgagcgggCTCCGTtgatagcatg
gene1526	ACIB2EUKG769253	BQ9382_C1-7635	P-loop containing nucleosidetriphosphatehydrolases	-1.72022	0.00251617	cyccny	R	-926	-921	tattcacgacCTCCCTtcaaatgacc
gene1526	ACIB2EUKG769253	BQ9382_C1-7635	P-loop containing nucleosidetriphosphatehydrolases	-1.72022	0.00251617	cyccny	R	-621	-616	ctaatgaagaCTCCTTatcgtaatca
gene1526	ACIB2EUKG769253	BQ9382_C1-7635	P-loop containing nucleosidetriphosphatehydrolases	-1.72022	0.00251617	cyccny	D	-512	-507	aaaatgatcaCCCCTCacacacaact
gene1526	ACIB2EUKG769253	BQ9382_C1-7635	P-loop containing nucleosidetriphosphatehydrolases	-1.72022	0.00251617	cyccny	R	-962	-957	acttttgtctCTCCGTcttcattaac
gene5416	ACIB2EUKG773055	BQ9382_C4-5290	High-affinity nicotinic acid transporter	-1.71704	0.000190184	cyccny	R	-139	-134	agataataacCCCCATtatttctggc
gene2962	ACIB2EUKG770657	BQ9382_C2-6530	Conserved predicted protein	-1.69404	0.00179132	cyccny	D	-299	-294	tcgttgtttgCTCCGTggtcccctta
gene2962	ACIB2EUKG770657	BQ9382_C2-6530	Conserved predicted protein	-1.69404	0.00179132	cyccny	D	-428	-423	ggtattgtgaCTCCATgaaacggact
gene2962	ACIB2EUKG770657	BQ9382_C2-6530	Conserved predicted protein	-1.69404	0.00179132	cyccny	D	-671	-666	attgacggcaCTCCACcacaaccaca
gene2962	ACIB2EUKG770657	BQ9382_C2-6530	Conserved predicted protein	-1.69404	0.00179132	cyccny	D	-774	-769	tttaagcagtCTCCACatccacagcc
gene2962	ACIB2EUKG770657	BQ9382_C2-6530	Conserved predicted protein	-1.69404	0.00179132	cyccny	D	-290	-285	gctccgtggtCCCCTTactttgccaa
gene2962	ACIB2EUKG770657	BQ9382_C2-6530	Conserved predicted protein	-1.69404	0.00179132	cyccny	R	-442	-437	agtcacaataCCCCATctgaaacgat
gene2962	ACIB2EUKG770657	BQ9382_C2-6530	Conserved predicted protein	-1.69404	0.00179132	cyccny	R	-881	-876	ctacatgcagCTCCATcaatagcctt
gene2962	ACIB2EUKG770657	BQ9382_C2-6530	Conserved predicted protein	-1.69404	0.00179132	cyccny	D	-229	-224	taaccactatCCCCTCtcaatgtagt
gene2962	ACIB2EUKG770657	BQ9382_C2-6530	Conserved predicted protein	-1.69404	0.00179132	cyccny	D	-185	-180	ccatttatcaCTCCTTccacccccca
gene2962	ACIB2EUKG770657	BQ9382_C2-6530	Conserved predicted protein	-1.69404	0.00179132	cyccny	D	-85	-80	tttaggttggCTCCCTggtactttgt
gene2962	ACIB2EUKG770657	BQ9382_C2-6530	Conserved predicted protein	-1.69404	0.00179132	cyccny	D	-975	-970	aagtattaatCTCCATccctaattct
gene2962	ACIB2EUKG770657	BQ9382_C2-6530	Conserved predicted protein	-1.69404	0.00179132	cyccny	R	-864	-859	cgcatgaatcCCCCGTgctacatgca
gene2962	ACIB2EUKG770657	BQ9382_C2-6530	Conserved predicted protein	-1.69404	0.00179132	cyccny	D	-176	-171	actccttccaCCCCCCatctgcggac
gene2962	ACIB2EUKG770657	BQ9382_C2-6530	Conserved predicted protein	-1.69404	0.00179132	cyccny	R	-643	-638	tacgcccgagCTCCATcctcttcatg
gene2962	ACIB2EUKG770657	BQ9382_C2-6530	Conserved predicted protein	-1.69404	0.00179132	cyccny	R	-154	-149	agagatagggCTCCGTtcaaaggtcc
gene3496	ACIB2EUKG771169	BQ9382_C3-2195	Metallo-hydrolase / oxidoreductase	-1.68873	0.00261042	cyccny	D	-103	-98	gttccagcttCTCCCCatatatatgt
gene3496	ACIB2EUKG771169	BQ9382_C3-2195	Metallo-hydrolase / oxidoreductase	-1.68873	0.00261042	cyccny	R	-865	-860	aatcgggaatCCCCACgatgaagtat
gene3496	ACIB2EUKG771169	BQ9382_C3-2195	Metallo-hydrolase / oxidoreductase	-1.68873	0.00261042	cyccny	D	-141	-136	caggtaaaagCTCCCTgtagacttcc
gene3496	ACIB2EUKG771169	BQ9382_C3-2195	Metallo-hydrolase / oxidoreductase	-1.68873	0.00261042	cyccny	R	-263	-258	taaccattgcCCCCATtgagagttca
gene3496	ACIB2EUKG771169	BQ9382_C3-2195	Metallo-hydrolase / oxidoreductase	-1.68873	0.00261042	cyccny	D	-200	-195	gaaaaccattCCCCTTtcagctttgg
gene509	ACIB2EUKG768271	BQ9382_C1-2550	Mitochondrial 2' O-ribosemethyltransferase,required for methylation of U(2791) in21S rRNA	-1.68214	0.00249189	cyccny	D	-797	-792	ccaaaacgtcCTCCTCcatctcgacg
gene509	ACIB2EUKG768271	BQ9382_C1-2550	Mitochondrial 2' O-ribosemethyltransferase,required for methylation of U(2791) in21S rRNA	-1.68214	0.00249189	cyccny	D	-314	-309	aggtcaaaagCTCCTTgacatgctca
gene509	ACIB2EUKG768271	BQ9382_C1-2550	Mitochondrial 2' O-ribosemethyltransferase,required for methylation of U(2791) in21S rRNA	-1.68214	0.00249189	cyccny	D	-254	-249	attaattcgtCTCCCTagcaaaaagg
gene509	ACIB2EUKG768271	BQ9382_C1-2550	Mitochondrial 2' O-ribosemethyltransferase,required for methylation of U(2791) in21S rRNA	-1.68214	0.00249189	cyccny	D	-979	-974	cttcaaatgtCCCCACtacactaacg
gene3330	ACIB2EUKG771009	BQ9382_C3-1365	Pre-mRNA-processing protein 45	-1.6775	0.00814818	cyccny	R	-970	-965	aggagcattgCTCCTCttgcattgaa
gene3330	ACIB2EUKG771009	BQ9382_C3-1365	Pre-mRNA-processing protein 45	-1.6775	0.00814818	cyccny	R	-324	-319	agacgaattcCCCCGTttccttattc
gene3330	ACIB2EUKG771009	BQ9382_C3-1365	Pre-mRNA-processing protein 45	-1.6775	0.00814818	cyccny	R	-162	-157	accttgcctgCTCCTCttcggagtaa
gene3330	ACIB2EUKG771009	BQ9382_C3-1365	Pre-mRNA-processing protein 45	-1.6775	0.00814818	cyccny	R	-278	-273	gaaaataattCTCCACgcgagtaata
gene3330	ACIB2EUKG771009	BQ9382_C3-1365	Pre-mRNA-processing protein 45	-1.6775	0.00814818	cyccny	D	-614	-609	tcttcactttCTCCTTtaacagttga
gene86	ACIB2EUKG767863	BQ9382_C1-0435	HMA, heavy metal-associated domain	-1.67592	0.00294432	cyccny	D	-31	-26	aaataagccaCTCCTTattccttact
gene86	ACIB2EUKG767863	BQ9382_C1-0435	HMA, heavy metal-associated domain	-1.67592	0.00294432	cyccny	D	-836	-831	tgttatttgaCTCCTTcttgacccca
gene86	ACIB2EUKG767863	BQ9382_C1-0435	HMA, heavy metal-associated domain	-1.67592	0.00294432	cyccny	D	-825	-820	tccttcttgaCCCCACgatatacaac
gene219	ACIB2EUKG767990	BQ9382_C1-1100	Genomic scaffold, Kuraishia_capsulata_scaffold_2	-1.66896	0.00752613	cyccny	D	-145	-140	ctgtagatttCCCCATcgggcaagtc
gene219	ACIB2EUKG767990	BQ9382_C1-1100	Genomic scaffold, Kuraishia_capsulata_scaffold_2	-1.66896	0.00752613	cyccny	D	-1000	-995	CTCCATagtgagcaac
gene4483	ACIB2EUKG772142	BQ9382_C4-0625	Heme Oxygenase| Chain A	-1.65718	0.0092733	cyccny	R	-43	-38	aagagaatgcCCCCTCatcagacgtt
gene4483	ACIB2EUKG772142	BQ9382_C4-0625	Heme Oxygenase| Chain A	-1.65718	0.0092733	cyccny	D	-118	-113	agaagtaattCTCCCCaattgggtcg
gene4483	ACIB2EUKG772142	BQ9382_C4-0625	Heme Oxygenase| Chain A	-1.65718	0.0092733	cyccny	D	-978	-973	accggggaaaCCCCATcatgttgcaa
gene3938	ACIB2EUKG771606	BQ9382_C3-4405	Widely conserved NADPH oxidoreductase containing flavin mononucleotide (FMN)	-1.63915	0.007234	cyccny	D	-68	-63	taatgcagtcCTCCCTgtcgtataaa
gene3938	ACIB2EUKG771606	BQ9382_C3-4405	Widely conserved NADPH oxidoreductase containing flavin mononucleotide (FMN)	-1.63915	0.007234	cyccny	R	-888	-883	actgtatcgtCCCCATacttcttcca
gene3938	ACIB2EUKG771606	BQ9382_C3-4405	Widely conserved NADPH oxidoreductase containing flavin mononucleotide (FMN)	-1.63915	0.007234	cyccny	D	-935	-930	atgatcgaaaCTCCTTctaccgcaat
gene3938	ACIB2EUKG771606	BQ9382_C3-4405	Widely conserved NADPH oxidoreductase containing flavin mononucleotide (FMN)	-1.63915	0.007234	cyccny	D	-191	-186	gctaacggttCTCCGCttgatgccct
gene4290	ACIB2EUKG771951	BQ9382_C3-6165	FACT complex subunit SSRP1	-1.63066	0.00519307	cyccny	R	-401	-396	gacagaatggCCCCCCactccactaa
gene4290	ACIB2EUKG771951	BQ9382_C3-6165	FACT complex subunit SSRP1	-1.63066	0.00519307	cyccny	R	-408	-403	tggccccccaCTCCACtaaaatgctt
gene4290	ACIB2EUKG771951	BQ9382_C3-6165	FACT complex subunit SSRP1	-1.63066	0.00519307	cyccny	D	-497	-492	ccactcttttCTCCACatcttctcct
gene4290	ACIB2EUKG771951	BQ9382_C3-6165	FACT complex subunit SSRP1	-1.63066	0.00519307	cyccny	D	-486	-481	tccacatcttCTCCTCacctgttcaa
gene4290	ACIB2EUKG771951	BQ9382_C3-6165	FACT complex subunit SSRP1	-1.63066	0.00519307	cyccny	D	-509	-504	ctcagttataCTCCACtcttttctcc
gene4290	ACIB2EUKG771951	BQ9382_C3-6165	FACT complex subunit SSRP1	-1.63066	0.00519307	cyccny	D	-721	-716	tttgttgtcgCCCCTTctggtgatag
gene4290	ACIB2EUKG771951	BQ9382_C3-6165	FACT complex subunit SSRP1	-1.63066	0.00519307	cyccny	D	-150	-145	gcacgttttgCTCCTCttctcttctt
gene2751	ACIB2EUKG770445	BQ9382_C2-5475	Subunit of Elongator complex, which is required for modification of wobble nucleosides in tRNA	-1.62788	0.00737289	cyccny	D	-971	-966	atatcaacaaCCCCATtcttcagcag
gene2751	ACIB2EUKG770445	BQ9382_C2-5475	Subunit of Elongator complex, which is required for modification of wobble nucleosides in tRNA	-1.62788	0.00737289	cyccny	R	-116	-111	attcgcacctCTCCCTctttactaac
gene1691	ACIB2EUKG769418	BQ9382_C2-0175	Mannosyltransferase, involved in N-linked glycosylation	-1.62407	0.00103535	cyccny	D	-773	-768	aaaacaaaaaCTCCATtggtcaaatc
gene1691	ACIB2EUKG769418	BQ9382_C2-0175	Mannosyltransferase, involved in N-linked glycosylation	-1.62407	0.00103535	cyccny	D	-126	-121	tggactaattCCCCGTtcatttcatt
gene1691	ACIB2EUKG769418	BQ9382_C2-0175	Mannosyltransferase, involved in N-linked glycosylation	-1.62407	0.00103535	cyccny	R	-470	-465	ttcatgatttCTCCCTctctcttgta
gene1691	ACIB2EUKG769418	BQ9382_C2-0175	Mannosyltransferase, involved in N-linked glycosylation	-1.62407	0.00103535	cyccny	R	-312	-307	atttggtctcCTCCTCatcaggccca
gene1691	ACIB2EUKG769418	BQ9382_C2-0175	Mannosyltransferase, involved in N-linked glycosylation	-1.62407	0.00103535	cyccny	D	-56	-51	tcccactaacCTCCTCtccggtggcc
gene1691	ACIB2EUKG769418	BQ9382_C2-0175	Mannosyltransferase, involved in N-linked glycosylation	-1.62407	0.00103535	cyccny	D	-942	-937	caacagctgaCTCCTTtgagtcaatc
gene1691	ACIB2EUKG769418	BQ9382_C2-0175	Mannosyltransferase, involved in N-linked glycosylation	-1.62407	0.00103535	cyccny	R	-218	-213	cactcctcagCTCCATatcgaaactt
gene1691	ACIB2EUKG769418	BQ9382_C2-0175	Mannosyltransferase, involved in N-linked glycosylation	-1.62407	0.00103535	cyccny	D	-398	-393	attttccatcCTCCTCaaacggtgtt
gene1691	ACIB2EUKG769418	BQ9382_C2-0175	Mannosyltransferase, involved in N-linked glycosylation	-1.62407	0.00103535	cyccny	R	-210	-205	gtgatcgacaCTCCTCagctccatat
gene3647	ACIB2EUKG771319	BQ9382_C3-2950	Thiamine thiazole synthase	-1.62179	0.00508994	cyccny	D	-360	-355	tatgagaaaaCCCCTCaccacaactg
gene3647	ACIB2EUKG771319	BQ9382_C3-2950	Thiamine thiazole synthase	-1.62179	0.00508994	cyccny	R	-149	-144	attaagaataCTCCACctatcatcat
gene3647	ACIB2EUKG771319	BQ9382_C3-2950	Thiamine thiazole synthase	-1.62179	0.00508994	cyccny	D	-198	-193	aatttactaaCCCCATtgacagaaaa
gene3647	ACIB2EUKG771319	BQ9382_C3-2950	Thiamine thiazole synthase	-1.62179	0.00508994	cyccny	D	-674	-669	aagctattccCTCCACcaggtcttgg
gene3647	ACIB2EUKG771319	BQ9382_C3-2950	Thiamine thiazole synthase	-1.62179	0.00508994	cyccny	D	-225	-220	caatccacacCTCCCCagcaatgact
gene2740	ACIB2EUKG770434	BQ9382_C2-5420	Potential RNAseP/MRP complex component	-1.61507	0.00252976	ND	ND	ND	ND	ND
gene954	ACIB2EUKG768700	BQ9382_C1-4775	Protein required for cell viability	-1.61285	0.00139505	cyccny	D	-989	-984	ctagaaggaaCTCCCCagaagggagc
gene954	ACIB2EUKG768700	BQ9382_C1-4775	Protein required for cell viability	-1.61285	0.00139505	cyccny	R	-980	-975	cctacaagcgCTCCCTtctggggagt
gene954	ACIB2EUKG768700	BQ9382_C1-4775	Protein required for cell viability	-1.61285	0.00139505	cyccny	D	-67	-62	ttccgtttcgCTCCTTtcctttctag
gene954	ACIB2EUKG768700	BQ9382_C1-4775	Protein required for cell viability	-1.61285	0.00139505	cyccny	R	-444	-439	tcccaaagttCTCCTTtctatacaca
gene3172	ACIB2EUKG770856	BQ9382_C3-0575	GST C-terminal domain-like	-1.6079	0.0038165	cyccny	R	-227	-222	agatagtcctCCCCGTgaccagccag
gene3172	ACIB2EUKG770856	BQ9382_C3-0575	GST C-terminal domain-like	-1.6079	0.0038165	cyccny	D	-985	-980	tgtgaatactCTCCTTcatttggatt
gene3172	ACIB2EUKG770856	BQ9382_C3-0575	GST C-terminal domain-like	-1.6079	0.0038165	cyccny	D	-860	-855	acatcttttaCTCCATtaactttcag
gene3863	ACIB2EUKG771533	BQ9382_C3-4030	alpha/beta-Hydrolases	-1.60744	0.00915916	cyccny	D	-685	-680	cggggcaataCTCCATcttggtctac
gene3863	ACIB2EUKG771533	BQ9382_C3-4030	alpha/beta-Hydrolases	-1.60744	0.00915916	cyccny	R	-147	-142	catgttacccCTCCTCatacccagga
gene3863	ACIB2EUKG771533	BQ9382_C3-4030	alpha/beta-Hydrolases	-1.60744	0.00915916	cyccny	R	-696	-691	tggagtattgCCCCGTttagccttgg
gene3863	ACIB2EUKG771533	BQ9382_C3-4030	alpha/beta-Hydrolases	-1.60744	0.00915916	cyccny	R	-427	-422	gttgttgcagCTCCGTtgctatttgt
gene3863	ACIB2EUKG771533	BQ9382_C3-4030	alpha/beta-Hydrolases	-1.60744	0.00915916	cyccny	D	-762	-757	ccattaaaatCTCCTCaacacctgga
gene3863	ACIB2EUKG771533	BQ9382_C3-4030	alpha/beta-Hydrolases	-1.60744	0.00915916	cyccny	D	-181	-176	ttaaaaataaCTCCTTtggagtgaat
gene3863	ACIB2EUKG771533	BQ9382_C3-4030	alpha/beta-Hydrolases	-1.60744	0.00915916	cyccny	R	-660	-655	tctgaaagacCTCCTTggattgaagg
gene5050	ACIB2EUKG772692	BQ9382_C4-3460	Membrane protein	-1.6055	0.00230759	cyccny	R	-537	-532	tcgtctccgtCTCCGTgtagctcgta
gene5050	ACIB2EUKG772692	BQ9382_C4-3460	Membrane protein	-1.6055	0.00230759	cyccny	D	-820	-815	ccttcaaaacCTCCCCaataccacaa
gene5050	ACIB2EUKG772692	BQ9382_C4-3460	Membrane protein	-1.6055	0.00230759	cyccny	D	-779	-774	gagaatgtttCCCCACaaaattcaga
gene5050	ACIB2EUKG772692	BQ9382_C4-3460	Membrane protein	-1.6055	0.00230759	cyccny	R	-153	-148	cgatcttttaCCCCACttattcaaag
gene5050	ACIB2EUKG772692	BQ9382_C4-3460	Membrane protein	-1.6055	0.00230759	cyccny	R	-313	-308	ttggggaatgCCCCTCgaaacagtta
gene5050	ACIB2EUKG772692	BQ9382_C4-3460	Membrane protein	-1.6055	0.00230759	cyccny	R	-637	-632	gagcgaaaatCTCCATaacgtgtgga
gene5050	ACIB2EUKG772692	BQ9382_C4-3460	Membrane protein	-1.6055	0.00230759	cyccny	R	-531	-526	tcagggtcgtCTCCGTctccgtgtag
gene4695	ACIB2EUKG772348	BQ9382_C4-1685	S-adenosyl-L-methionine-dependent methyltrans ferases	-1.57352	0.00176476	cyccny	D	-975	-970	aacattcccaCCCCACaccatgatat
gene4695	ACIB2EUKG772348	BQ9382_C4-1685	S-adenosyl-L-methionine-dependent methyltrans ferases	-1.57352	0.00176476	cyccny	R	-58	-53	gttcttccttCCCCTTgaggtttttc
gene4695	ACIB2EUKG772348	BQ9382_C4-1685	S-adenosyl-L-methionine-dependent methyltrans ferases	-1.57352	0.00176476	cyccny	D	-78	-73	attattagatCTCCCCactagaaaaa
gene1068	ACIB2EUKG768806	BQ9382_C1-5345	ATP phosphoribosyl transferase (Hexamericenzyme) catalyzes the first step in histidine biosynthesis	-1.57311	0.00698249	cyccny	R	-19	-14	cctaaatgcgCTCCTTggaccagatt
gene1068	ACIB2EUKG768806	BQ9382_C1-5345	ATP phosphoribosyl transferase (Hexamericenzyme) catalyzes the first step in histidine biosynthesis	-1.57311	0.00698249	cyccny	D	-919	-914	attcaaagatCTCCACtcgctctacg
gene1068	ACIB2EUKG768806	BQ9382_C1-5345	ATP phosphoribosyl transferase (Hexamericenzyme) catalyzes the first step in histidine biosynthesis	-1.57311	0.00698249	cyccny	R	-385	-380	ttttggacgaCTCCTCtagaactatt
gene1068	ACIB2EUKG768806	BQ9382_C1-5345	ATP phosphoribosyl transferase (Hexamericenzyme) catalyzes the first step in histidine biosynthesis	-1.57311	0.00698249	cyccny	D	-449	-444	ctctctcagaCTCCATcagacacaga
gene1068	ACIB2EUKG768806	BQ9382_C1-5345	ATP phosphoribosyl transferase (Hexamericenzyme) catalyzes the first step in histidine biosynthesis	-1.57311	0.00698249	cyccny	D	-664	-659	tggtaaccttCTCCTCaagttttgga
gene1068	ACIB2EUKG768806	BQ9382_C1-5345	ATP phosphoribosyl transferase (Hexamericenzyme) catalyzes the first step in histidine biosynthesis	-1.57311	0.00698249	cyccny	R	-217	-212	aaccagttcaCTCCTCtcttctggtg
gene1068	ACIB2EUKG768806	BQ9382_C1-5345	ATP phosphoribosyl transferase (Hexamericenzyme) catalyzes the first step in histidine biosynthesis	-1.57311	0.00698249	cyccny	R	-622	-617	ttcaaggtatCTCCTTctctttcttc
gene764	ACIB2EUKG768521	BQ9382_C1-3825	Transmembrane protein involved in export of ammonia	-1.55687	0.000681798	cyccny	R	-136	-131	cggcctgggaCCCCTCagttacaccg
gene764	ACIB2EUKG768521	BQ9382_C1-3825	Transmembrane protein involved in export of ammonia	-1.55687	0.000681798	cyccny	R	-795	-790	ctgataaatgCTCCTCatctctagta
gene764	ACIB2EUKG768521	BQ9382_C1-3825	Transmembrane protein involved in export of ammonia	-1.55687	0.000681798	cyccny	R	-659	-654	tggttccttaCTCCATcccaaggctc
gene764	ACIB2EUKG768521	BQ9382_C1-3825	Transmembrane protein involved in export of ammonia	-1.55687	0.000681798	cyccny	R	-718	-713	cttgagatctCTCCCTgtacgaccat
gene764	ACIB2EUKG768521	BQ9382_C1-3825	Transmembrane protein involved in export of ammonia	-1.55687	0.000681798	cyccny	D	-167	-162	ttaacactcgCCCCACacatttttca
gene764	ACIB2EUKG768521	BQ9382_C1-3825	Transmembrane protein involved in export of ammonia	-1.55687	0.000681798	cyccny	D	-465	-460	gagatccaatCCCCACtggtggtgtg
gene2827	ACIB2EUKG770520	BQ9382_C2-5855	DNA binding protein with similarity to the S.pombe Snt2 protein	-1.54064	0.00559998	cyccny	D	-119	-114	tacaggcggtCCCCTCccgcctgatc
gene2827	ACIB2EUKG770520	BQ9382_C2-5855	DNA binding protein with similarity to the S.pombe Snt2 protein	-1.54064	0.00559998	cyccny	D	-380	-375	gtgctgacgaCTCCCTtcaaaaacct
gene2827	ACIB2EUKG770520	BQ9382_C2-5855	DNA binding protein with similarity to the S.pombe Snt2 protein	-1.54064	0.00559998	cyccny	R	-977	-972	tgttcagagaCCCCGTatgtggtcgg
gene2827	ACIB2EUKG770520	BQ9382_C2-5855	DNA binding protein with similarity to the S.pombe Snt2 protein	-1.54064	0.00559998	cyccny	D	-91	-86	ttccaaagatCTCCTTccactttatt
gene2827	ACIB2EUKG770520	BQ9382_C2-5855	DNA binding protein with similarity to the S.pombe Snt2 protein	-1.54064	0.00559998	cyccny	D	-746	-741	atgacagactCTCCGTtgtaggcaag
gene2827	ACIB2EUKG770520	BQ9382_C2-5855	DNA binding protein with similarity to the S.pombe Snt2 protein	-1.54064	0.00559998	cyccny	R	-273	-268	tgcaagtataCCCCATttttccagat
gene1849	ACIB2EUKG769564	BQ9382_C2-0965	S-adenosyl-L-methionine-dependent methyltrans ferases	-1.52365	0.00499242	cyccny	D	-937	-932	caccacaagaCCCCTTttcatcttgg
gene1849	ACIB2EUKG769564	BQ9382_C2-0965	S-adenosyl-L-methionine-dependent methyltrans ferases	-1.52365	0.00499242	cyccny	R	-301	-296	catgacataaCCCCATacttcgcgat
gene1849	ACIB2EUKG769564	BQ9382_C2-0965	S-adenosyl-L-methionine-dependent methyltrans ferases	-1.52365	0.00499242	cyccny	R	-221	-216	ttcattccaaCCCCTCtcctattgct
gene1849	ACIB2EUKG769564	BQ9382_C2-0965	S-adenosyl-L-methionine-dependent methyltrans ferases	-1.52365	0.00499242	cyccny	R	-597	-592	tgaagatagtCCCCCCaaagaactgg
gene1849	ACIB2EUKG769564	BQ9382_C2-0965	S-adenosyl-L-methionine-dependent methyltrans ferases	-1.52365	0.00499242	cyccny	D	-760	-755	agacaaatccCTCCTTgttaactctc
gene1849	ACIB2EUKG769564	BQ9382_C2-0965	S-adenosyl-L-methionine-dependent methyltrans ferases	-1.52365	0.00499242	cyccny	R	-486	-481	cggatcttatCTCCGCtcctatttta
gene5147	ACIB2EUKG772785	BQ9382_C4-3945	Genomic scaffold, Kuraishia_capsulata_scaffold_1	-1.52291	0.000880605	cyccny	R	-166	-161	gactatttgcCTCCTTtccaagacct
gene5147	ACIB2EUKG772785	BQ9382_C4-3945	Genomic scaffold, Kuraishia_capsulata_scaffold_1	-1.52291	0.000880605	cyccny	D	-837	-832	aaaaacgtcaCTCCATtgatcataga
gene5147	ACIB2EUKG772785	BQ9382_C4-3945	Genomic scaffold, Kuraishia_capsulata_scaffold_1	-1.52291	0.000880605	cyccny	R	-183	-178	ccaagacctcCTCCTTcttttattaa
gene5147	ACIB2EUKG772785	BQ9382_C4-3945	Genomic scaffold, Kuraishia_capsulata_scaffold_1	-1.52291	0.000880605	cyccny	R	-565	-560	acttcttagcCTCCTCcaaatgccag
gene5147	ACIB2EUKG772785	BQ9382_C4-3945	Genomic scaffold, Kuraishia_capsulata_scaffold_1	-1.52291	0.000880605	cyccny	D	-734	-729	tacatgccaaCTCCATtgtccttttc
gene5147	ACIB2EUKG772785	BQ9382_C4-3945	Genomic scaffold, Kuraishia_capsulata_scaffold_1	-1.52291	0.000880605	cyccny	D	-929	-924	tgagacaccaCTCCCCatcgaccaga
gene3936	ACIB2EUKG771604	BQ9382_C3-4395	Widely conserved NADPH oxidoreductase containing flavin mononucleotide (FMN)	-1.51562	0.00204846	cyccny	R	-663	-658	atatactaagCTCCCTtattgaaaga
gene3936	ACIB2EUKG771604	BQ9382_C3-4395	Widely conserved NADPH oxidoreductase containing flavin mononucleotide (FMN)	-1.51562	0.00204846	cyccny	D	-455	-450	ttaaggtcgaCCCCCTgaattattgt
gene3617	ACIB2EUKG771290	BQ9382_C3-2800	Asparagine synthetase	-1.51489	0.00842222	cyccny	R	-727	-722	gggttccctgCCCCTCtggaatctca
gene4927	ACIB2EUKG772572	BQ9382_C4-2845	P-loop containing nucleosidetriphosphatehydrolases	-1.51398	0.0020551	cyccny	R	-828	-823	tcacgatataCTCCGCaggctacttt
gene4927	ACIB2EUKG772572	BQ9382_C4-2845	P-loop containing nucleosidetriphosphatehydrolases	-1.51398	0.0020551	cyccny	D	-640	-635	tctggcaatgCTCCTCcttctacctg
gene1543	ACIB2EUKG769271	BQ9382_C1-7720	54S ribosomal protein L28	-1.51129	0.00267975	cyccny	R	-977	-972	gaacccccacCTCCATacactgaagc
gene1543	ACIB2EUKG769271	BQ9382_C1-7720	54S ribosomal protein L28	-1.51129	0.00267975	cyccny	R	-971	-966	ccaaacgaacCCCCACctccatacac
gene1543	ACIB2EUKG769271	BQ9382_C1-7720	54S ribosomal protein L28	-1.51129	0.00267975	cyccny	D	-110	-105	atgatgtcttCTCCTTtcttaactta
gene1543	ACIB2EUKG769271	BQ9382_C1-7720	54S ribosomal protein L28	-1.51129	0.00267975	cyccny	R	-243	-238	tatgcattcaCCCCGCtacgagtaaa
gene1543	ACIB2EUKG769271	BQ9382_C1-7720	54S ribosomal protein L28	-1.51129	0.00267975	cyccny	R	-773	-768	ccaagaacgcCCCCACtaacggctgc
gene1543	ACIB2EUKG769271	BQ9382_C1-7720	54S ribosomal protein L28	-1.51129	0.00267975	cyccny	R	-458	-453	tacttgcggaCCCCATatcttttgat
gene1543	ACIB2EUKG769271	BQ9382_C1-7720	54S ribosomal protein L28	-1.51129	0.00267975	cyccny	R	-908	-903	cccgtagcgtCTCCTCaggaagtgac
gene1543	ACIB2EUKG769271	BQ9382_C1-7720	54S ribosomal protein L28	-1.51129	0.00267975	cyccny	D	-136	-131	ataccctagaCCCCACcttgaaacgt
gene1543	ACIB2EUKG769271	BQ9382_C1-7720	54S ribosomal protein L28	-1.51129	0.00267975	cyccny	R	-404	-399	catcgcatcgCCCCTTgagtgttcgc
gene1543	ACIB2EUKG769271	BQ9382_C1-7720	54S ribosomal protein L28	-1.51129	0.00267975	cyccny	R	-878	-873	gacctgaggcCTCCATctccagcgta
gene1543	ACIB2EUKG769271	BQ9382_C1-7720	54S ribosomal protein L28	-1.51129	0.00267975	cyccny	D	-514	-509	ttcctgaaagCTCCTCttgcacatct
gene1543	ACIB2EUKG769271	BQ9382_C1-7720	54S ribosomal protein L28	-1.51129	0.00267975	cyccny	R	-752	-747	gagctaacacCCCCATtgccaccaag
gene84	ACIB2EUKG767861	BQ9382_C1-0425	PERQ amino acid-rich with GYF domain-containing protein 1	-1.5051	0.0040154	cyccny	D	-65	-60	agttccttccCTCCTCgaagggacat
gene84	ACIB2EUKG767861	BQ9382_C1-0425	PERQ amino acid-rich with GYF domain-containing protein 1	-1.5051	0.0040154	cyccny	R	-384	-379	tgaccatgaaCTCCTTgaatccgctc
gene84	ACIB2EUKG767861	BQ9382_C1-0425	PERQ amino acid-rich with GYF domain-containing protein 1	-1.5051	0.0040154	cyccny	D	-208	-203	cctgtttgaaCTCCATattctttacc
gene84	ACIB2EUKG767861	BQ9382_C1-0425	PERQ amino acid-rich with GYF domain-containing protein 1	-1.5051	0.0040154	cyccny	R	-122	-117	agagtgttctCTCCTTggaacaacaa
gene1706	ACIB2EUKG769433	BQ9382_C2-0250	NAD-dependent protein deacylase	-1.48679	0.00633332	cyccny	R	-827	-822	gatttcaaatCCCCATgacaaccttt
gene1706	ACIB2EUKG769433	BQ9382_C2-0250	NAD-dependent protein deacylase	-1.48679	0.00633332	cyccny	R	-987	-982	tcttactatcCTCCGCaagcagcgtt
gene1706	ACIB2EUKG769433	BQ9382_C2-0250	NAD-dependent protein deacylase	-1.48679	0.00633332	cyccny	R	-729	-724	cagccaccacCCCCTTctattccgac
gene8	ACIB2EUKG767788	BQ9382_C1-0045	FAD/NAD(P)-binding domain	-1.48418	0.00596411	cyccny	D	-391	-386	cccagtgatcCCCCACagtctcataa
gene8	ACIB2EUKG767788	BQ9382_C1-0045	FAD/NAD(P)-binding domain	-1.48418	0.00596411	cyccny	D	-366	-361	agattagattCTCCTCgcaattttca
gene8	ACIB2EUKG767788	BQ9382_C1-0045	FAD/NAD(P)-binding domain	-1.48418	0.00596411	cyccny	D	-30	-25	aggaatgattCCCCACagccaaatgt
gene8	ACIB2EUKG767788	BQ9382_C1-0045	FAD/NAD(P)-binding domain	-1.48418	0.00596411	cyccny	D	-521	-516	ccagaattgaCTCCACtggagataac
gene8	ACIB2EUKG767788	BQ9382_C1-0045	FAD/NAD(P)-binding domain	-1.48418	0.00596411	cyccny	D	-272	-267	ctaactacgcCTCCATcgaacgttct
gene1113	ACIB2EUKG768850	BQ9382_C1-5570	Nuclear protein that binds to and stabilizes the exoribonuclease Rat1p	-1.48067	0.00280244	cyccny	D	-340	-335	accaaggataCTCCATtaacttgtat
gene1113	ACIB2EUKG768850	BQ9382_C1-5570	Nuclear protein that binds to and stabilizes the exoribonuclease Rat1p	-1.48067	0.00280244	cyccny	D	-100	-95	cataatacctCTCCCCcatccctaac
gene1113	ACIB2EUKG768850	BQ9382_C1-5570	Nuclear protein that binds to and stabilizes the exoribonuclease Rat1p	-1.48067	0.00280244	cyccny	R	-686	-681	acgctactccCTCCGCcttctaagaa
gene4763	ACIB2EUKG772414	BQ9382_C4-2025	Genomic scaffold, Kuraishia_capsulata_scaffold_1	-1.47059	0.000598869	cyccny	D	-857	-852	gagaatcaatCTCCGTaagcgtggaa
gene4763	ACIB2EUKG772414	BQ9382_C4-2025	Genomic scaffold, Kuraishia_capsulata_scaffold_1	-1.47059	0.000598869	cyccny	R	-168	-163	tccgcgatgtCTCCGTctttttggtg
gene4763	ACIB2EUKG772414	BQ9382_C4-2025	Genomic scaffold, Kuraishia_capsulata_scaffold_1	-1.47059	0.000598869	cyccny	R	-759	-754	ccactcattcCTCCTCagctctctta
gene4763	ACIB2EUKG772414	BQ9382_C4-2025	Genomic scaffold, Kuraishia_capsulata_scaffold_1	-1.47059	0.000598869	cyccny	D	-452	-447	tcaataggacCTCCTTttctgttggc
gene2296	ACIB2EUKG769996	BQ9382_C2-3200	Constituent of the mitochondrial import motor associated with the presequence translocase	-1.46797	0.00836156	ND	ND	ND	ND	ND
gene4283	ACIB2EUKG771944	BQ9382_C3-6130	Venom allergen 5.01	-1.46535	0.00661876	cyccny	R	-575	-570	cattctgtatCCCCATcgttcgagcc
gene4283	ACIB2EUKG771944	BQ9382_C3-6130	Venom allergen 5.01	-1.46535	0.00661876	cyccny	D	-27	-22	ctatctgtcaCTCCTTtaaaacacgt
gene4283	ACIB2EUKG771944	BQ9382_C3-6130	Venom allergen 5.01	-1.46535	0.00661876	cyccny	D	-196	-191	ttatttacgtCTCCCCctttttggaa
gene2752	ACIB2EUKG770446	BQ9382_C2-5480	THUMP domain-containing protein 1	-1.45458	0.00883389	cyccny	R	-297	-292	tgtatattcgCTCCATcatttgaacc
gene2752	ACIB2EUKG770446	BQ9382_C2-5480	THUMP domain-containing protein 1	-1.45458	0.00883389	cyccny	D	-136	-131	aatggagcatCCCCATagacgaggaa
gene2752	ACIB2EUKG770446	BQ9382_C2-5480	THUMP domain-containing protein 1	-1.45458	0.00883389	cyccny	R	-198	-193	agtattcgatCTCCTTtattaccatc
gene2752	ACIB2EUKG770446	BQ9382_C2-5480	THUMP domain-containing protein 1	-1.45458	0.00883389	cyccny	R	-877	-872	tggaagctgtCTCCCCcaatgttgat
gene2752	ACIB2EUKG770446	BQ9382_C2-5480	THUMP domain-containing protein 1	-1.45458	0.00883389	cyccny	R	-117	-112	ttgttgatctCTCCTCttcttcctcg
gene2752	ACIB2EUKG770446	BQ9382_C2-5480	THUMP domain-containing protein 1	-1.45458	0.00883389	cyccny	R	-757	-752	taggccgtatCTCCATgcaatcttca
gene2752	ACIB2EUKG770446	BQ9382_C2-5480	THUMP domain-containing protein 1	-1.45458	0.00883389	cyccny	R	-344	-339	aactcgataaCCCCATcaaatagcat
gene2752	ACIB2EUKG770446	BQ9382_C2-5480	THUMP domain-containing protein 1	-1.45458	0.00883389	cyccny	R	-145	-140	tatggggatgCTCCATtcctctattt
gene2752	ACIB2EUKG770446	BQ9382_C2-5480	THUMP domain-containing protein 1	-1.45458	0.00883389	cyccny	D	-709	-704	aacttagtgaCCCCTCccaaacgtat
gene2788	ACIB2EUKG770481	BQ9382_C2-5660	Classic Zinc Finger	-1.45109	0.00373538	ND	ND	ND	ND	ND
gene7	ACIB2EUKG767787	BQ9382_C1-0040	Isochorismatase family hydrolase	-1.45059	0.00849959	cyccny	D	-425	-420	cctatttctgCTCCATcacttcactt
gene7	ACIB2EUKG767787	BQ9382_C1-0040	Isochorismatase family hydrolase	-1.45059	0.00849959	cyccny	D	-7	-2	ttcacctttaCTCCTCa
gene7	ACIB2EUKG767787	BQ9382_C1-0040	Isochorismatase family hydrolase	-1.45059	0.00849959	cyccny	R	-96	-91	cccccctcacCCCCGCaggcacgtac
gene7	ACIB2EUKG767787	BQ9382_C1-0040	Isochorismatase family hydrolase	-1.45059	0.00849959	cyccny	D	-59	-54	gataaatacgCTCCTTccaccccatg
gene7	ACIB2EUKG767787	BQ9382_C1-0040	Isochorismatase family hydrolase	-1.45059	0.00849959	cyccny	R	-81	-76	tatccagttgCTCCACccccctcacc
gene7	ACIB2EUKG767787	BQ9382_C1-0040	Isochorismatase family hydrolase	-1.45059	0.00849959	cyccny	D	-948	-943	tcggcaacaaCTCCATtttatactac
gene7	ACIB2EUKG767787	BQ9382_C1-0040	Isochorismatase family hydrolase	-1.45059	0.00849959	cyccny	D	-50	-45	gctccttccaCCCCATgtctacaacc
gene7	ACIB2EUKG767787	BQ9382_C1-0040	Isochorismatase family hydrolase	-1.45059	0.00849959	cyccny	R	-88	-83	ttgctccaccCCCCTCacccccgcag
gene441	ACIB2EUKG768204	BQ9382_C1-2210	Ribonuclease H2 subunit B	-1.43367	0.00362797	cyccny	R	-983	-978	tacgaagctcCTCCTTcttggagttg
gene441	ACIB2EUKG768204	BQ9382_C1-2210	Ribonuclease H2 subunit B	-1.43367	0.00362797	cyccny	D	-129	-124	aaagataaagCTCCACagatttgaat
gene441	ACIB2EUKG768204	BQ9382_C1-2210	Ribonuclease H2 subunit B	-1.43367	0.00362797	cyccny	R	-408	-403	tggtagcgcgCTCCCTtagcatggga
gene441	ACIB2EUKG768204	BQ9382_C1-2210	Ribonuclease H2 subunit B	-1.43367	0.00362797	cyccny	R	-370	-365	tcattccagcCTCCATatttttgggc
gene441	ACIB2EUKG768204	BQ9382_C1-2210	Ribonuclease H2 subunit B	-1.43367	0.00362797	cyccny	R	-744	-739	ttgatccttaCCCCATgagaaccagg
gene441	ACIB2EUKG768204	BQ9382_C1-2210	Ribonuclease H2 subunit B	-1.43367	0.00362797	cyccny	R	-875	-870	attctaggtaCTCCTCtctagcaaaa
gene4058	ACIB2EUKG771723	BQ9382_C3-5005	Coenzyme Q (Ubiquinone) binding protein	-1.42066	0.00957565	cyccny	R	-290	-285	acaattgcatCCCCATtattagtttt
gene4058	ACIB2EUKG771723	BQ9382_C3-5005	Coenzyme Q (Ubiquinone) binding protein	-1.42066	0.00957565	cyccny	D	-128	-123	tcatccacctCTCCCCcacctttgcc
gene4058	ACIB2EUKG771723	BQ9382_C3-5005	Coenzyme Q (Ubiquinone) binding protein	-1.42066	0.00957565	cyccny	R	-352	-347	ccaagcatctCTCCCTtccctttcag
gene4058	ACIB2EUKG771723	BQ9382_C3-5005	Coenzyme Q (Ubiquinone) binding protein	-1.42066	0.00957565	cyccny	D	-607	-602	gtaacaaatcCTCCTTtgagttccaa
gene5370	ACIB2EUKG773010	BQ9382_C4-5060	Chorismate mutase, catalyzes the conversion of chorismate to prephenate	-1.41532	0.000576113	cyccny	R	-922	-917	gttcttctagCTCCTTccgggatatg
gene5370	ACIB2EUKG773010	BQ9382_C4-5060	Chorismate mutase, catalyzes the conversion of chorismate to prephenate	-1.41532	0.000576113	cyccny	R	-424	-419	gatttatgttCCCCATgattaattcg
gene5370	ACIB2EUKG773010	BQ9382_C4-5060	Chorismate mutase, catalyzes the conversion of chorismate to prephenate	-1.41532	0.000576113	cyccny	D	-160	-155	tggccctctaCCCCACaccccaggtt
gene5370	ACIB2EUKG773010	BQ9382_C4-5060	Chorismate mutase, catalyzes the conversion of chorismate to prephenate	-1.41532	0.000576113	cyccny	R	-671	-666	ttccctttctCTCCGCgctaccccag
gene5370	ACIB2EUKG773010	BQ9382_C4-5060	Chorismate mutase, catalyzes the conversion of chorismate to prephenate	-1.41532	0.000576113	cyccny	D	-31	-26	catatctttcCTCCGCttcttcttac
gene5370	ACIB2EUKG773010	BQ9382_C4-5060	Chorismate mutase, catalyzes the conversion of chorismate to prephenate	-1.41532	0.000576113	cyccny	D	-68	-63	ctcgatttgtCCCCTCgtctctgcgt
gene5370	ACIB2EUKG773010	BQ9382_C4-5060	Chorismate mutase, catalyzes the conversion of chorismate to prephenate	-1.41532	0.000576113	cyccny	D	-448	-443	atttctctggCTCCGTaaacttaacg
gene5370	ACIB2EUKG773010	BQ9382_C4-5060	Chorismate mutase, catalyzes the conversion of chorismate to prephenate	-1.41532	0.000576113	cyccny	D	-50	-45	ctctgcgttcCTCCCTtttcatatct
gene5370	ACIB2EUKG773010	BQ9382_C4-5060	Chorismate mutase, catalyzes the conversion of chorismate to prephenate	-1.41532	0.000576113	cyccny	D	-320	-315	aatcgggcgcCTCCACcagcgcggaa
gene5370	ACIB2EUKG773010	BQ9382_C4-5060	Chorismate mutase, catalyzes the conversion of chorismate to prephenate	-1.41532	0.000576113	cyccny	R	-762	-757	gaaactccagCTCCACcaaatcggtt
gene1426	ACIB2EUKG769157	BQ9382_C1-7135	Halomucin	-1.41381	0.00120818	ND	ND	ND	ND	ND
gene3286	ACIB2EUKG770966	BQ9382_C3-1145	Vacuolar membrane zinc transporter	-1.41169	0.00466638	cyccny	D	-524	-519	ttctctggatCTCCTCtctcttcaac
gene3286	ACIB2EUKG770966	BQ9382_C3-1145	Vacuolar membrane zinc transporter	-1.41169	0.00466638	cyccny	R	-820	-815	taatttgttcCTCCCTtgccaaatag
gene3286	ACIB2EUKG770966	BQ9382_C3-1145	Vacuolar membrane zinc transporter	-1.41169	0.00466638	cyccny	R	-730	-725	ctttttcacgCTCCTCgagttcttgg
gene2499	ACIB2EUKG770197	BQ9382_C2-4215	Homodimeric Zn2Cys6 zinc finger transcription factor	-1.39355	0.00344157	cyccny	D	-120	-115	ttaccccttaCCCCATagatggccct
gene2499	ACIB2EUKG770197	BQ9382_C2-4215	Homodimeric Zn2Cys6 zinc finger transcription factor	-1.39355	0.00344157	cyccny	R	-433	-428	ttagtgtaatCTCCTCtggatgaatt
gene2499	ACIB2EUKG770197	BQ9382_C2-4215	Homodimeric Zn2Cys6 zinc finger transcription factor	-1.39355	0.00344157	cyccny	R	-281	-276	cctaacttgtCTCCTCtgcaagtttg
gene2499	ACIB2EUKG770197	BQ9382_C2-4215	Homodimeric Zn2Cys6 zinc finger transcription factor	-1.39355	0.00344157	cyccny	R	-500	-495	tcttattcaaCTCCATagtcagcttc
gene2499	ACIB2EUKG770197	BQ9382_C2-4215	Homodimeric Zn2Cys6 zinc finger transcription factor	-1.39355	0.00344157	cyccny	R	-383	-378	ctatttcaatCTCCTTtttgtgcgta
gene2499	ACIB2EUKG770197	BQ9382_C2-4215	Homodimeric Zn2Cys6 zinc finger transcription factor	-1.39355	0.00344157	cyccny	R	-200	-195	gtggaaaattCCCCATtcgtcgggct
gene2499	ACIB2EUKG770197	BQ9382_C2-4215	Homodimeric Zn2Cys6 zinc finger transcription factor	-1.39355	0.00344157	cyccny	D	-127	-122	tttctcgttaCCCCTTaccccataga
gene2499	ACIB2EUKG770197	BQ9382_C2-4215	Homodimeric Zn2Cys6 zinc finger transcription factor	-1.39355	0.00344157	cyccny	D	-82	-77	tttttttctaCCCCCCatgcccgcga
gene3157	ACIB2EUKG770842	BQ9382_C3-0500	Mitochondrial import inner membrane translocase subunit TIM8	-1.38888	0.004609	ND	ND	ND	ND	ND
gene3935	ACIB2EUKG771603	BQ9382_C3-4390	Widely conserved NADPH oxidoreductase containing flavin mononucleotide (FMN)	-1.37733	0.00951496	cyccny	R	-663	-658	atatactaagCTCCCTtattgaaaga
gene3935	ACIB2EUKG771603	BQ9382_C3-4390	Widely conserved NADPH oxidoreductase containing flavin mononucleotide (FMN)	-1.37733	0.00951496	cyccny	D	-455	-450	ttaaggtcgaCCCCCTgaattattgt
gene5058	ACIB2EUKG772700	BQ9382_C4-3500	Type I PLP-dependent aspartate aminotransferase-like (Major domain)	-1.37684	0.00613103	cyccny	D	-793	-788	tttccacgctCTCCTCagtagctctt
gene5058	ACIB2EUKG772700	BQ9382_C4-3500	Type I PLP-dependent aspartate aminotransferase-like (Major domain)	-1.37684	0.00613103	cyccny	R	-452	-447	tttgatgcacCCCCTCtttgttgcta
gene5058	ACIB2EUKG772700	BQ9382_C4-3500	Type I PLP-dependent aspartate aminotransferase-like (Major domain)	-1.37684	0.00613103	cyccny	D	-292	-287	ccaaaagataCCCCCCtccgcttcag
gene5058	ACIB2EUKG772700	BQ9382_C4-3500	Type I PLP-dependent aspartate aminotransferase-like (Major domain)	-1.37684	0.00613103	cyccny	D	-401	-396	tccaacgaacCCCCACaccagtgagg
gene5058	ACIB2EUKG772700	BQ9382_C4-3500	Type I PLP-dependent aspartate aminotransferase-like (Major domain)	-1.37684	0.00613103	cyccny	R	-519	-514	taggaagtgaCTCCATtctctttgcc
gene5058	ACIB2EUKG772700	BQ9382_C4-3500	Type I PLP-dependent aspartate aminotransferase-like (Major domain)	-1.37684	0.00613103	cyccny	R	-327	-322	agtgggccgcCCCCTCacgatagatg
gene5058	ACIB2EUKG772700	BQ9382_C4-3500	Type I PLP-dependent aspartate aminotransferase-like (Major domain)	-1.37684	0.00613103	cyccny	R	-540	-535	ttgccactctCTCCTCtcaaacttct
gene5058	ACIB2EUKG772700	BQ9382_C4-3500	Type I PLP-dependent aspartate aminotransferase-like (Major domain)	-1.37684	0.00613103	cyccny	R	-554	-549	tctcaaacttCTCCTTggcaattgaa
gene5058	ACIB2EUKG772700	BQ9382_C4-3500	Type I PLP-dependent aspartate aminotransferase-like (Major domain)	-1.37684	0.00613103	cyccny	D	-95	-90	aacattgaaaCCCCTCgatgtaatgc
gene5058	ACIB2EUKG772700	BQ9382_C4-3500	Type I PLP-dependent aspartate aminotransferase-like (Major domain)	-1.37684	0.00613103	cyccny	D	-145	-140	ctataaaactCTCCGTtcccataaag
gene5058	ACIB2EUKG772700	BQ9382_C4-3500	Type I PLP-dependent aspartate aminotransferase-like (Major domain)	-1.37684	0.00613103	cyccny	R	-815	-810	gaaatcggaaCTCCGTcaagctctag
gene938	ACIB2EUKG768684	BQ9382_C1-4695	Transcription initiation factor IIA subunit 2	-1.37363	0.00751774	ND	ND	ND	ND	ND
gene3370	ACIB2EUKG771049	BQ9382_C3-1565	CheY-like	-1.37274	0.00878385	cyccny	D	-862	-857	aaaaagatccCTCCACctttcaaacc
gene3370	ACIB2EUKG771049	BQ9382_C3-1565	CheY-like	-1.37274	0.00878385	cyccny	R	-577	-572	tcttcctcttCCCCTTcttcaatcac
gene3370	ACIB2EUKG771049	BQ9382_C3-1565	CheY-like	-1.37274	0.00878385	cyccny	D	-335	-330	attaatagcaCCCCACccacccccaa
gene3370	ACIB2EUKG771049	BQ9382_C3-1565	CheY-like	-1.37274	0.00878385	cyccny	D	-54	-49	accttagcaaCTCCCTccctcaaaat
gene545	ACIB2EUKG768308	BQ9382_C1-2730	WGS project CABT00000000 data, contig 2.2	-1.36395	0.00453479	cyccny	D	-457	-452	attcgacgtaCCCCGCaattgtttgc
gene545	ACIB2EUKG768308	BQ9382_C1-2730	WGS project CABT00000000 data, contig 2.2	-1.36395	0.00453479	cyccny	R	-106	-101	cccgcccaatCTCCCTccaactttta
gene545	ACIB2EUKG768308	BQ9382_C1-2730	WGS project CABT00000000 data, contig 2.2	-1.36395	0.00453479	cyccny	R	-127	-122	ttttattagtCCCCTCattttctttc
gene545	ACIB2EUKG768308	BQ9382_C1-2730	WGS project CABT00000000 data, contig 2.2	-1.36395	0.00453479	cyccny	R	-975	-970	gatggtccatCTCCACttcaaacggt
gene545	ACIB2EUKG768308	BQ9382_C1-2730	WGS project CABT00000000 data, contig 2.2	-1.36395	0.00453479	cyccny	R	-303	-298	catcaattctCCCCTTcaagtagtca
gene545	ACIB2EUKG768308	BQ9382_C1-2730	WGS project CABT00000000 data, contig 2.2	-1.36395	0.00453479	cyccny	R	-407	-402	agcatgaacaCTCCCCaattcatgga
gene545	ACIB2EUKG768308	BQ9382_C1-2730	WGS project CABT00000000 data, contig 2.2	-1.36395	0.00453479	cyccny	R	-543	-538	aggcgataagCCCCATgatctgcgtg
gene545	ACIB2EUKG768308	BQ9382_C1-2730	WGS project CABT00000000 data, contig 2.2	-1.36395	0.00453479	cyccny	R	-65	-60	gtttctctttCCCCGTccacagacga
gene545	ACIB2EUKG768308	BQ9382_C1-2730	WGS project CABT00000000 data, contig 2.2	-1.36395	0.00453479	cyccny	R	-638	-633	tctccaactaCTCCACtgctcaacct
gene1929	ACIB2EUKG769643	BQ9382_C2-1365	Protein of unknown function (DUF1689)	-1.3627	5.74e-05	cyccny	R	-245	-240	ccgcttgaaaCCCCTTtccttcgatt
gene1929	ACIB2EUKG769643	BQ9382_C2-1365	Protein of unknown function (DUF1689)	-1.3627	5.74e-05	cyccny	R	-233	-228	acggtgtctgCCCCGCttgaaacccc
gene1929	ACIB2EUKG769643	BQ9382_C2-1365	Protein of unknown function (DUF1689)	-1.3627	5.74e-05	cyccny	D	-681	-676	cgactgacttCTCCATtcttacgaca
gene585	ACIB2EUKG768349	BQ9382_C1-2930	Splicing factor 3B subunit 5	-1.36102	0.0087933	cyccny	D	-278	-273	actggtgtgtCCCCCTgcacatcaac
gene585	ACIB2EUKG768349	BQ9382_C1-2930	Splicing factor 3B subunit 5	-1.36102	0.0087933	cyccny	D	-811	-806	atttcgtattCTCCCCtttaaagtat
gene585	ACIB2EUKG768349	BQ9382_C1-2930	Splicing factor 3B subunit 5	-1.36102	0.0087933	cyccny	R	-974	-969	ttgaaacaaaCTCCCTtttggcccga
gene585	ACIB2EUKG768349	BQ9382_C1-2930	Splicing factor 3B subunit 5	-1.36102	0.0087933	cyccny	D	-681	-676	ctgcttataaCTCCTCgatgtcaact
gene585	ACIB2EUKG768349	BQ9382_C1-2930	Splicing factor 3B subunit 5	-1.36102	0.0087933	cyccny	D	-99	-94	ctttggcagtCTCCTTccggtccctt
gene1868	ACIB2EUKG769583	BQ9382_C2-1060	DNA repair like-protein Rad1	-1.35929	0.000133523	cyccny	R	-730	-725	gagtaaccccCTCCTTgcaattctat
gene1868	ACIB2EUKG769583	BQ9382_C2-1060	DNA repair like-protein Rad1	-1.35929	0.000133523	cyccny	D	-238	-233	aggtactaacCCCCACagaattcagt
gene1868	ACIB2EUKG769583	BQ9382_C2-1060	DNA repair like-protein Rad1	-1.35929	0.000133523	cyccny	D	-986	-981	tagaaaggttCTCCTTtgagctcctt
gene1868	ACIB2EUKG769583	BQ9382_C2-1060	DNA repair like-protein Rad1	-1.35929	0.000133523	cyccny	D	-145	-140	actgatctgaCTCCATtggcaatgct
gene1868	ACIB2EUKG769583	BQ9382_C2-1060	DNA repair like-protein Rad1	-1.35929	0.000133523	cyccny	D	-976	-971	ctcctttgagCTCCTTtatcttgtcg
gene2529	ACIB2EUKG770225	BQ9382_C2-4365	Genomic scaffold, Kuraishia_capsulata_scaffold	-1.35447	0.003065	cyccny	R	-356	-351	gcaaagtagaCTCCTTctggatgttg
gene2529	ACIB2EUKG770225	BQ9382_C2-4365	Genomic scaffold, Kuraishia_capsulata_scaffold	-1.35447	0.003065	cyccny	R	-882	-877	cttacgtataCCCCACataccttttt
gene2529	ACIB2EUKG770225	BQ9382_C2-4365	Genomic scaffold, Kuraishia_capsulata_scaffold	-1.35447	0.003065	cyccny	D	-24	-19	tttgtcttttCTCCTTcatcgaaatt
gene2581	ACIB2EUKG770276	BQ9382_C2-4625	Mitochondrial intermediate peptidase	-1.35106	0.0030177	ND	ND	ND	ND	ND
gene5007	ACIB2EUKG772649	BQ9382_C4-3245	Conserved predicted protein	-1.33352	0.0039593	cyccny	R	-942	-937	tcaggagcctCCCCACtagccactgt
gene5007	ACIB2EUKG772649	BQ9382_C4-3245	Conserved predicted protein	-1.33352	0.0039593	cyccny	R	-295	-290	aaaatgaacgCTCCGCttgaaaattt
gene5007	ACIB2EUKG772649	BQ9382_C4-3245	Conserved predicted protein	-1.33352	0.0039593	cyccny	D	-649	-644	caccgctctaCTCCCCttcaaggcaa
gene5007	ACIB2EUKG772649	BQ9382_C4-3245	Conserved predicted protein	-1.33352	0.0039593	cyccny	R	-342	-337	atacgttcaaCTCCCCgggtgatcct
gene5007	ACIB2EUKG772649	BQ9382_C4-3245	Conserved predicted protein	-1.33352	0.0039593	cyccny	R	-67	-62	gggtcgttgaCCCCACcttgatatgt
gene5387	ACIB2EUKG773027	BQ9382_C4-5145	Conserved predicted protein	-1.31895	0.00014739	ND	ND	ND	ND	ND
gene2200	ACIB2EUKG769902	BQ9382_C2-2720	NAD(P)-linked oxidoreductase	-1.31809	0.00124626	cyccny	D	-40	-35	ctcatattgtCTCCCTcttattctaa
gene2200	ACIB2EUKG769902	BQ9382_C2-2720	NAD(P)-linked oxidoreductase	-1.31809	0.00124626	cyccny	R	-630	-625	gatgatttttCCCCTTtctcagtttc
gene2200	ACIB2EUKG769902	BQ9382_C2-2720	NAD(P)-linked oxidoreductase	-1.31809	0.00124626	cyccny	R	-401	-396	aattggtaatCCCCTTcttagcccaa
gene2200	ACIB2EUKG769902	BQ9382_C2-2720	NAD(P)-linked oxidoreductase	-1.31809	0.00124626	cyccny	D	-240	-235	ctctttttggCTCCCTtttttccgat
gene2200	ACIB2EUKG769902	BQ9382_C2-2720	NAD(P)-linked oxidoreductase	-1.31809	0.00124626	cyccny	D	-368	-363	gtgagtctgtCCCCTTttatttttcc
gene2200	ACIB2EUKG769902	BQ9382_C2-2720	NAD(P)-linked oxidoreductase	-1.31809	0.00124626	cyccny	D	-872	-867	atgaatgaaaCTCCTCcaaatcaaag
gene50	ACIB2EUKG767829	BQ9382_C1-0255	APN2 Class II abasic (AP) endonuclease involved in repair of DNA damage	-1.31806	0.00543376	cyccny	R	-291	-286	tatttgctggCCCCACagaaaccgga
gene50	ACIB2EUKG767829	BQ9382_C1-0255	APN2 Class II abasic (AP) endonuclease involved in repair of DNA damage	-1.31806	0.00543376	cyccny	D	-931	-926	gtgctgccatCCCCTCggccaagctg
gene3975	ACIB2EUKG771640	BQ9382_C3-4590	P-loop containing nucleosidetriphosphatehydrolases	-1.31314	0.00270386	cyccny	R	-681	-676	cgtcaacataCTCCACagaaacaacc
gene3975	ACIB2EUKG771640	BQ9382_C3-4590	P-loop containing nucleosidetriphosphatehydrolases	-1.31314	0.00270386	cyccny	R	-760	-755	tccaccgaacCTCCATtggagactgg
gene3975	ACIB2EUKG771640	BQ9382_C3-4590	P-loop containing nucleosidetriphosphatehydrolases	-1.31314	0.00270386	cyccny	D	-443	-438	ctgtttatctCTCCCTcagaacagtt
gene3975	ACIB2EUKG771640	BQ9382_C3-4590	P-loop containing nucleosidetriphosphatehydrolases	-1.31314	0.00270386	cyccny	R	-185	-180	ttatcgatggCTCCTTttccgattcg
gene3344	ACIB2EUKG771023	BQ9382_C3-1435	Genomic scaffold, Kuraishia_capsulata_scaffold_7	-1.30994	0.00741757	cyccny	D	-818	-813	tcgaccaactCTCCGTcctcgccagc
gene3344	ACIB2EUKG771023	BQ9382_C3-1435	Genomic scaffold, Kuraishia_capsulata_scaffold_7	-1.30994	0.00741757	cyccny	D	-586	-581	tcttcgtgaaCTCCGTcaaggaaatg
gene3344	ACIB2EUKG771023	BQ9382_C3-1435	Genomic scaffold, Kuraishia_capsulata_scaffold_7	-1.30994	0.00741757	cyccny	R	-906	-901	gtgttttagcCTCCCTtgagacttca
gene512	ACIB2EUKG768274	BQ9382_C1-2565	Tyrosyl-DNA phosphodiesterase 1	-1.30693	0.00249957	cyccny	R	-121	-116	cttcaaatgtCCCCACtacactaacg
gene512	ACIB2EUKG768274	BQ9382_C1-2565	Tyrosyl-DNA phosphodiesterase 1	-1.30693	0.00249957	cyccny	R	-56	-51	agaaacgctcCTCCTCccagaaggac
gene512	ACIB2EUKG768274	BQ9382_C1-2565	Tyrosyl-DNA phosphodiesterase 1	-1.30693	0.00249957	cyccny	R	-846	-841	attaattcgtCTCCCTagcaaaaagg
gene512	ACIB2EUKG768274	BQ9382_C1-2565	Tyrosyl-DNA phosphodiesterase 1	-1.30693	0.00249957	cyccny	R	-306	-301	aaacgtcctcCTCCATctcgacgtta
gene512	ACIB2EUKG768274	BQ9382_C1-2565	Tyrosyl-DNA phosphodiesterase 1	-1.30693	0.00249957	cyccny	R	-786	-781	aggtcaaaagCTCCTTgacatgctca
gene4734	ACIB2EUKG772387	BQ9382_C4-1880	P-loop containing nucleosidetriphosphatehydrolases	-1.30604	0.0063107	cyccny	R	-307	-302	aacaattgggCTCCGCaaaacacaaa
gene4734	ACIB2EUKG772387	BQ9382_C4-1880	P-loop containing nucleosidetriphosphatehydrolases	-1.30604	0.0063107	cyccny	R	-847	-842	ttgatattttCTCCCTcttcatcttc
gene4734	ACIB2EUKG772387	BQ9382_C4-1880	P-loop containing nucleosidetriphosphatehydrolases	-1.30604	0.0063107	cyccny	R	-258	-253	tcacggccaaCTCCTCtataattgaa
gene4734	ACIB2EUKG772387	BQ9382_C4-1880	P-loop containing nucleosidetriphosphatehydrolases	-1.30604	0.0063107	cyccny	R	-208	-203	ataccacactCCCCATtctaaagtct
gene4734	ACIB2EUKG772387	BQ9382_C4-1880	P-loop containing nucleosidetriphosphatehydrolases	-1.30604	0.0063107	cyccny	R	-346	-341	aacaatgctgCTCCGTaaacagtttt
gene4734	ACIB2EUKG772387	BQ9382_C4-1880	P-loop containing nucleosidetriphosphatehydrolases	-1.30604	0.0063107	cyccny	R	-949	-944	tcttcatggtCTCCTTgcacctcttc
gene4734	ACIB2EUKG772387	BQ9382_C4-1880	P-loop containing nucleosidetriphosphatehydrolases	-1.30604	0.0063107	cyccny	R	-923	-918	catctacctcCTCCTCgtcttcctgc
gene4134	ACIB2EUKG771799	BQ9382_C3-5385	Protein lin-49	-1.29424	0.0028605	ND	ND	ND	ND	ND
gene4606	ACIB2EUKG772263	BQ9382_C4-1240	P-loop containing nucleosidetriphosphatehydrolases	-1.29021	0.00484329	cyccny	R	-366	-361	taaaaattaaCTCCCTagcgactgaa
gene4606	ACIB2EUKG772263	BQ9382_C4-1240	P-loop containing nucleosidetriphosphatehydrolases	-1.29021	0.00484329	cyccny	D	-461	-456	gcatctaaacCTCCTCtcttgactat
gene4606	ACIB2EUKG772263	BQ9382_C4-1240	P-loop containing nucleosidetriphosphatehydrolases	-1.29021	0.00484329	cyccny	R	-786	-781	taaattttgtCCCCACagcgtctgat
gene1166	ACIB2EUKG768905	BQ9382_C1-5835	calcium-transporting P-type ATPase,PMR1-type	-1.28403	0.000196465	ND	ND	ND	ND	ND
gene2635	ACIB2EUKG770329	BQ9382_C2-4895	Arginine/alanine aminopeptidase	-1.27372	0.00257273	ND	ND	ND	ND	ND
gene2465	ACIB2EUKG770163	BQ9382_C2-4045	PAB-dependent poly(A)-specific ribonuclease subunit pan3	-1.25931	0.00801731	cyccny	D	-813	-808	tggcaattggCCCCACtgggtccaac
gene2465	ACIB2EUKG770163	BQ9382_C2-4045	PAB-dependent poly(A)-specific ribonuclease subunit pan3	-1.25931	0.00801731	cyccny	D	-298	-293	actggaagctCTCCCTaattaggttc
gene2465	ACIB2EUKG770163	BQ9382_C2-4045	PAB-dependent poly(A)-specific ribonuclease subunit pan3	-1.25931	0.00801731	cyccny	D	-988	-983	gcctttgaagCTCCATaggctgccca
gene218	ACIB2EUKG767989	BQ9382_C1-1095	Alanyl-tRNA synthetase (Alanine-tRNA ligase) (AlaRS)	-1.25073	0.000519294	cyccny	D	-102	-97	cctaagatttCTCCTTtgcgtgattt
gene613	ACIB2EUKG768377	BQ9382_C1-3070	NAD(P)-binding Rossmann-fold domains	-1.24738	0.0043111	cyccny	R	-362	-357	ctccaacgcaCTCCACgaatttaatg
gene613	ACIB2EUKG768377	BQ9382_C1-3070	NAD(P)-binding Rossmann-fold domains	-1.24738	0.0043111	cyccny	D	-101	-96	aatgtatgtaCCCCACgtaatccgtt
gene613	ACIB2EUKG768377	BQ9382_C1-3070	NAD(P)-binding Rossmann-fold domains	-1.24738	0.0043111	cyccny	R	-632	-627	ctgcggacacCCCCTTgtttttggct
gene613	ACIB2EUKG768377	BQ9382_C1-3070	NAD(P)-binding Rossmann-fold domains	-1.24738	0.0043111	cyccny	R	-192	-187	gagcattctgCCCCGCcattaataat
gene613	ACIB2EUKG768377	BQ9382_C1-3070	NAD(P)-binding Rossmann-fold domains	-1.24738	0.0043111	cyccny	R	-481	-476	tgatctgtgaCTCCATcggttacaag
gene4735	ACIB2EUKG772388	BQ9382_C4-1885	Similar to sgd S000028515 uniprotP0C5R9 Saccharomyces cerevisiae YPR170W-B	-1.24565	0.00187345	cyccny	R	-194	-189	ttgatattttCTCCCTcttcatcttc
gene4735	ACIB2EUKG772388	BQ9382_C4-1885	Similar to sgd S000028515 uniprotP0C5R9 Saccharomyces cerevisiae YPR170W-B	-1.24565	0.00187345	cyccny	R	-270	-265	catctacctcCTCCTCgtcttcctgc
gene4735	ACIB2EUKG772388	BQ9382_C4-1885	Similar to sgd S000028515 uniprotP0C5R9 Saccharomyces cerevisiae YPR170W-B	-1.24565	0.00187345	cyccny	R	-819	-814	cgtctttagtCTCCCCtaggaagtct
gene4735	ACIB2EUKG772388	BQ9382_C4-1885	Similar to sgd S000028515 uniprotP0C5R9 Saccharomyces cerevisiae YPR170W-B	-1.24565	0.00187345	cyccny	D	-679	-674	cgctcagaagCTCCGTtgggactgta
gene4735	ACIB2EUKG772388	BQ9382_C4-1885	Similar to sgd S000028515 uniprotP0C5R9 Saccharomyces cerevisiae YPR170W-B	-1.24565	0.00187345	cyccny	R	-486	-481	ttgaaacaatCTCCTCttggctgatg
gene4735	ACIB2EUKG772388	BQ9382_C4-1885	Similar to sgd S000028515 uniprotP0C5R9 Saccharomyces cerevisiae YPR170W-B	-1.24565	0.00187345	cyccny	R	-296	-291	tcttcatggtCTCCTTgcacctcttc
gene4735	ACIB2EUKG772388	BQ9382_C4-1885	Similar to sgd S000028515 uniprotP0C5R9 Saccharomyces cerevisiae YPR170W-B	-1.24565	0.00187345	cyccny	R	-558	-553	cgactgttgaCTCCTCgttttcaact
gene580	ACIB2EUKG768344	BQ9382_C1-2905	Conserved predicted protein	-1.23512	0.00409948	cyccny	D	-838	-833	taattgagagCTCCACcaaaagcgcc
gene580	ACIB2EUKG768344	BQ9382_C1-2905	Conserved predicted protein	-1.23512	0.00409948	cyccny	D	-641	-636	agtaaacagtCTCCTCtgaaaagaag
gene580	ACIB2EUKG768344	BQ9382_C1-2905	Conserved predicted protein	-1.23512	0.00409948	cyccny	R	-816	-811	ggaatcttctCCCCGTttagatggcg
gene580	ACIB2EUKG768344	BQ9382_C1-2905	Conserved predicted protein	-1.23512	0.00409948	cyccny	R	-439	-434	ctgcagcattCTCCACtactgaccca
gene1805	ACIB2EUKG769526	BQ9382_C2-0745	t-SNARE protein important for fusion of secretory vesicles with the plasma membrane	-1.22909	0.00236222	cyccny	R	-914	-909	tgcattcctcCTCCACcgttcatggc
gene1805	ACIB2EUKG769526	BQ9382_C2-0745	t-SNARE protein important for fusion of secretory vesicles with the plasma membrane	-1.22909	0.00236222	cyccny	D	-108	-103	ggaaatgtatCTCCTTgcgcgcgctc
gene1805	ACIB2EUKG769526	BQ9382_C2-0745	t-SNARE protein important for fusion of secretory vesicles with the plasma membrane	-1.22909	0.00236222	cyccny	R	-249	-244	gggcaaccatCTCCGCttcctgtgga
gene1805	ACIB2EUKG769526	BQ9382_C2-0745	t-SNARE protein important for fusion of secretory vesicles with the plasma membrane	-1.22909	0.00236222	cyccny	D	-362	-357	agtatatcgcCTCCTCcagcgcaaac
gene1805	ACIB2EUKG769526	BQ9382_C2-0745	t-SNARE protein important for fusion of secretory vesicles with the plasma membrane	-1.22909	0.00236222	cyccny	D	-569	-564	tctaaattgaCTCCGCcggtattcgt
gene1805	ACIB2EUKG769526	BQ9382_C2-0745	t-SNARE protein important for fusion of secretory vesicles with the plasma membrane	-1.22909	0.00236222	cyccny	D	-511	-506	acaaaaacgcCTCCCTtgaagatacc
gene1805	ACIB2EUKG769526	BQ9382_C2-0745	t-SNARE protein important for fusion of secretory vesicles with the plasma membrane	-1.22909	0.00236222	cyccny	D	-743	-738	atcaacaagcCTCCACaagagcaaat
gene1805	ACIB2EUKG769526	BQ9382_C2-0745	t-SNARE protein important for fusion of secretory vesicles with the plasma membrane	-1.22909	0.00236222	cyccny	D	-260	-255	tcccagcttaCTCCACaggaagcgga
gene1805	ACIB2EUKG769526	BQ9382_C2-0745	t-SNARE protein important for fusion of secretory vesicles with the plasma membrane	-1.22909	0.00236222	cyccny	D	-218	-213	cttcgatttgCCCCATcctacatcca
gene2961	ACIB2EUKG770656	BQ9382_C2-6525	P-loop containing nucleosidetriphosphatehydrolases	-1.22739	0.00951692	cyccny	D	-127	-122	atttatgagcCTCCTCtcgatttagt
gene2961	ACIB2EUKG770656	BQ9382_C2-6525	P-loop containing nucleosidetriphosphatehydrolases	-1.22739	0.00951692	cyccny	D	-108	-103	atttagttcgCCCCTTccaaccagat
gene2961	ACIB2EUKG770656	BQ9382_C2-6525	P-loop containing nucleosidetriphosphatehydrolases	-1.22739	0.00951692	cyccny	R	-969	-964	aaaacagcagCTCCCTtcaatttata
gene163	ACIB2EUKG767935	BQ9382_C1-0820	PLP-dependent transferases	-1.21615	0.00542293	cyccny	D	-88	-83	tgttttactaCCCCTCcgcttacttt
gene163	ACIB2EUKG767935	BQ9382_C1-0820	PLP-dependent transferases	-1.21615	0.00542293	cyccny	R	-51	-46	gaagaaaacaCTCCATggatccaagg
gene163	ACIB2EUKG767935	BQ9382_C1-0820	PLP-dependent transferases	-1.21615	0.00542293	cyccny	D	-241	-236	ccactgttttCTCCCTcttttcacac
gene163	ACIB2EUKG767935	BQ9382_C1-0820	PLP-dependent transferases	-1.21615	0.00542293	cyccny	R	-672	-667	gattatgagtCCCCTTtttctttctt
gene163	ACIB2EUKG767935	BQ9382_C1-0820	PLP-dependent transferases	-1.21615	0.00542293	cyccny	R	-888	-883	taaaaaggaaCCCCTTtagtcgggaa
gene3343	ACIB2EUKG771022	BQ9382_C3-1430	P-loop containing nucleosidetriphosphatehydrolases	-1.21043	0.00498021	cyccny	R	-126	-121	tcttcgtgaaCTCCGTcaaggaaatg
gene3795	ACIB2EUKG771465	BQ9382_C3-3690	WD repeat-containing protein 67	-1.19733	0.0071808	cyccny	R	-333	-328	ctcacaccatCTCCCCaatatctgcc
gene3795	ACIB2EUKG771465	BQ9382_C3-3690	WD repeat-containing protein 67	-1.19733	0.0071808	cyccny	R	-600	-595	tttcccgtttCCCCTTccaaatttca
gene3795	ACIB2EUKG771465	BQ9382_C3-3690	WD repeat-containing protein 67	-1.19733	0.0071808	cyccny	D	-135	-130	tccaacagagCTCCCTccagcgtttt
gene3795	ACIB2EUKG771465	BQ9382_C3-3690	WD repeat-containing protein 67	-1.19733	0.0071808	cyccny	D	-110	-105	tcccaaagggCTCCTCccaaagattc
gene3795	ACIB2EUKG771465	BQ9382_C3-3690	WD repeat-containing protein 67	-1.19733	0.0071808	cyccny	R	-749	-744	gtttggacacCTCCTCtaaaactatc
gene1300	ACIB2EUKG769035	BQ9382_C1-6505	Subunit of the GINS complex (Sld5p,Psf1p,Psf2p, Psf3p)	-1.19347	0.00712202	cyccny	D	-392	-387	agataattctCTCCTCtacaacaggg
gene1300	ACIB2EUKG769035	BQ9382_C1-6505	Subunit of the GINS complex (Sld5p,Psf1p,Psf2p, Psf3p)	-1.19347	0.00712202	cyccny	D	-425	-420	aatcaatgtcCTCCGTctggactgat
gene1300	ACIB2EUKG769035	BQ9382_C1-6505	Subunit of the GINS complex (Sld5p,Psf1p,Psf2p, Psf3p)	-1.19347	0.00712202	cyccny	D	-167	-162	gttttcttaaCTCCTCcaaacgggcc
gene1300	ACIB2EUKG769035	BQ9382_C1-6505	Subunit of the GINS complex (Sld5p,Psf1p,Psf2p, Psf3p)	-1.19347	0.00712202	cyccny	R	-522	-517	aattctgaatCTCCACaattactggt
gene1300	ACIB2EUKG769035	BQ9382_C1-6505	Subunit of the GINS complex (Sld5p,Psf1p,Psf2p, Psf3p)	-1.19347	0.00712202	cyccny	D	-994	-989	acagttCCCCCTattatgatat
gene1300	ACIB2EUKG769035	BQ9382_C1-6505	Subunit of the GINS complex (Sld5p,Psf1p,Psf2p, Psf3p)	-1.19347	0.00712202	cyccny	D	-137	-132	tggcctccaaCTCCGCcttcctactg
gene2	ACIB2EUKG767782	BQ9382_C1-0015	Genomic scaffold, Kuraishia_capsulata_scaffold_3	-1.19056	0.00170562	cyccny	D	-567	-562	aagagtcgtaCCCCATtgtcacgggg
gene2	ACIB2EUKG767782	BQ9382_C1-0015	Genomic scaffold, Kuraishia_capsulata_scaffold_3	-1.19056	0.00170562	cyccny	R	-557	-552	cggttcttagCCCCGTgacaatgggg
gene3836	ACIB2EUKG771506	BQ9382_C3-3895	Mitochondrial inner membrane protease atp23	-1.1893	0.00873318	cyccny	D	-78	-73	ggagcaattcCCCCATcctttacgaa
gene3836	ACIB2EUKG771506	BQ9382_C3-3895	Mitochondrial inner membrane protease atp23	-1.1893	0.00873318	cyccny	R	-442	-437	atttcgtggaCCCCTTaactttactc
gene3836	ACIB2EUKG771506	BQ9382_C3-3895	Mitochondrial inner membrane protease atp23	-1.1893	0.00873318	cyccny	R	-235	-230	aactgatgatCTCCTCattactagtg
gene3836	ACIB2EUKG771506	BQ9382_C3-3895	Mitochondrial inner membrane protease atp23	-1.1893	0.00873318	cyccny	D	-938	-933	tcaatcaaagCCCCCTtatctagatc
gene5359	ACIB2EUKG773002	BQ9382_C4-5005	Similar to Conserved oligomeric Golgi complex subunit 3 acc. no. Q8CI04	-1.18814	0.00260561	cyccny	D	-46	-41	cctcgctattCTCCACccaggcatat
gene5359	ACIB2EUKG773002	BQ9382_C4-5005	Similar to Conserved oligomeric Golgi complex subunit 3 acc. no. Q8CI04	-1.18814	0.00260561	cyccny	D	-1000	-995	CTCCACtatcgtcaac
gene238	ACIB2EUKG768009	BQ9382_C1-1195	Beta-1,3-glucanosyltransferase, required for cell wall assembly	-1.18408	0.0085579	cyccny	D	-394	-389	gaactgttgtCTCCATagagactgct
gene238	ACIB2EUKG768009	BQ9382_C1-1195	Beta-1,3-glucanosyltransferase, required for cell wall assembly	-1.18408	0.0085579	cyccny	R	-820	-815	gagatcgaaaCTCCATttaacgagcc
gene238	ACIB2EUKG768009	BQ9382_C1-1195	Beta-1,3-glucanosyltransferase, required for cell wall assembly	-1.18408	0.0085579	cyccny	D	-210	-205	tgagatatacCTCCGCtttaggaaaa
gene238	ACIB2EUKG768009	BQ9382_C1-1195	Beta-1,3-glucanosyltransferase, required for cell wall assembly	-1.18408	0.0085579	cyccny	R	-579	-574	ccgacgtcatCTCCTTgcgatggtta
gene238	ACIB2EUKG768009	BQ9382_C1-1195	Beta-1,3-glucanosyltransferase, required for cell wall assembly	-1.18408	0.0085579	cyccny	D	-365	-360	gtaagaacaaCTCCTTccctgaaaag
gene238	ACIB2EUKG768009	BQ9382_C1-1195	Beta-1,3-glucanosyltransferase, required for cell wall assembly	-1.18408	0.0085579	cyccny	R	-999	-994	taggactgaaCCCCATg
gene4007	ACIB2EUKG771672	BQ9382_C3-4750	Conserved predicted protein	-1.17772	0.00681706	cyccny	D	-42	-37	ttgatattcgCTCCTTcgattatctt
gene4007	ACIB2EUKG771672	BQ9382_C3-4750	Conserved predicted protein	-1.17772	0.00681706	cyccny	D	-242	-237	gtcgagggaaCCCCATcgcaggagga
gene4007	ACIB2EUKG771672	BQ9382_C3-4750	Conserved predicted protein	-1.17772	0.00681706	cyccny	R	-301	-296	cctattttatCTCCTTccgatcaact
gene4007	ACIB2EUKG771672	BQ9382_C3-4750	Conserved predicted protein	-1.17772	0.00681706	cyccny	D	-576	-571	taagttcatcCTCCGTaggagtcaat
gene4007	ACIB2EUKG771672	BQ9382_C3-4750	Conserved predicted protein	-1.17772	0.00681706	cyccny	R	-223	-218	catgacatttCTCCATgtttcctcct
gene4007	ACIB2EUKG771672	BQ9382_C3-4750	Conserved predicted protein	-1.17772	0.00681706	cyccny	R	-285	-280	aatattaatcCCCCATcctattttat
gene4007	ACIB2EUKG771672	BQ9382_C3-4750	Conserved predicted protein	-1.17772	0.00681706	cyccny	D	-928	-923	ggagatattcCCCCACgacgttccat
gene4007	ACIB2EUKG771672	BQ9382_C3-4750	Conserved predicted protein	-1.17772	0.00681706	cyccny	R	-783	-778	caacttatcaCTCCATtggataaata
gene4007	ACIB2EUKG771672	BQ9382_C3-4750	Conserved predicted protein	-1.17772	0.00681706	cyccny	R	-187	-182	tcgtcatcaaCCCCTTgtaggagttt
gene4007	ACIB2EUKG771672	BQ9382_C3-4750	Conserved predicted protein	-1.17772	0.00681706	cyccny	R	-953	-948	ctagaattagCCCCTTtgtagacagc
gene2890	ACIB2EUKG770587	BQ9382_C2-6170	Cobalamin-independent methioninesynthase, involved in amino acid biosynthesis	-1.1757	0.00297074	cyccny	D	-92	-87	tgggcgacacCTCCACtacgtatata
gene574	ACIB2EUKG768338	BQ9382_C1-2875	Structural maintenance of chromosomes protein 5	-1.17161	0.000609028	cyccny	D	-867	-862	tctcaatttcCTCCTTtcttctttca
gene574	ACIB2EUKG768338	BQ9382_C1-2875	Structural maintenance of chromosomes protein 5	-1.17161	0.000609028	cyccny	R	-560	-555	tacttaagaaCTCCGTtgtcaatcaa
gene574	ACIB2EUKG768338	BQ9382_C1-2875	Structural maintenance of chromosomes protein 5	-1.17161	0.000609028	cyccny	D	-461	-456	atagcattggCCCCTTtcaacttttt
gene574	ACIB2EUKG768338	BQ9382_C1-2875	Structural maintenance of chromosomes protein 5	-1.17161	0.000609028	cyccny	D	-895	-890	ctaaaactcgCTCCTTctcttgcagt
gene574	ACIB2EUKG768338	BQ9382_C1-2875	Structural maintenance of chromosomes protein 5	-1.17161	0.000609028	cyccny	D	-59	-54	agggaatgatCCCCTTctaaagtgtt
gene300	ACIB2EUKG768069	BQ9382_C1-1505	Oxysterol-binding protein with ankyrin repeats	-1.17057	0.00292661	ND	ND	ND	ND	ND
gene24	ACIB2EUKG767803	BQ9382_C1-0125	P-loop containing nucleosidetriphosphate hydrola ses	-1.16123	0.00326707	cyccny	D	-992	-987	gcaatccaCTCCATccttctcacc
gene24	ACIB2EUKG767803	BQ9382_C1-0125	P-loop containing nucleosidetriphosphate hydrola ses	-1.16123	0.00326707	cyccny	D	-624	-619	tttccttcacCTCCTTgctcgctgtc
gene24	ACIB2EUKG767803	BQ9382_C1-0125	P-loop containing nucleosidetriphosphate hydrola ses	-1.16123	0.00326707	cyccny	D	-186	-181	actaatgaagCTCCATtgtttactgc
gene24	ACIB2EUKG767803	BQ9382_C1-0125	P-loop containing nucleosidetriphosphate hydrola ses	-1.16123	0.00326707	cyccny	D	-771	-766	tttgtttctaCCCCACcagagacgtc
gene24	ACIB2EUKG767803	BQ9382_C1-0125	P-loop containing nucleosidetriphosphate hydrola ses	-1.16123	0.00326707	cyccny	D	-82	-77	ttagtaattaCTCCATctaagtgaga
gene4751	ACIB2EUKG772403	BQ9382_C4-1965	NAD(P)-binding Rossmann-fold domains	-1.15707	0.00155631	cyccny	R	-957	-952	tggaacatttCTCCTCaagatcttgc
gene4751	ACIB2EUKG772403	BQ9382_C4-1965	NAD(P)-binding Rossmann-fold domains	-1.15707	0.00155631	cyccny	R	-206	-201	cttccacactCTCCACgtatatctga
gene4751	ACIB2EUKG772403	BQ9382_C4-1965	NAD(P)-binding Rossmann-fold domains	-1.15707	0.00155631	cyccny	D	-25	-20	tcttcttcttCCCCCCaccagcaatt
gene3078	ACIB2EUKG770766	BQ9382_C3-0105	Sporulation-specific protein 22	-1.15294	0.00765726	cyccny	R	-400	-395	actcattattCTCCCTtttactttgc
gene3078	ACIB2EUKG770766	BQ9382_C3-0105	Sporulation-specific protein 22	-1.15294	0.00765726	cyccny	D	-483	-478	agagctgttgCTCCTTttttctcttt
gene3078	ACIB2EUKG770766	BQ9382_C3-0105	Sporulation-specific protein 22	-1.15294	0.00765726	cyccny	R	-892	-887	cccaaagcatCTCCCTtaatatcacc
gene3078	ACIB2EUKG770766	BQ9382_C3-0105	Sporulation-specific protein 22	-1.15294	0.00765726	cyccny	R	-436	-431	acacaataaaCTCCATataggcctaa
gene4801	ACIB2EUKG772451	BQ9382_C4-2215	Ribosome assembly protein 3	-1.15052	0.00722882	cyccny	R	-515	-510	ctttgagatcCTCCATgaaatctcta
gene4801	ACIB2EUKG772451	BQ9382_C4-2215	Ribosome assembly protein 3	-1.15052	0.00722882	cyccny	R	-257	-252	tggccttcatCTCCTTgtgtcttgca
gene4801	ACIB2EUKG772451	BQ9382_C4-2215	Ribosome assembly protein 3	-1.15052	0.00722882	cyccny	R	-589	-584	acttcgataaCCCCCCaggggtagga
gene4801	ACIB2EUKG772451	BQ9382_C4-2215	Ribosome assembly protein 3	-1.15052	0.00722882	cyccny	D	-648	-643	ctattgttggCTCCACtcaaaaagta
gene4801	ACIB2EUKG772451	BQ9382_C4-2215	Ribosome assembly protein 3	-1.15052	0.00722882	cyccny	R	-338	-333	gcaacacagaCTCCATgtcggcctcc
gene4801	ACIB2EUKG772451	BQ9382_C4-2215	Ribosome assembly protein 3	-1.15052	0.00722882	cyccny	D	-733	-728	atcttcgaacCTCCTCaatatgaaga
gene4745	ACIB2EUKG772397	BQ9382_C4-1935	Subunit of a possibly tetrameric trichostatin A-sensitive class II histone deacetylasecomplex	-1.13934	0.00248844	cyccny	D	-43	-38	ggggtgctttCTCCGTtctactctac
gene4745	ACIB2EUKG772397	BQ9382_C4-1935	Subunit of a possibly tetrameric trichostatin A-sensitive class II histone deacetylasecomplex	-1.13934	0.00248844	cyccny	R	-455	-450	gttggcatctCTCCATgctgctgcaa
gene4745	ACIB2EUKG772397	BQ9382_C4-1935	Subunit of a possibly tetrameric trichostatin A-sensitive class II histone deacetylasecomplex	-1.13934	0.00248844	cyccny	R	-55	-50	ggagaaagcaCCCCCCaagaaatatt
gene939	ACIB2EUKG768685	BQ9382_C1-4700	Essential conserved subunit of CPF(Cleavage and polyadenylation factor)	-1.13337	0.00709138	cyccny	R	-695	-690	agggactggtCCCCCTgtaagtttta
gene939	ACIB2EUKG768685	BQ9382_C1-4700	Essential conserved subunit of CPF(Cleavage and polyadenylation factor)	-1.13337	0.00709138	cyccny	R	-206	-201	cctactaccaCTCCCTctctgcctac
gene939	ACIB2EUKG768685	BQ9382_C1-4700	Essential conserved subunit of CPF(Cleavage and polyadenylation factor)	-1.13337	0.00709138	cyccny	R	-193	-188	cctcttctctCCCCCTactaccactc
gene939	ACIB2EUKG768685	BQ9382_C1-4700	Essential conserved subunit of CPF(Cleavage and polyadenylation factor)	-1.13337	0.00709138	cyccny	R	-181	-176	attctgtcccCCCCTCttctctcccc
gene939	ACIB2EUKG768685	BQ9382_C1-4700	Essential conserved subunit of CPF(Cleavage and polyadenylation factor)	-1.13337	0.00709138	cyccny	R	-544	-539	taagggacatCTCCATacttatcgat
gene939	ACIB2EUKG768685	BQ9382_C1-4700	Essential conserved subunit of CPF(Cleavage and polyadenylation factor)	-1.13337	0.00709138	cyccny	R	-290	-285	tatacatttaCTCCACaactaccaac
gene3996	ACIB2EUKG771661	BQ9382_C3-4695	S-adenosyl-L-methionine-dependent methyltrans ferases	-1.13333	0.00293346	cyccny	D	-634	-629	ccaggtacttCTCCTCtatttcctct
gene3996	ACIB2EUKG771661	BQ9382_C3-4695	S-adenosyl-L-methionine-dependent methyltrans ferases	-1.13333	0.00293346	cyccny	R	-551	-546	ctggatctctCCCCATccaaaaaatc
gene3996	ACIB2EUKG771661	BQ9382_C3-4695	S-adenosyl-L-methionine-dependent methyltrans ferases	-1.13333	0.00293346	cyccny	D	-127	-122	aacagagagtCTCCCCagctcgagcg
gene3996	ACIB2EUKG771661	BQ9382_C3-4695	S-adenosyl-L-methionine-dependent methyltrans ferases	-1.13333	0.00293346	cyccny	D	-364	-359	gtagtagcttCTCCATagaatcgttc
gene3996	ACIB2EUKG771661	BQ9382_C3-4695	S-adenosyl-L-methionine-dependent methyltrans ferases	-1.13333	0.00293346	cyccny	D	-290	-285	agtgggatggCCCCTTccatctcaag
gene3996	ACIB2EUKG771661	BQ9382_C3-4695	S-adenosyl-L-methionine-dependent methyltrans ferases	-1.13333	0.00293346	cyccny	R	-108	-103	agatgcatgcCTCCCTactcgctcga
gene3996	ACIB2EUKG771661	BQ9382_C3-4695	S-adenosyl-L-methionine-dependent methyltrans ferases	-1.13333	0.00293346	cyccny	R	-37	-32	tgatattttaCCCCATtaaagttagg
gene3228	ACIB2EUKG770909	BQ9382_C3-0855	D-lactate dehydrogenase, oxidizes D-lactateto pyruvate, transcription is heme-dependent	-1.11401	0.00238463	cyccny	R	-953	-948	ttttctctttCTCCATtacgctcaaa
gene3228	ACIB2EUKG770909	BQ9382_C3-0855	D-lactate dehydrogenase, oxidizes D-lactateto pyruvate, transcription is heme-dependent	-1.11401	0.00238463	cyccny	R	-221	-216	tctcagacttCTCCGTccatgaaaag
gene2662	ACIB2EUKG770356	BQ9382_C2-5030	Activator of IME1 Predicted N6-adenine RNA methylase IME4	-1.10688	0.00997601	cyccny	R	-714	-709	tgataagctaCTCCATcagcactctg
gene2662	ACIB2EUKG770356	BQ9382_C2-5030	Activator of IME1 Predicted N6-adenine RNA methylase IME4	-1.10688	0.00997601	cyccny	R	-875	-870	ttggtcctggCTCCATacttcgtcgc
gene2662	ACIB2EUKG770356	BQ9382_C2-5030	Activator of IME1 Predicted N6-adenine RNA methylase IME4	-1.10688	0.00997601	cyccny	D	-365	-360	agtccaataaCCCCATtactttgtcc
gene2662	ACIB2EUKG770356	BQ9382_C2-5030	Activator of IME1 Predicted N6-adenine RNA methylase IME4	-1.10688	0.00997601	cyccny	R	-224	-219	aatacggttaCCCCATactttcttga
gene2662	ACIB2EUKG770356	BQ9382_C2-5030	Activator of IME1 Predicted N6-adenine RNA methylase IME4	-1.10688	0.00997601	cyccny	D	-314	-309	aagcagtaaaCTCCACatatttgtgt
gene2662	ACIB2EUKG770356	BQ9382_C2-5030	Activator of IME1 Predicted N6-adenine RNA methylase IME4	-1.10688	0.00997601	cyccny	R	-691	-686	tgtattgaccCCCCTTttgcttttga
gene2662	ACIB2EUKG770356	BQ9382_C2-5030	Activator of IME1 Predicted N6-adenine RNA methylase IME4	-1.10688	0.00997601	cyccny	D	-982	-977	ggtgacccttCTCCCTagttcgaaat
gene2662	ACIB2EUKG770356	BQ9382_C2-5030	Activator of IME1 Predicted N6-adenine RNA methylase IME4	-1.10688	0.00997601	cyccny	R	-572	-567	aatcaaatcaCCCCATttgatttatc
gene2662	ACIB2EUKG770356	BQ9382_C2-5030	Activator of IME1 Predicted N6-adenine RNA methylase IME4	-1.10688	0.00997601	cyccny	D	-535	-530	cagataagaaCCCCACagtgctgaag
gene5381	ACIB2EUKG773021	BQ9382_C4-5115	Conserved predicted protein	-1.10423	0.00503643	ND	ND	ND	ND	ND
gene1406	ACIB2EUKG769137	BQ9382_C1-7035	Separase, a caspase-like cysteine proteas	-1.09423	0.00248694	ND	ND	ND	ND	ND
gene5189	ACIB2EUKG772827	BQ9382_C4-4155	S-adenosyl-L-methionine-dependent methyltrans ferases	-1.09169	0.00440948	cyccny	D	-852	-847	aacaaatttgCTCCTCcctatgcgca
gene5189	ACIB2EUKG772827	BQ9382_C4-4155	S-adenosyl-L-methionine-dependent methyltrans ferases	-1.09169	0.00440948	cyccny	R	-452	-447	atctgtcaaaCTCCACtctgtatcat
gene3331	ACIB2EUKG771010	BQ9382_C3-1370	Subunit of both RNase MRP, which cleaves pre-rRNA, and nuclear RNase P, which cleaves tRNA	-1.08829	0.00299169	ND	ND	ND	ND	ND
gene2608	ACIB2EUKG770302	BQ9382_C2-4760	Mitochondrial inner membrane magnesium transporter mrs2	-1.08824	0.00498948	cyccny	R	-253	-248	atgtttcatgCTCCGTagacttcaat
gene2608	ACIB2EUKG770302	BQ9382_C2-4760	Mitochondrial inner membrane magnesium transporter mrs2	-1.08824	0.00498948	cyccny	D	-665	-660	tgtataatttCTCCTTctgattctag
gene547	ACIB2EUKG768310	BQ9382_C1-2740	Processing alpha glucosidase I, ER typeII integral membrane N-glycoprotein	-1.08162	0.00723348	cyccny	D	-26	-21	atctaccgagCTCCACcgtttcatct
gene547	ACIB2EUKG768310	BQ9382_C1-2740	Processing alpha glucosidase I, ER typeII integral membrane N-glycoprotein	-1.08162	0.00723348	cyccny	D	-900	-895	tatcacatatCTCCCTattgaaggaa
gene547	ACIB2EUKG768310	BQ9382_C1-2740	Processing alpha glucosidase I, ER typeII integral membrane N-glycoprotein	-1.08162	0.00723348	cyccny	D	-102	-97	tctctttttgCTCCATgggttggttc
gene547	ACIB2EUKG768310	BQ9382_C1-2740	Processing alpha glucosidase I, ER typeII integral membrane N-glycoprotein	-1.08162	0.00723348	cyccny	D	-406	-401	ttacaacaacCTCCACaaatccaaca
gene547	ACIB2EUKG768310	BQ9382_C1-2740	Processing alpha glucosidase I, ER typeII integral membrane N-glycoprotein	-1.08162	0.00723348	cyccny	D	-490	-485	tcaggtcataCTCCTTccagtctagg
gene547	ACIB2EUKG768310	BQ9382_C1-2740	Processing alpha glucosidase I, ER typeII integral membrane N-glycoprotein	-1.08162	0.00723348	cyccny	D	-87	-82	tgggttggttCTCCTTgggcctcaac
gene195	ACIB2EUKG767966	BQ9382_C1-0980	Pre-mRNA splicing factor CEF1	-1.07729	0.00357038	cyccny	R	-389	-384	agccaagggcCTCCACggcacctgtc
gene195	ACIB2EUKG767966	BQ9382_C1-0980	Pre-mRNA splicing factor CEF1	-1.07729	0.00357038	cyccny	D	-611	-606	aactggagaaCCCCTCtttaacatta
gene195	ACIB2EUKG767966	BQ9382_C1-0980	Pre-mRNA splicing factor CEF1	-1.07729	0.00357038	cyccny	D	-179	-174	ggaggacacaCCCCCCcttttcattc
gene3031	ACIB2EUKG770725	BQ9382_C2-6875	Protein kinase-like (PK-like)	-1.07164	0.00114442	cyccny	R	-978	-973	tcatgaaaaaCTCCCTtcgaagagga
gene3031	ACIB2EUKG770725	BQ9382_C2-6875	Protein kinase-like (PK-like)	-1.07164	0.00114442	cyccny	R	-568	-563	gatgataaatCCCCTCatgacgtgca
gene3031	ACIB2EUKG770725	BQ9382_C2-6875	Protein kinase-like (PK-like)	-1.07164	0.00114442	cyccny	R	-326	-321	gatgtctgtaCCCCATttcttgaaac
gene2305	ACIB2EUKG770005	BQ9382_C2-3245	Laminin subunit alpha-1	-1.07129	0.00391483	cyccny	D	-223	-218	tgagtgattcCTCCATtgaagataaa
gene2305	ACIB2EUKG770005	BQ9382_C2-3245	Laminin subunit alpha-1	-1.07129	0.00391483	cyccny	R	-758	-753	ctgacaatatCTCCCTctttacaaat
gene4214	ACIB2EUKG771875	BQ9382_C3-5785	S-adenosylmethionine-dependent methyltransfer ase	-1.05481	0.00142449	cyccny	R	-653	-648	agttcaaaagCTCCTTcttgattcct
gene4214	ACIB2EUKG771875	BQ9382_C3-5785	S-adenosylmethionine-dependent methyltransfer ase	-1.05481	0.00142449	cyccny	R	-326	-321	aacagagtaaCTCCATcgacggattg
gene4214	ACIB2EUKG771875	BQ9382_C3-5785	S-adenosylmethionine-dependent methyltransfer ase	-1.05481	0.00142449	cyccny	R	-968	-963	cctgtctggaCTCCTCgtcatcacat
gene4214	ACIB2EUKG771875	BQ9382_C3-5785	S-adenosylmethionine-dependent methyltransfer ase	-1.05481	0.00142449	cyccny	R	-733	-728	tctacttctaCTCCATgtggtctcat
gene4243	ACIB2EUKG771904	BQ9382_C3-5930	P-loop containing nucleosidetriphosphatehydrolases	-1.04576	0.00996012	cyccny	D	-538	-533	ttggtagttgCTCCGTagacacagtc
gene4243	ACIB2EUKG771904	BQ9382_C3-5930	P-loop containing nucleosidetriphosphatehydrolases	-1.04576	0.00996012	cyccny	R	-78	-73	gctaatctgcCTCCGTgatttcgggt
gene4243	ACIB2EUKG771904	BQ9382_C3-5930	P-loop containing nucleosidetriphosphatehydrolases	-1.04576	0.00996012	cyccny	R	-975	-970	tttctgcagaCCCCTCtttgaatatt
gene4243	ACIB2EUKG771904	BQ9382_C3-5930	P-loop containing nucleosidetriphosphatehydrolases	-1.04576	0.00996012	cyccny	R	-408	-403	tagagcagttCTCCATattgaacctc
gene4243	ACIB2EUKG771904	BQ9382_C3-5930	P-loop containing nucleosidetriphosphatehydrolases	-1.04576	0.00996012	cyccny	R	-119	-114	cgcaaagtgcCCCCGTgtaatctaaa
gene4243	ACIB2EUKG771904	BQ9382_C3-5930	P-loop containing nucleosidetriphosphatehydrolases	-1.04576	0.00996012	cyccny	R	-160	-155	atttcactgcCCCCTTcaactgaact
gene4243	ACIB2EUKG771904	BQ9382_C3-5930	P-loop containing nucleosidetriphosphatehydrolases	-1.04576	0.00996012	cyccny	R	-837	-832	aactactagaCTCCACcaactatatt
gene2188	ACIB2EUKG769890	BQ9382_C2-2660	Homeodomain-like	-1.0345	0.00185908	cyccny	D	-314	-309	gataactgagCTCCCCtgaaacatta
gene2188	ACIB2EUKG769890	BQ9382_C2-2660	Homeodomain-like	-1.0345	0.00185908	cyccny	R	-997	-992	tctcttcgcaCCCCTTcgc
gene2188	ACIB2EUKG769890	BQ9382_C2-2660	Homeodomain-like	-1.0345	0.00185908	cyccny	R	-226	-221	gggaagtgagCCCCTTtcccaggttg
gene2188	ACIB2EUKG769890	BQ9382_C2-2660	Homeodomain-like	-1.0345	0.00185908	cyccny	R	-983	-978	tttatctcatCCCCTCtcttcgcacc
gene2188	ACIB2EUKG769890	BQ9382_C2-2660	Homeodomain-like	-1.0345	0.00185908	cyccny	D	-417	-412	tgaaacacgtCTCCACcctcattaac
gene2815	ACIB2EUKG770508	BQ9382_C2-5795	Zinc metalloprotease zmpB	-1.02464	0.000248193	cyccny	R	-162	-157	tttgcagcctCTCCTTgctgacagct
gene2815	ACIB2EUKG770508	BQ9382_C2-5795	Zinc metalloprotease zmpB	-1.02464	0.000248193	cyccny	D	-725	-720	gatgtcatggCTCCTTcaggtctgca
gene2815	ACIB2EUKG770508	BQ9382_C2-5795	Zinc metalloprotease zmpB	-1.02464	0.000248193	cyccny	D	-473	-468	gatacagtctCTCCTCatcgaaaaca
