# Supplementary material for: Characterization of the transactivation and nuclear localization functions of Pichia pastoris zinc finger transcription factor Mxr1p
Source: J Biol Chem. 2021 Sep 25;297(4):101247. doi: 10.1016/j.jbc.2021.101247 (PMC8526985; doi:10.1016/j.jbc.2021.101247)
Supplement: Supporting information 5 [file mmc5.xlsx]

## Sheet: READ_ME
Supporting information 5: Analysis of MXREs (CYCCNY) in genes upregulated in Dmxr1 cultured in YNBM (Fold change ≤-1; p value <0.01)
Column Header	Description
Id	unique feature identifier (GeneID)
Gene	Gene ID retrieved from NCBI genbank annotation
Gene_Locus_Tag	Locus Tag retrieved from NCBI genbank annotation
Description	Description of protein
GeoMean_Test1_Dmxr1	Average fold values of replicate
P-Value_Test1_Dmxr1	Volcano plot P-value
MXRE Pattern	The CYCCNY pattern
Strand	Direction of the strand
Start	Start site of the MXRE
End	End site of the MXRE
matching_seq	MXRE sequence alongwith 10 flanking residues

## Sheet: Sheet1
Id	Gene	Gene_Locus_Tag	Description	Fold Change	P-Value	MXRE Pattern	Strand	Start	End	matching_seq
gene603	ACIB2EUKG768367	BQ9382_C1-3020	Predicted protein	1.91235	0.0035452	ND	ND	ND	ND	ND
gene3325	ACIB2EUKG771004	BQ9382_C3-1340	Uncharacterized WD repeat-containing protein alr3466	2.05547	0.00487428	ND	ND	ND	ND	ND
gene3445	ACIB2EUKG771121	BQ9382_C3-1940	Conserved predicted protein	1.81445	0.00735957	ND	ND	ND	ND	ND
gene4932	ACIB2EUKG772577	BQ9382_C4-2870	Predicted protein	1.25089	0.0063658	ND	ND	ND	ND	ND
gene4373	ACIB2EUKG772036	BQ9382_C4-0075	Predicted protein	1.15707	0.00101849	ND	ND	ND	ND	ND
gene2290	ACIB2EUKG769990	BQ9382_C2-3170	Anaphase-promoting complex (APC), subunit 5	1.79957	0.00921319	ND	ND	ND	ND	ND
gene307	ACIB2EUKG768076	BQ9382_C1-1540	Dolichol-phosphate mannosyltransferase	1.87769	0.00216801	ND	ND	ND	ND	ND
gene630	ACIB2EUKG768394	BQ9382_C1-3155	JmjC domain family histone demethylase specific for H3-K36	2.65524	0.00853913	cyccny	R	-938	-933	acatttatatCTCCTCcgaataattc
gene630	ACIB2EUKG768394	BQ9382_C1-3155	JmjC domain family histone demethylase specific for H3-K36	2.65524	0.00853913	cyccny	D	-12	-7	agtctatctaCTCCACatccca
gene680	ACIB2EUKG768442	BQ9382_C1-3405	Predicted protein	1.84496	0.00139912	ND	ND	ND	ND	ND
gene853	ACIB2EUKG768606	BQ9382_C1-4270	Cupredoxins - blue copper proteins	1.52613	0.00816411	cyccny	D	-46	-41	attctaatctCTCCTCtacctttgtt
gene853	ACIB2EUKG768606	BQ9382_C1-4270	Cupredoxins - blue copper proteins	1.52613	0.00816411	cyccny	R	-281	-276	gttatgttatCTCCATtaaattgaac
gene853	ACIB2EUKG768606	BQ9382_C1-4270	Cupredoxins - blue copper proteins	1.52613	0.00816411	cyccny	D	-257	-252	acatctatgaCTCCTTtcatgaatcc
gene853	ACIB2EUKG768606	BQ9382_C1-4270	Cupredoxins - blue copper proteins	1.52613	0.00816411	cyccny	D	-957	-952	tgaaacttttCTCCCTaaaacacata
gene943	ACIB2EUKG768689	BQ9382_C1-4720	Palmitoyltransferase PFA3	1.5595	0.00786805	cyccny	R	-621	-616	ttcgaatagcCTCCTCaatgtcgtta
gene943	ACIB2EUKG768689	BQ9382_C1-4720	Palmitoyltransferase PFA3	1.5595	0.00786805	cyccny	R	-325	-320	ttctgaacccCTCCTTttacgatgtt
gene943	ACIB2EUKG768689	BQ9382_C1-4720	Palmitoyltransferase PFA3	1.5595	0.00786805	cyccny	R	-371	-366	ttctgaagcgCTCCACttcatcacag
gene943	ACIB2EUKG768689	BQ9382_C1-4720	Palmitoyltransferase PFA3	1.5595	0.00786805	cyccny	R	-517	-512	ggtattgagcCTCCATttaacttctt
gene943	ACIB2EUKG768689	BQ9382_C1-4720	Palmitoyltransferase PFA3	1.5595	0.00786805	cyccny	R	-73	-68	gagtctgtgcCTCCGCctggtttttc
gene943	ACIB2EUKG768689	BQ9382_C1-4720	Palmitoyltransferase PFA3	1.5595	0.00786805	cyccny	R	-415	-410	ttgactgggaCTCCTTtatgcttatc
gene1036	ACIB2EUKG768779	BQ9382_C1-5185	P-loop containing nucleosidetriphosphatehydrolases	2.89439	0.00896051	ND	ND	ND	ND	ND
gene1071	ACIB2EUKG768809	BQ9382_C1-5360	Genomics caffold, Kuraishia_capsulata_scaffold_1	1.31064	0.00556703	cyccny	R	-337	-332	tctaccaacgCTCCTCcagcagcagg
gene1071	ACIB2EUKG768809	BQ9382_C1-5360	Genomics caffold, Kuraishia_capsulata_scaffold_1	1.31064	0.00556703	cyccny	R	-839	-834	ttaattagacCTCCTCacatgataac
gene1071	ACIB2EUKG768809	BQ9382_C1-5360	Genomics caffold, Kuraishia_capsulata_scaffold_1	1.31064	0.00556703	cyccny	R	-201	-196	ttgcccgtatCTCCACctctttacca
gene1071	ACIB2EUKG768809	BQ9382_C1-5360	Genomics caffold, Kuraishia_capsulata_scaffold_1	1.31064	0.00556703	cyccny	R	-146	-141	ggtagtctccCTCCTTatctctctct
gene1071	ACIB2EUKG768809	BQ9382_C1-5360	Genomics caffold, Kuraishia_capsulata_scaffold_1	1.31064	0.00556703	cyccny	D	-128	-123	agactaccggCTCCTTtagaatgcca
gene1169	ACIB2EUKG768908	BQ9382_C1-5850	Ubiquitin Conjugating Enzyme	3.46581	0.00629455	ND	ND	ND	ND	ND
gene1170	ACIB2EUKG768909	BQ9382_C1-5855	Ribosomal RNA-processing protein 8	4.03307	0.00818196	ND	ND	ND	ND	ND
gene1640	ACIB2EUKG769368	BQ9382_C1-8205	Plasma membrane arginine permease, requires phosphatidyl ethanolamine (PE) for localization	3.95219	0.000706173	ND	ND	ND	ND	ND
gene1723	ACIB2EUKG769449	BQ9382_C2-0335	NAD(P)-binding Rossmann-fold domains	1.18913	0.00760689	cyccny	D	-44	-39	tttccccctcCTCCACacacacaatt
gene1723	ACIB2EUKG769449	BQ9382_C2-0335	NAD(P)-binding Rossmann-fold domains	1.18913	0.00760689	cyccny	D	-972	-967	acgataacaaCTCCTTggtctcttcg
gene1723	ACIB2EUKG769449	BQ9382_C2-0335	NAD(P)-binding Rossmann-fold domains	1.18913	0.00760689	cyccny	D	-51	-46	gctactttttCCCCCTcctccacaca
gene1723	ACIB2EUKG769449	BQ9382_C2-0335	NAD(P)-binding Rossmann-fold domains	1.18913	0.00760689	cyccny	D	-462	-457	acactgttggCTCCACcttgatatca
gene1723	ACIB2EUKG769449	BQ9382_C2-0335	NAD(P)-binding Rossmann-fold domains	1.18913	0.00760689	cyccny	D	-795	-790	tttcgaatccCTCCTTggccaacttt
gene1743	ACIB2EUKG769467	BQ9382_C2-0435	Translation initiation factor IF-2	4.23857	0.00240423	ND	ND	ND	ND	ND
gene2375	ACIB2EUKG770074	BQ9382_C2-3595	Conserved predicted protein	2.44509	0.000329387	cyccny	D	-452	-447	tggcagaagcCCCCGTcacaggaacg
gene2375	ACIB2EUKG770074	BQ9382_C2-3595	Conserved predicted protein	2.44509	0.000329387	cyccny	R	-661	-656	aactatgaacCTCCCTcctatcaatg
gene2375	ACIB2EUKG770074	BQ9382_C2-3595	Conserved predicted protein	2.44509	0.000329387	cyccny	D	-291	-286	gtcttggattCTCCATaaaaaagagt
gene2936	ACIB2EUKG770633	BQ9382_C2-6400	SH3 Domains	1.20013	0.00829156	cyccny	D	-744	-739	tgactgtgcgCTCCGCtggaaagatt
gene2936	ACIB2EUKG770633	BQ9382_C2-6400	SH3 Domains	1.20013	0.00829156	cyccny	D	-199	-194	ggatacacagCCCCCTgttagccttt
gene2936	ACIB2EUKG770633	BQ9382_C2-6400	SH3 Domains	1.20013	0.00829156	cyccny	R	-411	-406	tggacgctttCTCCGCaaactctcat
gene3059	ACIB2EUKG770748	BQ9382_C3-0010	Conserved predicted protein	2.86212	0.0095324	ND	ND	ND	ND	ND
gene3605	ACIB2EUKG771277	BQ9382_C3-2740	Molybdenum cofactor biosynthesis pathway protein	1.33177	0.000559462	cyccny	R	-444	-439	agtatcttacCCCCGTgactcataaa
gene3605	ACIB2EUKG771277	BQ9382_C3-2740	Molybdenum cofactor biosynthesis pathway protein	1.33177	0.000559462	cyccny	R	-557	-552	tggtcatcggCTCCTCctaacaaaaa
gene3605	ACIB2EUKG771277	BQ9382_C3-2740	Molybdenum cofactor biosynthesis pathway protein	1.33177	0.000559462	cyccny	D	-426	-421	aagatactctCTCCACgagcttaggg
gene3605	ACIB2EUKG771277	BQ9382_C3-2740	Molybdenum cofactor biosynthesis pathway protein	1.33177	0.000559462	cyccny	R	-534	-529	tgtataagttCCCCACatggcaatgg
gene3605	ACIB2EUKG771277	BQ9382_C3-2740	Molybdenum cofactor biosynthesis pathway protein	1.33177	0.000559462	cyccny	D	-502	-497	aatcaccagcCTCCACaaactcttct
gene3636	ACIB2EUKG771309	BQ9382_C3-2895	Predicted protein	2.06788	0.00116398	ND	ND	ND	ND	ND
gene3805	ACIB2EUKG771475	BQ9382_C3-3740	Ubiquitin C-terminal hydrolase family protein	1.60704	0.00368681	ND	ND	ND	ND	ND
gene3885	ACIB2EUKG771554	BQ9382_C3-4140	Membrane anchor subunit of succinate dehydrogenase (Sdh1p, Sdh2p, Sdh3p, Sdh4p)	1.19052	0.00840643	ND	ND	ND	ND	ND
gene4022	ACIB2EUKG771687	BQ9382_C3-4825	Mitochondrial cell death effector that translocates to the nucleus in response to apoptotic stimuli	3.05788	0.00152403	cyccny	D	-103	-98	tcacacatttCTCCTTggatctacct
gene4022	ACIB2EUKG771687	BQ9382_C3-4825	Mitochondrial cell death effector that translocates to the nucleus in response to apoptotic stimuli	3.05788	0.00152403	cyccny	D	-513	-508	gagtttatcaCTCCTTtatcgtgttg
gene4022	ACIB2EUKG771687	BQ9382_C3-4825	Mitochondrial cell death effector that translocates to the nucleus in response to apoptotic stimuli	3.05788	0.00152403	cyccny	D	-708	-703	atcaagaagtCCCCACcacttagttg
gene4231	ACIB2EUKG771892	BQ9382_C3-5870	Protein kinase-like (PK-like)	2.78152	0.00495477	ND	ND	ND	ND	ND
gene4345	ACIB2EUKG772009	BQ9382_C3-6440	NAD(P)-binding Rossmann-fold domains	1.25483	0.00835201	cyccny	R	-620	-615	aatgactcgtCCCCATattatccagt
gene4345	ACIB2EUKG772009	BQ9382_C3-6440	NAD(P)-binding Rossmann-fold domains	1.25483	0.00835201	cyccny	D	-992	-987	ccattcaaCTCCCCcttcacggga
gene4345	ACIB2EUKG772009	BQ9382_C3-6440	NAD(P)-binding Rossmann-fold domains	1.25483	0.00835201	cyccny	R	-499	-494	gtgcaataaaCTCCTCatctgattgc
gene4345	ACIB2EUKG772009	BQ9382_C3-6440	NAD(P)-binding Rossmann-fold domains	1.25483	0.00835201	cyccny	D	-224	-219	tacgttatgcCTCCATgtgttggtac
gene4345	ACIB2EUKG772009	BQ9382_C3-6440	NAD(P)-binding Rossmann-fold domains	1.25483	0.00835201	cyccny	D	-118	-113	gtgagcacctCTCCTTtgatatcatc
gene4345	ACIB2EUKG772009	BQ9382_C3-6440	NAD(P)-binding Rossmann-fold domains	1.25483	0.00835201	cyccny	D	-33	-28	cgattcctcgCTCCGTtcacaagtag
gene4345	ACIB2EUKG772009	BQ9382_C3-6440	NAD(P)-binding Rossmann-fold domains	1.25483	0.00835201	cyccny	D	-735	-730	ctgatcattgCTCCGTacattccacc
gene4704	ACIB2EUKG772357	BQ9382_C4-1730	C3HC4 type (RING finger) zinc finger containing protein	1.62616	0.00184062	cyccny	D	-19	-14	gttaagagaaCTCCACatttgtaagc
gene4704	ACIB2EUKG772357	BQ9382_C4-1730	C3HC4 type (RING finger) zinc finger containing protein	1.62616	0.00184062	cyccny	R	-312	-307	gaatgaaaaaCCCCGTccgtattccg
gene4704	ACIB2EUKG772357	BQ9382_C4-1730	C3HC4 type (RING finger) zinc finger containing protein	1.62616	0.00184062	cyccny	R	-971	-966	aattgggcagCTCCGTctaaggattc
gene4704	ACIB2EUKG772357	BQ9382_C4-1730	C3HC4 type (RING finger) zinc finger containing protein	1.62616	0.00184062	cyccny	R	-945	-940	caacacgttaCTCCTCtggtacgaaa
gene4704	ACIB2EUKG772357	BQ9382_C4-1730	C3HC4 type (RING finger) zinc finger containing protein	1.62616	0.00184062	cyccny	R	-168	-163	gacttgacttCCCCTTgacccatctt
gene4704	ACIB2EUKG772357	BQ9382_C4-1730	C3HC4 type (RING finger) zinc finger containing protein	1.62616	0.00184062	cyccny	R	-825	-820	accagagaacCCCCACcaatgatttt
gene5106	ACIB2EUKG772746	BQ9382_C4-3740	Vacuolar transporter chaperone 1	1.94449	0.000973743	ND	ND	ND	ND	ND
gene5250	ACIB2EUKG772889	BQ9382_C4-4460	Translation machinery associated TMA7	1.19019	0.00719669	ND	ND	ND	ND	ND
gene5413	ACIB2EUKG773052	BQ9382_C4-5275	Conserved predicted protein	3.19064	0.00429431	ND	ND	ND	ND	ND
gene103	ACIB2EUKG767878	BQ9382_C1-0520	Conserved predicted protein	1.43167	0.00703652	ND	ND	ND	ND	ND
gene210	ACIB2EUKG767981	BQ9382_C1-1055	GPN-loop GTPase 2	2.56945	0.00735188	ND	ND	ND	ND	ND
gene250	ACIB2EUKG768020	BQ9382_C1-1255	Phosphatidylinositol4,5-bisphosphate5-phosph atase with a role in secretion	1.40328	0.00185362	ND	ND	ND	ND	ND
gene791	ACIB2EUKG768546	BQ9382_C1-3960	U3 small nucleolar RNA-associated protein20	1.35105	0.00389943	ND	ND	ND	ND	ND
gene948	ACIB2EUKG768694	BQ9382_C1-4745	Monocarboxylate transporter 10	2.88843	0.00495056	ND	ND	ND	ND	ND
gene1360	ACIB2EUKG769093	BQ9382_C1-6805	One of three possible beta-subunits of the Snf1 kinase complex	1.2201	0.00475994	ND	ND	ND	ND	ND
gene1361	ACIB2EUKG769094	BQ9382_C1-6810	Mitochondrial distribution and morphology protein 34	2.42897	0.00806798	ND	ND	ND	ND	ND
gene1472	ACIB2EUKG769200	BQ9382_C1-7365	Mitochondrial ribosomal protein, small subunit	1.77171	0.00822713	ND	ND	ND	ND	ND
gene2840	ACIB2EUKG770533	BQ9382_C2-5920	Ribonuclease T2-like 1-A	1.4761	0.00725693	ND	ND	ND	ND	ND
gene2609	ACIB2EUKG770303	BQ9382_C2-4765	Alpha-isopropyl malate synthase(2-isopropylmal ate synthase)	1.26144	0.00782271	ND	ND	ND	ND	ND
gene2373	ACIB2EUKG770072	BQ9382_C2-3585	NAD(P)-linked oxidoreductase	4.33135	0.000107938	ND	ND	ND	ND	ND
gene1906	ACIB2EUKG769620	BQ9382_C2-1250	3'5' exonuclease and endonuclease with a possible role in apoptosis	2.58568	0.00227094	ND	ND	ND	ND	ND
gene4050	ACIB2EUKG771715	BQ9382_C3-4965	Monocarboxylate transporter 12	4.22058	0.000104251	ND	ND	ND	ND	ND
gene3984	ACIB2EUKG771649	BQ9382_C3-4635	Oxidant-induced cell-cycle arrest protein 5	1.08934	0.000415151	ND	ND	ND	ND	ND
gene3317	ACIB2EUKG770996	BQ9382_C3-1300	Delta 4-(E)-sphingolipid desaturase	1.49301	0.00169439	ND	ND	ND	ND	ND
gene5325	ACIB2EUKG772966	BQ9382_C4-4835	Vacuolar integral membrane protein	2.37032	0.00394982	ND	ND	ND	ND	ND
gene4729	ACIB2EUKG772382	BQ9382_C4-1855	Adenylosuccinate synthetase	1.12104	0.00810935	ND	ND	ND	ND	ND
gene4470	ACIB2EUKG772129	BQ9382_C4-0560	YVTN repeat-like/Quinoprotein amine dehydrogenase	1.87915	0.00741956	ND	ND	ND	ND	ND
gene4463	ACIB2EUKG772122	BQ9382_C4-0525	Bim1p	1.10958	0.00366555	ND	ND	ND	ND	ND
gene1076	ACIB2EUKG768814	BQ9382_C1-5385	Tryptophan synthase beta subunit-like PLP-dependent enzymes	1.38002	0.00476214	cyccny	D	-949	-944	tccacaaatgCTCCATcgtaaacgaa
gene1076	ACIB2EUKG768814	BQ9382_C1-5385	Tryptophan synthase beta subunit-like PLP-dependent enzymes	1.38002	0.00476214	cyccny	D	-257	-252	aacaagaggtCTCCACatattttgtt
gene1076	ACIB2EUKG768814	BQ9382_C1-5385	Tryptophan synthase beta subunit-like PLP-dependent enzymes	1.38002	0.00476214	cyccny	R	-178	-173	tctcttggccCTCCCTtccattacac
gene1076	ACIB2EUKG768814	BQ9382_C1-5385	Tryptophan synthase beta subunit-like PLP-dependent enzymes	1.38002	0.00476214	cyccny	R	-659	-654	acttcaccaaCCCCCCagaagatgaa
gene1076	ACIB2EUKG768814	BQ9382_C1-5385	Tryptophan synthase beta subunit-like PLP-dependent enzymes	1.38002	0.00476214	cyccny	D	-904	-899	aggaacccagCCCCATacatccagtc
gene1076	ACIB2EUKG768814	BQ9382_C1-5385	Tryptophan synthase beta subunit-like PLP-dependent enzymes	1.38002	0.00476214	cyccny	R	-202	-197	acccttcgcgCTCCTTaattctcaaa
gene1076	ACIB2EUKG768814	BQ9382_C1-5385	Tryptophan synthase beta subunit-like PLP-dependent enzymes	1.38002	0.00476214	cyccny	D	-745	-740	caccttaggcCTCCATtacaatgctc
gene1029	ACIB2EUKG768772	BQ9382_C1-5150	Mitochondrial protein involved in protein import into the mitochondrial matrix	2.15101	0.00292191	cyccny	D	-848	-843	gtatccattcCCCCATacatagacac
gene1029	ACIB2EUKG768772	BQ9382_C1-5150	Mitochondrial protein involved in protein import into the mitochondrial matrix	2.15101	0.00292191	cyccny	D	-66	-61	gcgtgtactaCCCCATctttataact
gene1029	ACIB2EUKG768772	BQ9382_C1-5150	Mitochondrial protein involved in protein import into the mitochondrial matrix	2.15101	0.00292191	cyccny	D	-815	-810	ttattgttagCCCCTTttaatatttc
gene1029	ACIB2EUKG768772	BQ9382_C1-5150	Mitochondrial protein involved in protein import into the mitochondrial matrix	2.15101	0.00292191	cyccny	D	-164	-159	cttgacctctCTCCCCtcgttttcat
gene1029	ACIB2EUKG768772	BQ9382_C1-5150	Mitochondrial protein involved in protein import into the mitochondrial matrix	2.15101	0.00292191	cyccny	R	-268	-263	atggacataaCCCCGCgcaccgagca
gene1029	ACIB2EUKG768772	BQ9382_C1-5150	Mitochondrial protein involved in protein import into the mitochondrial matrix	2.15101	0.00292191	cyccny	D	-19	-14	cttctttcttCTCCACacctggactt
gene1029	ACIB2EUKG768772	BQ9382_C1-5150	Mitochondrial protein involved in protein import into the mitochondrial matrix	2.15101	0.00292191	cyccny	D	-235	-230	agcagtcattCTCCTTccaagatata
gene29	ACIB2EUKG767808	BQ9382_C1-0150	1,4-alpha-glucan branching enzyme	1.73724	0.0095544	ND	ND	ND	ND	ND
gene98	ACIB2EUKG767873	BQ9382_C1-0495	2-oxoglutarate dehydrogenase E2 component (Dihydrolipoamide succinyltransferase)	1.44015	0.00519745	cyccny	R	-846	-841	acctgcacatCTCCATtggagtattc
gene98	ACIB2EUKG767873	BQ9382_C1-0495	2-oxoglutarate dehydrogenase E2 component (Dihydrolipoamide succinyltransferase)	1.44015	0.00519745	cyccny	D	-239	-234	gtcgcgcttcCTCCTTccactcttct
gene98	ACIB2EUKG767873	BQ9382_C1-0495	2-oxoglutarate dehydrogenase E2 component (Dihydrolipoamide succinyltransferase)	1.44015	0.00519745	cyccny	D	-121	-116	ccagcgcgaaCTCCGCctatcaggaa
gene98	ACIB2EUKG767873	BQ9382_C1-0495	2-oxoglutarate dehydrogenase E2 component (Dihydrolipoamide succinyltransferase)	1.44015	0.00519745	cyccny	D	-7	-2	tcgttaacatCCCCATa
gene125	ACIB2EUKG767900	BQ9382_C1-0630	Protein yippee-like 1	1.14464	0.000188737	cyccny	D	-533	-528	gatagcatttCCCCTCaaatcagcct
gene125	ACIB2EUKG767900	BQ9382_C1-0630	Protein yippee-like 1	1.14464	0.000188737	cyccny	D	-160	-155	tgctcgactgCCCCCCacagttaggg
gene125	ACIB2EUKG767900	BQ9382_C1-0630	Protein yippee-like 1	1.14464	0.000188737	cyccny	R	-822	-817	taacattgtgCTCCGTgctcttaaag
gene396	ACIB2EUKG768161	BQ9382_C1-1985	Regulatory subunit of type 1 protein phosphatase Glc7p	1.11322	0.000638664	cyccny	R	-972	-967	accagtctatCTCCATattgtaacat
gene396	ACIB2EUKG768161	BQ9382_C1-1985	Regulatory subunit of type 1 protein phosphatase Glc7p	1.11322	0.000638664	cyccny	D	-286	-281	ttttttctttCTCCCTctaatccgta
gene396	ACIB2EUKG768161	BQ9382_C1-1985	Regulatory subunit of type 1 protein phosphatase Glc7p	1.11322	0.000638664	cyccny	R	-759	-754	cagaactgtcCTCCATactgtattat
gene396	ACIB2EUKG768161	BQ9382_C1-1985	Regulatory subunit of type 1 protein phosphatase Glc7p	1.11322	0.000638664	cyccny	D	-229	-224	cttcattaagCTCCTCctaaccgcag
gene396	ACIB2EUKG768161	BQ9382_C1-1985	Regulatory subunit of type 1 protein phosphatase Glc7p	1.11322	0.000638664	cyccny	R	-631	-626	aaaccaaaaaCTCCATcaatcgatag
gene396	ACIB2EUKG768161	BQ9382_C1-1985	Regulatory subunit of type 1 protein phosphatase Glc7p	1.11322	0.000638664	cyccny	D	-69	-64	cctaagcattCTCCCCcagcatcagt
gene396	ACIB2EUKG768161	BQ9382_C1-1985	Regulatory subunit of type 1 protein phosphatase Glc7p	1.11322	0.000638664	cyccny	R	-179	-174	aattgttactCTCCTTaggtggcaaa
gene423	ACIB2EUKG768187	BQ9382_C1-2120	Genomic scaffold, Kuraishia_capsulata_scaffold_4	1.86718	0.00766374	cyccny	R	-873	-868	gtagttgggcCTCCACtcttgttctt
gene423	ACIB2EUKG768187	BQ9382_C1-2120	Genomic scaffold, Kuraishia_capsulata_scaffold_4	1.86718	0.00766374	cyccny	D	-18	-13	tcaacccttaCCCCATtgctacctct
gene423	ACIB2EUKG768187	BQ9382_C1-2120	Genomic scaffold, Kuraishia_capsulata_scaffold_4	1.86718	0.00766374	cyccny	R	-561	-556	ttcaaactctCCCCGCaagaataaac
gene423	ACIB2EUKG768187	BQ9382_C1-2120	Genomic scaffold, Kuraishia_capsulata_scaffold_4	1.86718	0.00766374	cyccny	D	-251	-246	aattttctcgCTCCTTtacatcctct
gene428	ACIB2EUKG768191	BQ9382_C1-2145	Protein kinase-like (PK-like)	1.5603	0.00491973	cyccny	R	-407	-402	acagatgcagCTCCTCtggaatgcca
gene428	ACIB2EUKG768191	BQ9382_C1-2145	Protein kinase-like (PK-like)	1.5603	0.00491973	cyccny	R	-393	-388	acccagtatcCCCCACagatgcagct
gene428	ACIB2EUKG768191	BQ9382_C1-2145	Protein kinase-like (PK-like)	1.5603	0.00491973	cyccny	D	-328	-323	acaaccatccCTCCTCacgaaaaaag
gene428	ACIB2EUKG768191	BQ9382_C1-2145	Protein kinase-like (PK-like)	1.5603	0.00491973	cyccny	D	-34	-29	tcttctagcaCTCCTTttgaacatcc
gene428	ACIB2EUKG768191	BQ9382_C1-2145	Protein kinase-like (PK-like)	1.5603	0.00491973	cyccny	D	-764	-759	ttttcctcaaCTCCCCttcaatattg
gene430	ACIB2EUKG768193	BQ9382_C1-2155	Glutamate/Leucine/Phenylalanine/Valine dehydrogenase	1.613	0.0076565	cyccny	D	-758	-753	cagtaagtgtCTCCCTtcgaactcaa
gene430	ACIB2EUKG768193	BQ9382_C1-2155	Glutamate/Leucine/Phenylalanine/Valine dehydrogenase	1.613	0.0076565	cyccny	D	-695	-690	taacctttttCTCCTCacgtggattc
gene430	ACIB2EUKG768193	BQ9382_C1-2155	Glutamate/Leucine/Phenylalanine/Valine dehydrogenase	1.613	0.0076565	cyccny	R	-658	-653	tgaacagaatCTCCGTggggatcctc
gene430	ACIB2EUKG768193	BQ9382_C1-2155	Glutamate/Leucine/Phenylalanine/Valine dehydrogenase	1.613	0.0076565	cyccny	D	-393	-388	ttgttatcgaCTCCCCtggatagtta
gene430	ACIB2EUKG768193	BQ9382_C1-2155	Glutamate/Leucine/Phenylalanine/Valine dehydrogenase	1.613	0.0076565	cyccny	R	-74	-69	actttttgacCTCCTTaaacatattt
gene430	ACIB2EUKG768193	BQ9382_C1-2155	Glutamate/Leucine/Phenylalanine/Valine dehydrogenase	1.613	0.0076565	cyccny	R	-671	-666	cgtggggatcCTCCTTtggggaaaga
gene430	ACIB2EUKG768193	BQ9382_C1-2155	Glutamate/Leucine/Phenylalanine/Valine dehydrogenase	1.613	0.0076565	cyccny	D	-662	-657	aaaggaggatCCCCACggagattctg
gene444	ACIB2EUKG768207	BQ9382_C1-2225	citrate (Si)-synthase, eukaryotic	3.22892	0.00186364	cyccny	R	-846	-841	actttattttCTCCCTcagtatattt
gene444	ACIB2EUKG768207	BQ9382_C1-2225	citrate (Si)-synthase, eukaryotic	3.22892	0.00186364	cyccny	D	-33	-28	atcagtaatcCTCCTCgggttttttt
gene444	ACIB2EUKG768207	BQ9382_C1-2225	citrate (Si)-synthase, eukaryotic	3.22892	0.00186364	cyccny	R	-526	-521	atctcgacacCCCCGTcaaagtgcct
gene444	ACIB2EUKG768207	BQ9382_C1-2225	citrate (Si)-synthase, eukaryotic	3.22892	0.00186364	cyccny	D	-61	-56	tttttttcctCTCCCCcttcttttaa
gene444	ACIB2EUKG768207	BQ9382_C1-2225	citrate (Si)-synthase, eukaryotic	3.22892	0.00186364	cyccny	D	-808	-803	tcctagcgcaCCCCTTaaggtccctc
gene444	ACIB2EUKG768207	BQ9382_C1-2225	citrate (Si)-synthase, eukaryotic	3.22892	0.00186364	cyccny	D	-141	-136	tctcaaatatCTCCATatcctaattc
gene444	ACIB2EUKG768207	BQ9382_C1-2225	citrate (Si)-synthase, eukaryotic	3.22892	0.00186364	cyccny	R	-471	-466	cggaagcgagCTCCTTtcgcgagggt
gene448	ACIB2EUKG768211	BQ9382_C1-2245	Conserved predicted protein	1.92462	0.0026344	ND	ND	ND	ND	ND
gene481	ACIB2EUKG768244	BQ9382_C1-2410	Protein RIF1	1.5804	0.00703361	cyccny	D	-748	-743	cttctcaccaCCCCTTttggctgttt
gene481	ACIB2EUKG768244	BQ9382_C1-2410	Protein RIF1	1.5804	0.00703361	cyccny	D	-276	-271	tattgggcttCTCCTCctgcttaacc
gene481	ACIB2EUKG768244	BQ9382_C1-2410	Protein RIF1	1.5804	0.00703361	cyccny	R	-412	-407	cctgtttctgCTCCTTccacaaagtt
gene481	ACIB2EUKG768244	BQ9382_C1-2410	Protein RIF1	1.5804	0.00703361	cyccny	D	-261	-256	cctgcttaacCTCCTCctctgcctcc
gene481	ACIB2EUKG768244	BQ9382_C1-2410	Protein RIF1	1.5804	0.00703361	cyccny	D	-889	-884	gcaggatctaCCCCCTcatatgaaat
gene481	ACIB2EUKG768244	BQ9382_C1-2410	Protein RIF1	1.5804	0.00703361	cyccny	D	-88	-83	tgagccagatCCCCTCaaagacctca
gene481	ACIB2EUKG768244	BQ9382_C1-2410	Protein RIF1	1.5804	0.00703361	cyccny	D	-621	-616	cggctgataaCCCCACtaccgtggcg
gene481	ACIB2EUKG768244	BQ9382_C1-2410	Protein RIF1	1.5804	0.00703361	cyccny	D	-331	-326	tcctcttcgtCCCCCTtggggatctt
gene482	ACIB2EUKG768245	BQ9382_C1-2415	Glutamate racemase	1.32732	0.00394932	cyccny	R	-563	-558	ttacgctttaCTCCACaaaatcggca
gene482	ACIB2EUKG768245	BQ9382_C1-2415	Glutamate racemase	1.32732	0.00394932	cyccny	R	-631	-626	ttatcctaatCCCCTCctacattaaa
gene482	ACIB2EUKG768245	BQ9382_C1-2415	Glutamate racemase	1.32732	0.00394932	cyccny	R	-923	-918	gaatacttatCCCCATcttgtatata
gene482	ACIB2EUKG768245	BQ9382_C1-2415	Glutamate racemase	1.32732	0.00394932	cyccny	R	-651	-646	attaaaaaaaCCCCTTggatctttgt
gene482	ACIB2EUKG768245	BQ9382_C1-2415	Glutamate racemase	1.32732	0.00394932	cyccny	D	-398	-393	tgcctgagtgCCCCTCtttttttcgc
gene482	ACIB2EUKG768245	BQ9382_C1-2415	Glutamate racemase	1.32732	0.00394932	cyccny	R	-546	-541	accccccggaCTCCACattacgcttt
gene482	ACIB2EUKG768245	BQ9382_C1-2415	Glutamate racemase	1.32732	0.00394932	cyccny	R	-537	-532	tcgccatccaCCCCCCggactccaca
gene482	ACIB2EUKG768245	BQ9382_C1-2415	Glutamate racemase	1.32732	0.00394932	cyccny	D	-435	-430	cagcagttgtCTCCGCcctctgtcgg
gene482	ACIB2EUKG768245	BQ9382_C1-2415	Glutamate racemase	1.32732	0.00394932	cyccny	R	-671	-666	ctttgtcaccCCCCTCgccctaagct
gene482	ACIB2EUKG768245	BQ9382_C1-2415	Glutamate racemase	1.32732	0.00394932	cyccny	D	-588	-583	catctacccgCCCCCCgttcccctgt
gene533	ACIB2EUKG768295	BQ9382_C1-2670	Pdk2 pyruvate dehydrogenase kinase	1.88241	0.00370642	cyccny	D	-28	-23	tccttactcaCCCCTCttagaaaagg
gene533	ACIB2EUKG768295	BQ9382_C1-2670	Pdk2 pyruvate dehydrogenase kinase	1.88241	0.00370642	cyccny	R	-437	-432	gacggatttcCTCCTTtaagagttca
gene533	ACIB2EUKG768295	BQ9382_C1-2670	Pdk2 pyruvate dehydrogenase kinase	1.88241	0.00370642	cyccny	D	-164	-159	ggtttcgacaCCCCATgctgcaagat
gene533	ACIB2EUKG768295	BQ9382_C1-2670	Pdk2 pyruvate dehydrogenase kinase	1.88241	0.00370642	cyccny	R	-525	-520	gaagtcttttCTCCACaatttgtatc
gene533	ACIB2EUKG768295	BQ9382_C1-2670	Pdk2 pyruvate dehydrogenase kinase	1.88241	0.00370642	cyccny	R	-670	-665	ttaacgcccaCTCCGTaccaggagcc
gene533	ACIB2EUKG768295	BQ9382_C1-2670	Pdk2 pyruvate dehydrogenase kinase	1.88241	0.00370642	cyccny	R	-416	-411	ttctgataaaCTCCTTttcttgacgg
gene533	ACIB2EUKG768295	BQ9382_C1-2670	Pdk2 pyruvate dehydrogenase kinase	1.88241	0.00370642	cyccny	D	-39	-34	tcttcctaccCTCCTTactcacccct
gene533	ACIB2EUKG768295	BQ9382_C1-2670	Pdk2 pyruvate dehydrogenase kinase	1.88241	0.00370642	cyccny	D	-495	-490	tctcgttcgtCCCCGTggagaccatg
gene533	ACIB2EUKG768295	BQ9382_C1-2670	Pdk2 pyruvate dehydrogenase kinase	1.88241	0.00370642	cyccny	D	-128	-123	accatcaaacCTCCATtcatccccca
gene533	ACIB2EUKG768295	BQ9382_C1-2670	Pdk2 pyruvate dehydrogenase kinase	1.88241	0.00370642	cyccny	D	-308	-303	taaacgttcaCCCCACcgcacaccac
gene533	ACIB2EUKG768295	BQ9382_C1-2670	Pdk2 pyruvate dehydrogenase kinase	1.88241	0.00370642	cyccny	R	-251	-246	gttgtgtcacCCCCGTtcaacttcta
gene533	ACIB2EUKG768295	BQ9382_C1-2670	Pdk2 pyruvate dehydrogenase kinase	1.88241	0.00370642	cyccny	R	-491	-486	tatccatggtCTCCACggggacgaac
gene846	ACIB2EUKG768599	BQ9382_C1-4235	Thiamine pyrophosphokinase	1.12128	0.00275441	cyccny	D	-455	-450	cattataattCTCCTTgactcgttca
gene846	ACIB2EUKG768599	BQ9382_C1-4235	Thiamine pyrophosphokinase	1.12128	0.00275441	cyccny	D	-953	-948	aatttcaacaCCCCCCagacctttac
gene846	ACIB2EUKG768599	BQ9382_C1-4235	Thiamine pyrophosphokinase	1.12128	0.00275441	cyccny	R	-888	-883	tatggttttgCCCCACgtctgtgatg
gene850	ACIB2EUKG768603	BQ9382_C1-4255	Transcription factor S-II (TFIIS), central domain	1.0613	0.00105375	cyccny	D	-599	-594	ccgcttccttCTCCCTcgtagtttct
gene850	ACIB2EUKG768603	BQ9382_C1-4255	Transcription factor S-II (TFIIS), central domain	1.0613	0.00105375	cyccny	D	-336	-331	tctgattttaCTCCATttgcttctat
gene850	ACIB2EUKG768603	BQ9382_C1-4255	Transcription factor S-II (TFIIS), central domain	1.0613	0.00105375	cyccny	D	-962	-957	cagaatagatCTCCATgaaacgtaga
gene863	ACIB2EUKG768614	BQ9382_C1-4320	Homoserine dehydrogenase, NAD binding domain	1.32657	0.00472515	cyccny	R	-888	-883	ttctctctgaCTCCTTggcagaatct
gene863	ACIB2EUKG768614	BQ9382_C1-4320	Homoserine dehydrogenase, NAD binding domain	1.32657	0.00472515	cyccny	D	-6	-1	aactactattCTCCTTagaatttact
gene863	ACIB2EUKG768614	BQ9382_C1-4320	Homoserine dehydrogenase, NAD binding domain	1.32657	0.00472515	cyccny	R	-143	-138	gagaaagcacCTCCGTgttcgtctta
gene863	ACIB2EUKG768614	BQ9382_C1-4320	Homoserine dehydrogenase, NAD binding domain	1.32657	0.00472515	cyccny	R	-385	-380	tggtgcatctCCCCATctttcgtaat
gene863	ACIB2EUKG768614	BQ9382_C1-4320	Homoserine dehydrogenase, NAD binding domain	1.32657	0.00472515	cyccny	D	-293	-288	tattaccatgCTCCCTattatcaatg
gene875	ACIB2EUKG768624	BQ9382_C1-4380	Uncharacterised ACR, COG2135	1.64841	0.000268979	cyccny	D	-902	-897	caactttgatCTCCTTattgccattg
gene875	ACIB2EUKG768624	BQ9382_C1-4380	Uncharacterised ACR, COG2135	1.64841	0.000268979	cyccny	D	-235	-230	ccgggaatgtCTCCACaataccattt
gene875	ACIB2EUKG768624	BQ9382_C1-4380	Uncharacterised ACR, COG2135	1.64841	0.000268979	cyccny	R	-939	-934	gaaaattggtCCCCTTttacatttga
gene875	ACIB2EUKG768624	BQ9382_C1-4380	Uncharacterised ACR, COG2135	1.64841	0.000268979	cyccny	D	-431	-426	ccttatcagaCTCCGCtctgagaccc
gene875	ACIB2EUKG768624	BQ9382_C1-4380	Uncharacterised ACR, COG2135	1.64841	0.000268979	cyccny	D	-293	-288	gccaaacattCTCCTTgcgataatgg
gene875	ACIB2EUKG768624	BQ9382_C1-4380	Uncharacterised ACR, COG2135	1.64841	0.000268979	cyccny	D	-569	-564	catgcaaataCTCCATcatttgagct
gene875	ACIB2EUKG768624	BQ9382_C1-4380	Uncharacterised ACR, COG2135	1.64841	0.000268979	cyccny	R	-74	-69	caatacttgtCTCCGCcataagccga
gene891	ACIB2EUKG768638	BQ9382_C1-4460	Enolase C-terminal domain-like protein	5.62211	0.000423134	cyccny	D	-133	-128	cgcgagaaacCTCCATacggatgata
gene891	ACIB2EUKG768638	BQ9382_C1-4460	Enolase C-terminal domain-like protein	5.62211	0.000423134	cyccny	D	-992	-987	ggtgtagaCTCCCCaagggcctta
gene891	ACIB2EUKG768638	BQ9382_C1-4460	Enolase C-terminal domain-like protein	5.62211	0.000423134	cyccny	R	-77	-72	catctttcaaCCCCACgtaacctaac
gene891	ACIB2EUKG768638	BQ9382_C1-4460	Enolase C-terminal domain-like protein	5.62211	0.000423134	cyccny	R	-64	-59	gctttatagtCTCCATctttcaaccc
gene891	ACIB2EUKG768638	BQ9382_C1-4460	Enolase C-terminal domain-like protein	5.62211	0.000423134	cyccny	D	-192	-187	gaatgactgaCTCCCTacaccttctt
gene891	ACIB2EUKG768638	BQ9382_C1-4460	Enolase C-terminal domain-like protein	5.62211	0.000423134	cyccny	R	-644	-639	atctggaagcCTCCTTaaagtcaaaa
gene891	ACIB2EUKG768638	BQ9382_C1-4460	Enolase C-terminal domain-like protein	5.62211	0.000423134	cyccny	R	-451	-446	agtcatggtaCTCCATgatctggcga
gene902	ACIB2EUKG768649	BQ9382_C1-4515	YeeE/YedE family integral membrane protein	1.05627	0.00155414	cyccny	R	-752	-747	aactgctgatCCCCGCgttattagca
gene902	ACIB2EUKG768649	BQ9382_C1-4515	YeeE/YedE family integral membrane protein	1.05627	0.00155414	cyccny	R	-131	-126	tgcgatgagcCTCCACaatatttctg
gene902	ACIB2EUKG768649	BQ9382_C1-4515	YeeE/YedE family integral membrane protein	1.05627	0.00155414	cyccny	R	-556	-551	gcgaagacgtCTCCACatatcggttg
gene924	ACIB2EUKG768670	BQ9382_C1-4625	Cell division control protein 25	2.22741	0.00774904	cyccny	R	-534	-529	ctgctcatgtCTCCCCaagtgaaaag
gene924	ACIB2EUKG768670	BQ9382_C1-4625	Cell division control protein 25	2.22741	0.00774904	cyccny	D	-771	-766	agctcttgaaCTCCTTctactttgtc
gene940	ACIB2EUKG768686	BQ9382_C1-4705	Ty3 transposition effector	2.3945	0.00718589	cyccny	D	-720	-715	tgtcctgaatCTCCTTgacaatgtcc
gene940	ACIB2EUKG768686	BQ9382_C1-4705	Ty3 transposition effector	2.3945	0.00718589	cyccny	D	-131	-126	ttccgcccgtCCCCTCgtcctcttcc
gene940	ACIB2EUKG768686	BQ9382_C1-4705	Ty3 transposition effector	2.3945	0.00718589	cyccny	R	-553	-548	tacattagttCCCCACattcaaagct
gene940	ACIB2EUKG768686	BQ9382_C1-4705	Ty3 transposition effector	2.3945	0.00718589	cyccny	R	-277	-272	tttcatctaaCCCCTTgaaattctgc
gene940	ACIB2EUKG768686	BQ9382_C1-4705	Ty3 transposition effector	2.3945	0.00718589	cyccny	D	-235	-230	ggctctttgaCTCCTTtctatctatg
gene940	ACIB2EUKG768686	BQ9382_C1-4705	Ty3 transposition effector	2.3945	0.00718589	cyccny	R	-213	-208	cttcttttcaCTCCCTtccacccata
gene941	ACIB2EUKG768687	BQ9382_C1-4710	Mitochondrial NADH kinase, phosphorylates NADH	2.74266	0.00332832	cyccny	D	-216	-211	cttcttttcaCTCCCTtccacccata
gene941	ACIB2EUKG768687	BQ9382_C1-4710	Mitochondrial NADH kinase, phosphorylates NADH	2.74266	0.00332832	cyccny	R	-194	-189	ggctctttgaCTCCTTtctatctatg
gene941	ACIB2EUKG768687	BQ9382_C1-4710	Mitochondrial NADH kinase, phosphorylates NADH	2.74266	0.00332832	cyccny	R	-709	-704	tcgtttaagtCTCCATtgaagtggct
gene941	ACIB2EUKG768687	BQ9382_C1-4710	Mitochondrial NADH kinase, phosphorylates NADH	2.74266	0.00332832	cyccny	D	-152	-147	tttcatctaaCCCCTTgaaattctgc
gene941	ACIB2EUKG768687	BQ9382_C1-4710	Mitochondrial NADH kinase, phosphorylates NADH	2.74266	0.00332832	cyccny	R	-298	-293	ttccgcccgtCCCCTCgtcctcttcc
gene251	ACIB2EUKG768021	BQ9382_C1-1260	Protein involved in retention of membrane proteins, including Sec12p, in the ER	1.0244	0.000352337	cyccny	R	-311	-306	ctagaaccttCCCCTCcaatcgatct
gene257	ACIB2EUKG768027	BQ9382_C1-1290	Component of the evolutionarily conserved kinetochore-associated Ndc80 complex	1.27805	0.00737384	cyccny	D	-272	-267	gcggccaggtCTCCATtgtgctgagc
gene257	ACIB2EUKG768027	BQ9382_C1-1290	Component of the evolutionarily conserved kinetochore-associated Ndc80 complex	1.27805	0.00737384	cyccny	D	-990	-985	gataatgtagCTCCATatgtgaaaga
gene257	ACIB2EUKG768027	BQ9382_C1-1290	Component of the evolutionarily conserved kinetochore-associated Ndc80 complex	1.27805	0.00737384	cyccny	R	-447	-442	gccattccaaCTCCATccatattaaa
gene257	ACIB2EUKG768027	BQ9382_C1-1290	Component of the evolutionarily conserved kinetochore-associated Ndc80 complex	1.27805	0.00737384	cyccny	R	-139	-134	tcttgccccaCCCCCTggtacaggtg
gene257	ACIB2EUKG768027	BQ9382_C1-1290	Component of the evolutionarily conserved kinetochore-associated Ndc80 complex	1.27805	0.00737384	cyccny	D	-569	-564	ggagtttgcaCTCCATatctgttgag
gene266	ACIB2EUKG768035	BQ9382_C1-1335	Mitochondrial carrier protein involved in the accumulation of CoA in the mitochondrial matrix	1.12258	0.00828602	cyccny	D	-272	-267	ccaccccacaCCCCGCcatttctccg
gene266	ACIB2EUKG768035	BQ9382_C1-1335	Mitochondrial carrier protein involved in the accumulation of CoA in the mitochondrial matrix	1.12258	0.00828602	cyccny	R	-604	-599	ctctatcgctCTCCTTccaagttgcg
gene266	ACIB2EUKG768035	BQ9382_C1-1335	Mitochondrial carrier protein involved in the accumulation of CoA in the mitochondrial matrix	1.12258	0.00828602	cyccny	D	-261	-256	cccgccatttCTCCGTcaatccgatt
gene266	ACIB2EUKG768035	BQ9382_C1-1335	Mitochondrial carrier protein involved in the accumulation of CoA in the mitochondrial matrix	1.12258	0.00828602	cyccny	R	-620	-615	ccaagttgcgCCCCCTggcactgcct
gene266	ACIB2EUKG768035	BQ9382_C1-1335	Mitochondrial carrier protein involved in the accumulation of CoA in the mitochondrial matrix	1.12258	0.00828602	cyccny	D	-102	-97	ctcattacttCTCCGTgtgtgacccg
gene266	ACIB2EUKG768035	BQ9382_C1-1335	Mitochondrial carrier protein involved in the accumulation of CoA in the mitochondrial matrix	1.12258	0.00828602	cyccny	R	-894	-889	actttggaagCTCCTTcacagttgag
gene266	ACIB2EUKG768035	BQ9382_C1-1335	Mitochondrial carrier protein involved in the accumulation of CoA in the mitochondrial matrix	1.12258	0.00828602	cyccny	D	-378	-373	ttccaacggaCTCCATtggactagct
gene266	ACIB2EUKG768035	BQ9382_C1-1335	Mitochondrial carrier protein involved in the accumulation of CoA in the mitochondrial matrix	1.12258	0.00828602	cyccny	D	-279	-274	catctatccaCCCCACaccccgccat
gene285	ACIB2EUKG768054	BQ9382_C1-1430	Ran-specific GTPase-activating protein30 (Ran binding protein 30) (RANBP30)	2.24036	0.00852012	ND	ND	ND	ND	ND
gene342	ACIB2EUKG768111	BQ9382_C1-1715	tRNA(guanine-N(7)-)-methyltransferasenon-cat alytic subunitTRM82	1.40174	0.00996942	cyccny	R	-888	-883	gaaaggtcggCTCCATcgtacattcg
gene342	ACIB2EUKG768111	BQ9382_C1-1715	tRNA(guanine-N(7)-)-methyltransferasenon-cat alytic subunitTRM82	1.40174	0.00996942	cyccny	R	-416	-411	atagtcattcCTCCGCttatctgcaa
gene342	ACIB2EUKG768111	BQ9382_C1-1715	tRNA(guanine-N(7)-)-methyltransferasenon-cat alytic subunitTRM82	1.40174	0.00996942	cyccny	R	-664	-659	aggatctagaCTCCGCacaattgccc
gene342	ACIB2EUKG768111	BQ9382_C1-1715	tRNA(guanine-N(7)-)-methyltransferasenon-cat alytic subunitTRM82	1.40174	0.00996942	cyccny	R	-301	-296	ccagctttttCTCCTCtctccaatcg
gene342	ACIB2EUKG768111	BQ9382_C1-1715	tRNA(guanine-N(7)-)-methyltransferasenon-cat alytic subunitTRM82	1.40174	0.00996942	cyccny	R	-276	-271	gaaattgctaCTCCTCtttcttcttc
gene342	ACIB2EUKG768111	BQ9382_C1-1715	tRNA(guanine-N(7)-)-methyltransferasenon-cat alytic subunitTRM82	1.40174	0.00996942	cyccny	R	-463	-458	ccaaattatcCCCCTCtatcgaacgc
gene342	ACIB2EUKG768111	BQ9382_C1-1715	tRNA(guanine-N(7)-)-methyltransferasenon-cat alytic subunitTRM82	1.40174	0.00996942	cyccny	R	-633	-628	gggtccacttCTCCATcagtaggagt
gene342	ACIB2EUKG768111	BQ9382_C1-1715	tRNA(guanine-N(7)-)-methyltransferasenon-cat alytic subunitTRM82	1.40174	0.00996942	cyccny	R	-379	-374	tttttgttggCTCCTCtcttctatta
gene536	ACIB2EUKG768299	BQ9382_C1-2685	Fungal protein of unknown function(DUF1748)	1.15899	0.00647392	cyccny	R	-171	-166	tttactctgtCTCCCTctataacata
gene536	ACIB2EUKG768299	BQ9382_C1-2685	Fungal protein of unknown function(DUF1748)	1.15899	0.00647392	cyccny	D	-16	-11	tctcaacttaCCCCTCtcaacaaaca
gene536	ACIB2EUKG768299	BQ9382_C1-2685	Fungal protein of unknown function(DUF1748)	1.15899	0.00647392	cyccny	R	-489	-484	tccgtttcctCTCCCTgcagaacaac
gene536	ACIB2EUKG768299	BQ9382_C1-2685	Fungal protein of unknown function(DUF1748)	1.15899	0.00647392	cyccny	R	-330	-325	ttctcacgtcCTCCATcgacgaatca
gene536	ACIB2EUKG768299	BQ9382_C1-2685	Fungal protein of unknown function(DUF1748)	1.15899	0.00647392	cyccny	D	-42	-37	tcgtgtgtccCTCCCTctgtcacctc
gene536	ACIB2EUKG768299	BQ9382_C1-2685	Fungal protein of unknown function(DUF1748)	1.15899	0.00647392	cyccny	R	-761	-756	tacgagcaagCTCCATtttcaacatt
gene536	ACIB2EUKG768299	BQ9382_C1-2685	Fungal protein of unknown function(DUF1748)	1.15899	0.00647392	cyccny	R	-781	-776	aacatttgaaCTCCCCcaagattatc
gene536	ACIB2EUKG768299	BQ9382_C1-2685	Fungal protein of unknown function(DUF1748)	1.15899	0.00647392	cyccny	D	-404	-399	gctaaatgggCCCCGTatttttttga
gene554	ACIB2EUKG768318	BQ9382_C1-2775	Conserved predicted protein	1.06593	0.00410843	cyccny	D	-336	-331	catgaagggaCTCCGCacttagcgaa
gene554	ACIB2EUKG768318	BQ9382_C1-2775	Conserved predicted protein	1.06593	0.00410843	cyccny	R	-61	-56	ccaggtcagaCCCCTTatgggtaatt
gene554	ACIB2EUKG768318	BQ9382_C1-2775	Conserved predicted protein	1.06593	0.00410843	cyccny	D	-263	-258	acgaatcaaaCTCCATcacgatatca
gene554	ACIB2EUKG768318	BQ9382_C1-2775	Conserved predicted protein	1.06593	0.00410843	cyccny	D	-580	-575	aagcaattgtCTCCACgacatcctac
gene557	ACIB2EUKG768321	BQ9382_C1-2790	Vacuolar proteinase B (YscB), a serine protease of the subtilisin family	2.21539	0.000653913	cyccny	R	-490	-485	tcatgaggttCTCCACaaaggagtcg
gene557	ACIB2EUKG768321	BQ9382_C1-2790	Vacuolar proteinase B (YscB), a serine protease of the subtilisin family	2.21539	0.000653913	cyccny	D	-108	-103	tttatcttttCTCCTTgtccgttatc
gene557	ACIB2EUKG768321	BQ9382_C1-2790	Vacuolar proteinase B (YscB), a serine protease of the subtilisin family	2.21539	0.000653913	cyccny	D	-497	-492	agatagacgaCTCCTTtgtggagaac
gene557	ACIB2EUKG768321	BQ9382_C1-2790	Vacuolar proteinase B (YscB), a serine protease of the subtilisin family	2.21539	0.000653913	cyccny	D	-18	-13	tcaaacaaatCTCCATattatttaaa
gene557	ACIB2EUKG768321	BQ9382_C1-2790	Vacuolar proteinase B (YscB), a serine protease of the subtilisin family	2.21539	0.000653913	cyccny	D	-133	-128	tgtataaataCCCCTTtatcgccact
gene557	ACIB2EUKG768321	BQ9382_C1-2790	Vacuolar proteinase B (YscB), a serine protease of the subtilisin family	2.21539	0.000653913	cyccny	D	-890	-885	aatatcttatCCCCTCcagtcttata
gene558	ACIB2EUKG768322	BQ9382_C1-2795	Nuclear pore-associated protein, forms a complex with Sac3p	1.53017	0.00769362	cyccny	R	-388	-383	ccataacatgCCCCACagagaagata
gene558	ACIB2EUKG768322	BQ9382_C1-2795	Nuclear pore-associated protein, forms a complex with Sac3p	1.53017	0.00769362	cyccny	R	-459	-454	gagctattcaCTCCCTgtgtcgaagg
gene558	ACIB2EUKG768322	BQ9382_C1-2795	Nuclear pore-associated protein, forms a complex with Sac3p	1.53017	0.00769362	cyccny	D	-437	-432	gctctttaaaCTCCTCctcagggagc
gene558	ACIB2EUKG768322	BQ9382_C1-2795	Nuclear pore-associated protein, forms a complex with Sac3p	1.53017	0.00769362	cyccny	R	-428	-423	tcccccagagCTCCCTgaggaggagt
gene558	ACIB2EUKG768322	BQ9382_C1-2795	Nuclear pore-associated protein, forms a complex with Sac3p	1.53017	0.00769362	cyccny	R	-774	-769	gagggcgaagCTCCACatttgttagt
gene558	ACIB2EUKG768322	BQ9382_C1-2795	Nuclear pore-associated protein, forms a complex with Sac3p	1.53017	0.00769362	cyccny	D	-143	-138	tttttcagtcCTCCTTgcccttgcaa
gene558	ACIB2EUKG768322	BQ9382_C1-2795	Nuclear pore-associated protein, forms a complex with Sac3p	1.53017	0.00769362	cyccny	D	-471	-466	ccattccattCTCCTTcgacacaggg
gene567	ACIB2EUKG768331	BQ9382_C1-2840	Nucleotide exchange factor for the endoplasmic reticulum (ER) lumenal Hsp70 chaperone Kar2p	1.50151	0.00931753	cyccny	D	-992	-987	gaaacttcCTCCGTtgccgtctca
gene567	ACIB2EUKG768331	BQ9382_C1-2840	Nucleotide exchange factor for the endoplasmic reticulum (ER) lumenal Hsp70 chaperone Kar2p	1.50151	0.00931753	cyccny	D	-613	-608	aggtggttctCTCCGTtcttaaaatc
gene567	ACIB2EUKG768331	BQ9382_C1-2840	Nucleotide exchange factor for the endoplasmic reticulum (ER) lumenal Hsp70 chaperone Kar2p	1.50151	0.00931753	cyccny	R	-897	-892	taacggacatCTCCTTaataactttg
gene581	ACIB2EUKG768345	BQ9382_C1-2910	Genomic scaffold, Kuraishia_capsulata_scaffold_7	1.48631	0.00212767	cyccny	R	-640	-635	acagttgaggCTCCGCttgtagtatg
gene581	ACIB2EUKG768345	BQ9382_C1-2910	Genomic scaffold, Kuraishia_capsulata_scaffold_7	1.48631	0.00212767	cyccny	D	-936	-931	cagccagcaaCCCCGTttgatcttgt
gene581	ACIB2EUKG768345	BQ9382_C1-2910	Genomic scaffold, Kuraishia_capsulata_scaffold_7	1.48631	0.00212767	cyccny	D	-140	-135	ctgcagcattCTCCACtactgaccca
gene581	ACIB2EUKG768345	BQ9382_C1-2910	Genomic scaffold, Kuraishia_capsulata_scaffold_7	1.48631	0.00212767	cyccny	D	-891	-886	agttgttcatCTCCATaagtctcact
gene602	ACIB2EUKG768366	BQ9382_C1-3015	Transcription elongation factor SPT5	1.59776	0.00503302	ND	ND	ND	ND	ND
gene1168	ACIB2EUKG768907	BQ9382_C1-5845	Conserved predicted protein	2.72406	0.00647034	cyccny	R	-553	-548	ttcagaatcaCCCCACatgcaattgt
gene1168	ACIB2EUKG768907	BQ9382_C1-5845	Conserved predicted protein	2.72406	0.00647034	cyccny	D	-53	-48	atacgataacCCCCGCaattgacctt
gene1168	ACIB2EUKG768907	BQ9382_C1-5845	Conserved predicted protein	2.72406	0.00647034	cyccny	R	-292	-287	cctaactcacCCCCACcaaaaacaca
gene1168	ACIB2EUKG768907	BQ9382_C1-5845	Conserved predicted protein	2.72406	0.00647034	cyccny	R	-188	-183	acagattgcaCCCCCTatcggtccca
gene1180	ACIB2EUKG768919	BQ9382_C1-5905	Isocitrate lyase	3.48601	0.00625075	cyccny	D	-324	-319	tgtgtgggcgCCCCCTaaaacgtctt
gene1180	ACIB2EUKG768919	BQ9382_C1-5905	Isocitrate lyase	3.48601	0.00625075	cyccny	D	-289	-284	catctgcaacCCCCATcgaacctcat
gene1180	ACIB2EUKG768919	BQ9382_C1-5905	Isocitrate lyase	3.48601	0.00625075	cyccny	D	-900	-895	acttggtgatCTCCTCatcctgttca
gene1211	ACIB2EUKG768947	BQ9382_C1-6060	Protein kinase-like (PK-like)	2.02057	0.00177924	cyccny	R	-270	-265	tgaaagatgtCTCCTCaccgataatg
gene1211	ACIB2EUKG768947	BQ9382_C1-6060	Protein kinase-like (PK-like)	2.02057	0.00177924	cyccny	R	-748	-743	gagctaatccCTCCATtttattccct
gene1211	ACIB2EUKG768947	BQ9382_C1-6060	Protein kinase-like (PK-like)	2.02057	0.00177924	cyccny	R	-234	-229	tcaggaaaatCCCCACataaaagaga
gene1236	ACIB2EUKG768972	BQ9382_C1-6185	Conserved predicted protein	1.25896	0.00091614	cyccny	D	-310	-305	tcataaatatCTCCGTcgtcttcacc
gene1236	ACIB2EUKG768972	BQ9382_C1-6185	Conserved predicted protein	1.25896	0.00091614	cyccny	R	-852	-847	aatggaggaaCTCCCCtaagccgaag
gene1236	ACIB2EUKG768972	BQ9382_C1-6185	Conserved predicted protein	1.25896	0.00091614	cyccny	D	-521	-516	cattaaaaccCTCCGCttcttttctt
gene1236	ACIB2EUKG768972	BQ9382_C1-6185	Conserved predicted protein	1.25896	0.00091614	cyccny	D	-400	-395	cttccacttaCTCCGCtccaccgatt
gene1236	ACIB2EUKG768972	BQ9382_C1-6185	Conserved predicted protein	1.25896	0.00091614	cyccny	R	-34	-29	aagtgattagCTCCGCtgatattgga
gene1236	ACIB2EUKG768972	BQ9382_C1-6185	Conserved predicted protein	1.25896	0.00091614	cyccny	R	-238	-233	tttcatgcgaCCCCTCtgggcaaaga
gene1236	ACIB2EUKG768972	BQ9382_C1-6185	Conserved predicted protein	1.25896	0.00091614	cyccny	D	-843	-838	aggggagttcCTCCATtttaccatta
gene1272	ACIB2EUKG769008	BQ9382_C1-6365	Mps one binder kinase activator-like 1A	1.1677	0.000807149	cyccny	R	-505	-500	cagtacaactCTCCATtaacagctgt
gene1272	ACIB2EUKG769008	BQ9382_C1-6365	Mps one binder kinase activator-like 1A	1.1677	0.000807149	cyccny	D	-947	-942	tcgggcaattCCCCACttttcagtgg
gene1272	ACIB2EUKG769008	BQ9382_C1-6365	Mps one binder kinase activator-like 1A	1.1677	0.000807149	cyccny	D	-744	-739	tacgaagttgCTCCACaggcgccgtt
gene1272	ACIB2EUKG769008	BQ9382_C1-6365	Mps one binder kinase activator-like 1A	1.1677	0.000807149	cyccny	R	-362	-357	ctagttatacCTCCATgagccaagaa
gene1272	ACIB2EUKG769008	BQ9382_C1-6365	Mps one binder kinase activator-like 1A	1.1677	0.000807149	cyccny	R	-284	-279	ctttcccgaaCCCCATccagctgttc
gene1272	ACIB2EUKG769008	BQ9382_C1-6365	Mps one binder kinase activator-like 1A	1.1677	0.000807149	cyccny	R	-208	-203	ttccggttctCTCCTCgaatgttatt
gene1272	ACIB2EUKG769008	BQ9382_C1-6365	Mps one binder kinase activator-like 1A	1.1677	0.000807149	cyccny	R	-574	-569	ggaactttagCCCCTTtgtttggggt
gene1272	ACIB2EUKG769008	BQ9382_C1-6365	Mps one binder kinase activator-like 1A	1.1677	0.000807149	cyccny	R	-976	-971	cagatcagtaCTCCCCagttaatgtt
gene1289	ACIB2EUKG769024	BQ9382_C1-6450	CENP-A multicopy suppressor protein 2	5.82882	0.000872736	cyccny	R	-903	-898	agctccaaaaCCCCTCttgtaaatat
gene1289	ACIB2EUKG769024	BQ9382_C1-6450	CENP-A multicopy suppressor protein 2	5.82882	0.000872736	cyccny	D	-846	-841	acctgtctatCCCCATcaaaaactgt
gene1346	ACIB2EUKG769080	BQ9382_C1-6735	Succinate dehydrogenase(Ubiquinone)cytochrome b subunit	1.34341	0.0073264	cyccny	R	-618	-613	tgcacgtctgCTCCTCgtcgaacagc
gene1346	ACIB2EUKG769080	BQ9382_C1-6735	Succinate dehydrogenase(Ubiquinone)cytochrome b subunit	1.34341	0.0073264	cyccny	D	-417	-412	atcgcatctgCTCCATttagtgctac
gene1348	ACIB2EUKG769082	BQ9382_C1-6745	Conserved predicted protein	1.33863	0.00239681	cyccny	R	-418	-413	gcaccagcagCTCCTCcgacaacacg
gene1348	ACIB2EUKG769082	BQ9382_C1-6745	Conserved predicted protein	1.33863	0.00239681	cyccny	R	-448	-443	gagatcatacCTCCTCcaagtccata
gene1348	ACIB2EUKG769082	BQ9382_C1-6745	Conserved predicted protein	1.33863	0.00239681	cyccny	R	-67	-62	cttggcctcaCTCCACctaatgcttg
gene1348	ACIB2EUKG769082	BQ9382_C1-6745	Conserved predicted protein	1.33863	0.00239681	cyccny	D	-793	-788	tatgttcaaaCCCCATtgattcacgg
gene1348	ACIB2EUKG769082	BQ9382_C1-6745	Conserved predicted protein	1.33863	0.00239681	cyccny	D	-931	-926	tggattgaatCTCCATctaaccctac
gene1348	ACIB2EUKG769082	BQ9382_C1-6745	Conserved predicted protein	1.33863	0.00239681	cyccny	D	-640	-635	gctgtcccatCTCCATtcgactcttg
gene1348	ACIB2EUKG769082	BQ9382_C1-6745	Conserved predicted protein	1.33863	0.00239681	cyccny	R	-695	-690	ctttgtacaaCTCCTCgtcgctggtg
gene1440	ACIB2EUKG769171	BQ9382_C1-7205	LIM domain and RING finger protein YDR266C	1.59281	0.0024542	cyccny	R	-251	-246	attatgtttaCCCCATatgatgatcc
gene1440	ACIB2EUKG769171	BQ9382_C1-7205	LIM domain and RING finger protein YDR266C	1.59281	0.0024542	cyccny	D	-736	-731	gtcgtaaaatCTCCGTtcgatcttgc
gene1440	ACIB2EUKG769171	BQ9382_C1-7205	LIM domain and RING finger protein YDR266C	1.59281	0.0024542	cyccny	D	-696	-691	gatttcactaCTCCATttttcaccca
gene1440	ACIB2EUKG769171	BQ9382_C1-7205	LIM domain and RING finger protein YDR266C	1.59281	0.0024542	cyccny	R	-265	-260	atatgatgatCCCCACatttaaagat
gene1440	ACIB2EUKG769171	BQ9382_C1-7205	LIM domain and RING finger protein YDR266C	1.59281	0.0024542	cyccny	R	-606	-601	attatagagaCTCCCTctcaagtggt
gene1462	ACIB2EUKG769190	BQ9382_C1-7315	Protein required for ubiquinone (CoenzymeQ)biosynthesis and for respiratory growth	2.27326	0.00509188	cyccny	D	-284	-279	gagagacttaCCCCACcaccagaaga
gene1462	ACIB2EUKG769190	BQ9382_C1-7315	Protein required for ubiquinone (CoenzymeQ)biosynthesis and for respiratory growth	2.27326	0.00509188	cyccny	R	-837	-832	catgcagcagCTCCCTgaacctgtcc
gene1462	ACIB2EUKG769190	BQ9382_C1-7315	Protein required for ubiquinone (CoenzymeQ)biosynthesis and for respiratory growth	2.27326	0.00509188	cyccny	R	-297	-292	gggtaagtctCTCCTCcaacatggta
gene1462	ACIB2EUKG769190	BQ9382_C1-7315	Protein required for ubiquinone (CoenzymeQ)biosynthesis and for respiratory growth	2.27326	0.00509188	cyccny	R	-242	-237	aggaggtaggCTCCACtcaactttct
gene1462	ACIB2EUKG769190	BQ9382_C1-7315	Protein required for ubiquinone (CoenzymeQ)biosynthesis and for respiratory growth	2.27326	0.00509188	cyccny	R	-447	-442	tggagtctttCTCCATtcctgtcaga
gene1462	ACIB2EUKG769190	BQ9382_C1-7315	Protein required for ubiquinone (CoenzymeQ)biosynthesis and for respiratory growth	2.27326	0.00509188	cyccny	D	-436	-431	tggagaaagaCTCCATgaagcaagct
gene1462	ACIB2EUKG769190	BQ9382_C1-7315	Protein required for ubiquinone (CoenzymeQ)biosynthesis and for respiratory growth	2.27326	0.00509188	cyccny	R	-159	-154	agcgtctttaCTCCTCgtactctaat
gene1470	ACIB2EUKG769198	BQ9382_C1-7355	Glutamyl-tRNA Synthetase| Domain 3	2.34139	0.00651613	cyccny	D	-672	-667	aacccaagcaCCCCATacgtgctcgc
gene1470	ACIB2EUKG769198	BQ9382_C1-7355	Glutamyl-tRNA Synthetase| Domain 3	2.34139	0.00651613	cyccny	D	-823	-818	cacagaaaagCTCCCTttgaacggat
gene1470	ACIB2EUKG769198	BQ9382_C1-7355	Glutamyl-tRNA Synthetase| Domain 3	2.34139	0.00651613	cyccny	D	-759	-754	catagctcaaCTCCGCatctgaaacc
gene1473	ACIB2EUKG769201	BQ9382_C1-7370	Plasma membrane arginine permease,r equires phosphatidyl ethanolamine (PE) for localization	1.56866	9.16e-05	cyccny	D	-232	-227	tatgcgaagaCCCCTTtgaatagggg
gene1473	ACIB2EUKG769201	BQ9382_C1-7370	Plasma membrane arginine permease,r equires phosphatidyl ethanolamine (PE) for localization	1.56866	9.16e-05	cyccny	D	-351	-346	acatcacggaCCCCTTtcgaacctag
gene1473	ACIB2EUKG769201	BQ9382_C1-7370	Plasma membrane arginine permease,r equires phosphatidyl ethanolamine (PE) for localization	1.56866	9.16e-05	cyccny	D	-913	-908	ttgttttcttCTCCCCtcctcttcct
gene1473	ACIB2EUKG769201	BQ9382_C1-7370	Plasma membrane arginine permease,r equires phosphatidyl ethanolamine (PE) for localization	1.56866	9.16e-05	cyccny	R	-816	-811	aataatcaaaCCCCTTtacctcagaa
gene1473	ACIB2EUKG769201	BQ9382_C1-7370	Plasma membrane arginine permease,r equires phosphatidyl ethanolamine (PE) for localization	1.56866	9.16e-05	cyccny	R	-871	-866	agttatctgcCTCCACtttagctgca
gene1473	ACIB2EUKG769201	BQ9382_C1-7370	Plasma membrane arginine permease,r equires phosphatidyl ethanolamine (PE) for localization	1.56866	9.16e-05	cyccny	D	-296	-291	atcattttgtCCCCGTtttcacggtt
gene1473	ACIB2EUKG769201	BQ9382_C1-7370	Plasma membrane arginine permease,r equires phosphatidyl ethanolamine (PE) for localization	1.56866	9.16e-05	cyccny	D	-101	-96	ggattatatgCCCCTCaagtgaccat
gene1481	ACIB2EUKG769208	BQ9382_C1-7410	Aromatic aminotransferase I, expression is regulated by general control of amino acid biosynthesis	1.19888	0.00289183	cyccny	R	-748	-743	taacaactttCTCCTTaagttccgga
gene1481	ACIB2EUKG769208	BQ9382_C1-7410	Aromatic aminotransferase I, expression is regulated by general control of amino acid biosynthesis	1.19888	0.00289183	cyccny	D	-134	-129	atgcgtccggCTCCTCctaccactac
gene1481	ACIB2EUKG769208	BQ9382_C1-7410	Aromatic aminotransferase I, expression is regulated by general control of amino acid biosynthesis	1.19888	0.00289183	cyccny	D	-23	-18	acaatttttcCCCCATaaaaactcat
gene1481	ACIB2EUKG769208	BQ9382_C1-7410	Aromatic aminotransferase I, expression is regulated by general control of amino acid biosynthesis	1.19888	0.00289183	cyccny	D	-811	-806	gcccaaagttCCCCTTgattatgatg
gene1481	ACIB2EUKG769208	BQ9382_C1-7410	Aromatic aminotransferase I, expression is regulated by general control of amino acid biosynthesis	1.19888	0.00289183	cyccny	D	-70	-65	ttatcacaatCTCCTTataattcaac
gene1504	ACIB2EUKG769231	BQ9382_C1-7525	Subunit of the Ssh1 translocon complex	1.1811	0.00237724	cyccny	R	-363	-358	tataaccattCCCCTTcaatatatca
gene1504	ACIB2EUKG769231	BQ9382_C1-7525	Subunit of the Ssh1 translocon complex	1.1811	0.00237724	cyccny	D	-497	-492	ccacccaaaaCTCCGTcgacagatgc
gene1504	ACIB2EUKG769231	BQ9382_C1-7525	Subunit of the Ssh1 translocon complex	1.1811	0.00237724	cyccny	D	-805	-800	agtatcgagaCTCCTCtggtttccag
gene1504	ACIB2EUKG769231	BQ9382_C1-7525	Subunit of the Ssh1 translocon complex	1.1811	0.00237724	cyccny	D	-413	-408	ttagggtcatCCCCATtatgttctgt
gene1520	ACIB2EUKG769247	BQ9382_C1-7605	Dynamin-like GTPase required for vacuolar sorting	1.18589	0.00793158	cyccny	R	-477	-472	ttggagattgCCCCTTctgcagtgaa
gene1520	ACIB2EUKG769247	BQ9382_C1-7605	Dynamin-like GTPase required for vacuolar sorting	1.18589	0.00793158	cyccny	R	-423	-418	gatcacagatCTCCTTtcaaggatta
gene1520	ACIB2EUKG769247	BQ9382_C1-7605	Dynamin-like GTPase required for vacuolar sorting	1.18589	0.00793158	cyccny	D	-766	-761	ggatcccgaaCTCCGCtgaagaattc
gene1520	ACIB2EUKG769247	BQ9382_C1-7605	Dynamin-like GTPase required for vacuolar sorting	1.18589	0.00793158	cyccny	R	-900	-895	atgaaaagtcCTCCATcatcgagtat
gene1520	ACIB2EUKG769247	BQ9382_C1-7605	Dynamin-like GTPase required for vacuolar sorting	1.18589	0.00793158	cyccny	R	-111	-106	acgcggttatCTCCATatgccagacg
gene1520	ACIB2EUKG769247	BQ9382_C1-7605	Dynamin-like GTPase required for vacuolar sorting	1.18589	0.00793158	cyccny	D	-877	-872	catgatatcgCTCCTTgagcatgcat
gene1520	ACIB2EUKG769247	BQ9382_C1-7605	Dynamin-like GTPase required for vacuolar sorting	1.18589	0.00793158	cyccny	D	-175	-170	agcctattctCTCCTCtttactatcc
gene1586	ACIB2EUKG769314	BQ9382_C1-7935	Lactose regulatory protein LAC9 and GAL4-likeprotein	3.97724	0.00159061	cyccny	R	-808	-803	agcctgaggaCTCCGCgaggatgttt
gene1586	ACIB2EUKG769314	BQ9382_C1-7935	Lactose regulatory protein LAC9 and GAL4-likeprotein	3.97724	0.00159061	cyccny	R	-928	-923	cagcacctgtCTCCTCtttttgtgat
gene1586	ACIB2EUKG769314	BQ9382_C1-7935	Lactose regulatory protein LAC9 and GAL4-likeprotein	3.97724	0.00159061	cyccny	D	-61	-56	tccgtttgccCTCCCTgtactattaa
gene1586	ACIB2EUKG769314	BQ9382_C1-7935	Lactose regulatory protein LAC9 and GAL4-likeprotein	3.97724	0.00159061	cyccny	D	-155	-150	aggactcatgCTCCATtagacttctg
gene1586	ACIB2EUKG769314	BQ9382_C1-7935	Lactose regulatory protein LAC9 and GAL4-likeprotein	3.97724	0.00159061	cyccny	R	-515	-510	tattccttttCCCCTCgtctcacaaa
gene1586	ACIB2EUKG769314	BQ9382_C1-7935	Lactose regulatory protein LAC9 and GAL4-likeprotein	3.97724	0.00159061	cyccny	D	-434	-429	tggaattcaaCCCCTCtttcgaaaat
gene1596	ACIB2EUKG769324	BQ9382_C1-7985	Protein ROT1	1.15375	0.00043107	cyccny	D	-884	-879	tatacaacaaCTCCATctcatcaaat
gene1596	ACIB2EUKG769324	BQ9382_C1-7985	Protein ROT1	1.15375	0.00043107	cyccny	D	-163	-158	gctacccaagCCCCTTcgtttattac
gene1596	ACIB2EUKG769324	BQ9382_C1-7985	Protein ROT1	1.15375	0.00043107	cyccny	D	-436	-431	atatcacaatCTCCTCgcaagagccc
gene1596	ACIB2EUKG769324	BQ9382_C1-7985	Protein ROT1	1.15375	0.00043107	cyccny	D	-634	-629	agtgcacactCTCCATtctctttaac
gene1596	ACIB2EUKG769324	BQ9382_C1-7985	Protein ROT1	1.15375	0.00043107	cyccny	D	-365	-360	gtaccagataCCCCGTatatccaaat
gene1596	ACIB2EUKG769324	BQ9382_C1-7985	Protein ROT1	1.15375	0.00043107	cyccny	D	-836	-831	ccattgttgtCTCCTCctcatacatc
gene1630	ACIB2EUKG769358	BQ9382_C1-8155	Nuclear protein localization protein 4	1.44067	0.00159993	ND	ND	ND	ND	ND
gene1641	ACIB2EUKG769369	BQ9382_C1-8210	NAD(P)-binding Rossmann-fold domains	2.00882	0.00240988	ND	ND	ND	ND	ND
gene1647	ACIB2EUKG769375	BQ9382_C1-8240	Fe(II)-dependentsulfonate/alpha-ketoglutarate dioxygenase, involved insulfonate catabolism for use	2.84815	0.00700163	ND	ND	ND	ND	ND
gene1654	ACIB2EUKG769382	BQ9382_C1-8275	Conserved predicted protein	1.75811	0.00205665	ND	ND	ND	ND	ND
gene1801	ACIB2EUKG769522	BQ9382_C2-0725	Ribosome biogenesis protein nsa2	1.22675	0.000105562	cyccny	D	-309	-304	aacaacgataCTCCTTcaacatcaga
gene1801	ACIB2EUKG769522	BQ9382_C2-0725	Ribosome biogenesis protein nsa2	1.22675	0.000105562	cyccny	D	-942	-937	gtcttaacacCTCCTCtaccatgtgc
gene1801	ACIB2EUKG769522	BQ9382_C2-0725	Ribosome biogenesis protein nsa2	1.22675	0.000105562	cyccny	D	-554	-549	tctcgtcttgCTCCATgcgagtatat
gene1801	ACIB2EUKG769522	BQ9382_C2-0725	Ribosome biogenesis protein nsa2	1.22675	0.000105562	cyccny	D	-998	-993	gtCTCCTCgtattctctg
gene1801	ACIB2EUKG769522	BQ9382_C2-0725	Ribosome biogenesis protein nsa2	1.22675	0.000105562	cyccny	D	-905	-900	acccaacactCTCCGTcaacatagga
gene1801	ACIB2EUKG769522	BQ9382_C2-0725	Ribosome biogenesis protein nsa2	1.22675	0.000105562	cyccny	D	-609	-604	tctttttcttCTCCATcttcgtccaa
gene1801	ACIB2EUKG769522	BQ9382_C2-0725	Ribosome biogenesis protein nsa2	1.22675	0.000105562	cyccny	D	-30	-25	actagtttcaCCCCTTccttagaata
gene1801	ACIB2EUKG769522	BQ9382_C2-0725	Ribosome biogenesis protein nsa2	1.22675	0.000105562	cyccny	D	-293	-288	caacatcagaCCCCTCacccttgaca
gene1801	ACIB2EUKG769522	BQ9382_C2-0725	Ribosome biogenesis protein nsa2	1.22675	0.000105562	cyccny	D	-863	-858	gcaagtattcCTCCATactctgcaac
gene1801	ACIB2EUKG769522	BQ9382_C2-0725	Ribosome biogenesis protein nsa2	1.22675	0.000105562	cyccny	D	-486	-481	aaacccttgaCTCCCTtatcaagagt
gene1804	ACIB2EUKG769525	BQ9382_C2-0740	NUBM (51 kDa) subunit of mitochondrial NADH:ubiquinone oxidoreductase (Complex I)	1.23099	0.00900588	cyccny	R	-528	-523	tcaaggatacCTCCCCagtggaattt
gene1804	ACIB2EUKG769525	BQ9382_C2-0740	NUBM (51 kDa) subunit of mitochondrial NADH:ubiquinone oxidoreductase (Complex I)	1.23099	0.00900588	cyccny	R	-908	-903	tttaccaaatCTCCTCaatgggaagt
gene1804	ACIB2EUKG769525	BQ9382_C2-0740	NUBM (51 kDa) subunit of mitochondrial NADH:ubiquinone oxidoreductase (Complex I)	1.23099	0.00900588	cyccny	D	-834	-829	gccgccttctCTCCATctcatactat
gene1804	ACIB2EUKG769525	BQ9382_C2-0740	NUBM (51 kDa) subunit of mitochondrial NADH:ubiquinone oxidoreductase (Complex I)	1.23099	0.00900588	cyccny	D	-687	-682	cctgtttttaCCCCTCagatgcgtga
gene1804	ACIB2EUKG769525	BQ9382_C2-0740	NUBM (51 kDa) subunit of mitochondrial NADH:ubiquinone oxidoreductase (Complex I)	1.23099	0.00900588	cyccny	R	-170	-165	ggctagagtcCCCCACaaaatgatgt
gene1804	ACIB2EUKG769525	BQ9382_C2-0740	NUBM (51 kDa) subunit of mitochondrial NADH:ubiquinone oxidoreductase (Complex I)	1.23099	0.00900588	cyccny	D	-119	-114	aataacaattCTCCATaacggtattc
gene1812	ACIB2EUKG769533	BQ9382_C2-0780	Conserved predicted protein	1.53718	0.00772501	cyccny	R	-407	-402	accagagcaaCTCCCTcatgaattta
gene1812	ACIB2EUKG769533	BQ9382_C2-0780	Conserved predicted protein	1.53718	0.00772501	cyccny	R	-278	-273	gcactcgacaCTCCATaggacaccat
gene1812	ACIB2EUKG769533	BQ9382_C2-0780	Conserved predicted protein	1.53718	0.00772501	cyccny	R	-146	-141	ttttattctcCCCCATcgcaagattt
gene1812	ACIB2EUKG769533	BQ9382_C2-0780	Conserved predicted protein	1.53718	0.00772501	cyccny	R	-217	-212	aatggcaagcCTCCTCtgttggttct
gene1812	ACIB2EUKG769533	BQ9382_C2-0780	Conserved predicted protein	1.53718	0.00772501	cyccny	D	-803	-798	tagtgttccaCCCCCCtaccctttat
gene1812	ACIB2EUKG769533	BQ9382_C2-0780	Conserved predicted protein	1.53718	0.00772501	cyccny	R	-691	-686	gctaaagttcCTCCACatgacttgga
gene1812	ACIB2EUKG769533	BQ9382_C2-0780	Conserved predicted protein	1.53718	0.00772501	cyccny	R	-956	-951	tcaagtatgaCTCCTCaccttatcct
gene1844	ACIB2EUKG769559	BQ9382_C2-0940	2-dehydropantoate 2-reductase	2.42903	0.00436107	cyccny	D	-710	-705	caaccaagtgCCCCATaaagagttaa
gene1844	ACIB2EUKG769559	BQ9382_C2-0940	2-dehydropantoate 2-reductase	2.42903	0.00436107	cyccny	R	-87	-82	gaagggcacaCCCCGTccgaaaataa
gene1844	ACIB2EUKG769559	BQ9382_C2-0940	2-dehydropantoate 2-reductase	2.42903	0.00436107	cyccny	R	-968	-963	tggagttactCTCCCCagttagagtg
gene1844	ACIB2EUKG769559	BQ9382_C2-0940	2-dehydropantoate 2-reductase	2.42903	0.00436107	cyccny	D	-346	-341	cggtgtaaaaCCCCTCcagtatccga
gene1844	ACIB2EUKG769559	BQ9382_C2-0940	2-dehydropantoate 2-reductase	2.42903	0.00436107	cyccny	R	-108	-103	aataattcttCCCCGTgcataaccca
gene1847	ACIB2EUKG769562	BQ9382_C2-0955	C-terminal domain of alpha and beta subunits of F1 ATP synthase	1.61261	0.00687441	cyccny	R	-237	-232	aaaagcacgaCCCCACaactattgtg
gene1847	ACIB2EUKG769562	BQ9382_C2-0955	C-terminal domain of alpha and beta subunits of F1 ATP synthase	1.61261	0.00687441	cyccny	R	-869	-864	tcttccattcCTCCTCttgttgtttc
gene1847	ACIB2EUKG769562	BQ9382_C2-0955	C-terminal domain of alpha and beta subunits of F1 ATP synthase	1.61261	0.00687441	cyccny	D	-274	-269	acagtaggttCCCCATgaaaaacgat
gene1847	ACIB2EUKG769562	BQ9382_C2-0955	C-terminal domain of alpha and beta subunits of F1 ATP synthase	1.61261	0.00687441	cyccny	D	-115	-110	tcactcgatgCTCCTTactcccttgc
gene1847	ACIB2EUKG769562	BQ9382_C2-0955	C-terminal domain of alpha and beta subunits of F1 ATP synthase	1.61261	0.00687441	cyccny	D	-108	-103	atgctccttaCTCCCTtgccaattag
gene1847	ACIB2EUKG769562	BQ9382_C2-0955	C-terminal domain of alpha and beta subunits of F1 ATP synthase	1.61261	0.00687441	cyccny	D	-342	-337	tattttgacgCTCCATcgatgtggtg
gene1893	ACIB2EUKG769608	BQ9382_C2-1185	Phosphopantothenoylcysteinesynthetase(PPCS)	2.86474	0.00221987	cyccny	R	-689	-684	tcaatgctttCCCCACactctgcctc
gene1893	ACIB2EUKG769608	BQ9382_C2-1185	Phosphopantothenoylcysteinesynthetase(PPCS)	2.86474	0.00221987	cyccny	D	-64	-59	aaaaaaaaacCTCCCCaccatctgca
gene1893	ACIB2EUKG769608	BQ9382_C2-1185	Phosphopantothenoylcysteinesynthetase(PPCS)	2.86474	0.00221987	cyccny	R	-766	-761	tttctggtttCTCCCTcattgaacat
gene1893	ACIB2EUKG769608	BQ9382_C2-1185	Phosphopantothenoylcysteinesynthetase(PPCS)	2.86474	0.00221987	cyccny	R	-528	-523	aaaaaaatctCTCCGTactcaaaagg
gene1893	ACIB2EUKG769608	BQ9382_C2-1185	Phosphopantothenoylcysteinesynthetase(PPCS)	2.86474	0.00221987	cyccny	R	-583	-578	aaagggctttCTCCCTcttatgttca
gene1894	ACIB2EUKG769609	BQ9382_C2-1190	Essential component of the Sorting and Assembly Machinery of the mitochondrial outer membrane	2.2591	0.00542825	cyccny	R	-533	-528	ccagcagcccCCCCTCctcctcagga
gene1894	ACIB2EUKG769609	BQ9382_C2-1190	Essential component of the Sorting and Assembly Machinery of the mitochondrial outer membrane	2.2591	0.00542825	cyccny	R	-539	-534	gccccccctcCTCCTCaggaagctca
gene1894	ACIB2EUKG769609	BQ9382_C2-1190	Essential component of the Sorting and Assembly Machinery of the mitochondrial outer membrane	2.2591	0.00542825	cyccny	R	-386	-381	gccaaagtccCTCCACccccagcact
gene1904	ACIB2EUKG769618	BQ9382_C2-1240	Histone acetyltransferase catalytic subunit of NuA3 complex that acetylates histone H3	5.30322	0.002356	cyccny	D	-492	-487	tcctcacagcCTCCGTccagtgtccg
gene1904	ACIB2EUKG769618	BQ9382_C2-1240	Histone acetyltransferase catalytic subunit of NuA3 complex that acetylates histone H3	5.30322	0.002356	cyccny	R	-358	-353	tcatcaaggaCTCCTCaggcaacgag
gene1904	ACIB2EUKG769618	BQ9382_C2-1240	Histone acetyltransferase catalytic subunit of NuA3 complex that acetylates histone H3	5.30322	0.002356	cyccny	D	-444	-439	ttagtgggggCTCCCTtgagcactcc
gene1904	ACIB2EUKG769618	BQ9382_C2-1240	Histone acetyltransferase catalytic subunit of NuA3 complex that acetylates histone H3	5.30322	0.002356	cyccny	R	-451	-446	tcaagggagcCCCCACtaaattgctg
gene1904	ACIB2EUKG769618	BQ9382_C2-1240	Histone acetyltransferase catalytic subunit of NuA3 complex that acetylates histone H3	5.30322	0.002356	cyccny	D	-296	-291	gacaccacgaCTCCTTttccaccgaa
gene1904	ACIB2EUKG769618	BQ9382_C2-1240	Histone acetyltransferase catalytic subunit of NuA3 complex that acetylates histone H3	5.30322	0.002356	cyccny	D	-235	-230	ggggactaatCTCCCCtcaattaata
gene1904	ACIB2EUKG769618	BQ9382_C2-1240	Histone acetyltransferase catalytic subunit of NuA3 complex that acetylates histone H3	5.30322	0.002356	cyccny	D	-108	-103	ccttactttcCTCCCCcagccggcga
gene1904	ACIB2EUKG769618	BQ9382_C2-1240	Histone acetyltransferase catalytic subunit of NuA3 complex that acetylates histone H3	5.30322	0.002356	cyccny	R	-874	-869	tagttttgttCTCCTCgtctttgatg
gene1904	ACIB2EUKG769618	BQ9382_C2-1240	Histone acetyltransferase catalytic subunit of NuA3 complex that acetylates histone H3	5.30322	0.002356	cyccny	D	-467	-462	gaagagagagCTCCACcagcaattta
gene1904	ACIB2EUKG769618	BQ9382_C2-1240	Histone acetyltransferase catalytic subunit of NuA3 complex that acetylates histone H3	5.30322	0.002356	cyccny	R	-247	-242	ggagattagtCCCCGTttctgggtct
gene1905	ACIB2EUKG769619	BQ9382_C2-1245	Myb-related protein 3R-1	2.2859	0.00385159	cyccny	D	-283	-278	gctagtaccaCCCCGTagccagtgag
gene1905	ACIB2EUKG769619	BQ9382_C2-1245	Myb-related protein 3R-1	2.2859	0.00385159	cyccny	R	-800	-795	ctggctcaacCTCCTTtgaactctct
gene1905	ACIB2EUKG769619	BQ9382_C2-1245	Myb-related protein 3R-1	2.2859	0.00385159	cyccny	D	-196	-191	tttaacttacCTCCCCtccttcgtag
gene1905	ACIB2EUKG769619	BQ9382_C2-1245	Myb-related protein 3R-1	2.2859	0.00385159	cyccny	D	-429	-424	aatcgggttcCTCCGCaattaatttt
gene1972	ACIB2EUKG769686	BQ9382_C2-1580	Plasma membrane sulfite pump involved in sulfite metabolism	1.90749	0.0083788	cyccny	R	-949	-944	actaaaccgcCTCCCTcattcgttga
gene1972	ACIB2EUKG769686	BQ9382_C2-1580	Plasma membrane sulfite pump involved in sulfite metabolism	1.90749	0.0083788	cyccny	D	-165	-160	aagcccttttCTCCACatcactgcca
gene1972	ACIB2EUKG769686	BQ9382_C2-1580	Plasma membrane sulfite pump involved in sulfite metabolism	1.90749	0.0083788	cyccny	D	-739	-734	ccaatggcttCCCCGTagaatcaatc
gene1972	ACIB2EUKG769686	BQ9382_C2-1580	Plasma membrane sulfite pump involved in sulfite metabolism	1.90749	0.0083788	cyccny	D	-186	-181	ttgcaccggaCTCCTCatttgaagcc
gene1972	ACIB2EUKG769686	BQ9382_C2-1580	Plasma membrane sulfite pump involved in sulfite metabolism	1.90749	0.0083788	cyccny	R	-914	-909	aagccattgaCTCCGTttttgatcaa
gene1972	ACIB2EUKG769686	BQ9382_C2-1580	Plasma membrane sulfite pump involved in sulfite metabolism	1.90749	0.0083788	cyccny	D	-637	-632	aaacaatataCTCCTCaaacttgttg
gene1972	ACIB2EUKG769686	BQ9382_C2-1580	Plasma membrane sulfite pump involved in sulfite metabolism	1.90749	0.0083788	cyccny	R	-755	-750	aagccattggCTCCGCaaacatataa
gene2001	ACIB2EUKG769714	BQ9382_C2-1725	Genome integrity checkpoint protein and PI kinase superfamily member	1.60958	0.00787678	cyccny	D	-70	-65	gtctttgatcCTCCGTcaaacgcgac
gene2001	ACIB2EUKG769714	BQ9382_C2-1725	Genome integrity checkpoint protein and PI kinase superfamily member	1.60958	0.00787678	cyccny	D	-754	-749	gttaatttccCTCCCTgccgtagtca
gene2001	ACIB2EUKG769714	BQ9382_C2-1725	Genome integrity checkpoint protein and PI kinase superfamily member	1.60958	0.00787678	cyccny	R	-101	-96	aaacggccagCCCCACtttgattccc
gene2001	ACIB2EUKG769714	BQ9382_C2-1725	Genome integrity checkpoint protein and PI kinase superfamily member	1.60958	0.00787678	cyccny	D	-603	-598	acacgtaattCTCCCCaaacagatgc
gene2001	ACIB2EUKG769714	BQ9382_C2-1725	Genome integrity checkpoint protein and PI kinase superfamily member	1.60958	0.00787678	cyccny	R	-823	-818	actggtacatCTCCGTtgaaaaagct
gene2053	ACIB2EUKG769762	BQ9382_C2-1985	Metalloprotease subunit of the 19S regulatory particle of the 26S proteasome lid	1.38818	0.0054394	cyccny	D	-959	-954	gagggtgaacCTCCGTttatcacccc
gene2053	ACIB2EUKG769762	BQ9382_C2-1985	Metalloprotease subunit of the 19S regulatory particle of the 26S proteasome lid	1.38818	0.0054394	cyccny	R	-390	-385	ctggattaagCTCCGTatgaagcact
gene2053	ACIB2EUKG769762	BQ9382_C2-1985	Metalloprotease subunit of the 19S regulatory particle of the 26S proteasome lid	1.38818	0.0054394	cyccny	D	-370	-365	atccagtcgtCTCCCCtacaccactt
gene2053	ACIB2EUKG769762	BQ9382_C2-1985	Metalloprotease subunit of the 19S regulatory particle of the 26S proteasome lid	1.38818	0.0054394	cyccny	R	-347	-342	gcaggagtgaCCCCACaaggcccaag
gene2092	ACIB2EUKG769801	BQ9382_C2-2180	DNA topoisomerase 2-associated protein PAT1	3.19019	0.00363239	cyccny	D	-84	-79	ttccaactgaCCCCTTgtccatttct
gene2092	ACIB2EUKG769801	BQ9382_C2-2180	DNA topoisomerase 2-associated protein PAT1	3.19019	0.00363239	cyccny	R	-280	-275	caatcagcgcCTCCTTcttatgagga
gene2092	ACIB2EUKG769801	BQ9382_C2-2180	DNA topoisomerase 2-associated protein PAT1	3.19019	0.00363239	cyccny	D	-657	-652	gagacaaagcCTCCATgttagtagca
gene2092	ACIB2EUKG769801	BQ9382_C2-2180	DNA topoisomerase 2-associated protein PAT1	3.19019	0.00363239	cyccny	R	-982	-977	aatttattctCTCCATcggaagcaat
gene2092	ACIB2EUKG769801	BQ9382_C2-2180	DNA topoisomerase 2-associated protein PAT1	3.19019	0.00363239	cyccny	D	-312	-307	tggagtttctCTCCTTctgaatgccg
gene2092	ACIB2EUKG769801	BQ9382_C2-2180	DNA topoisomerase 2-associated protein PAT1	3.19019	0.00363239	cyccny	D	-480	-475	cagcattcaaCTCCTCtaagtcaaca
gene2122	ACIB2EUKG769830	BQ9382_C2-2330	Aldehyde Dehydrogenase| Chain A| domain 1	1.11961	0.00978421	cyccny	D	-241	-236	aaactttcacCCCCACtttactctgt
gene2122	ACIB2EUKG769830	BQ9382_C2-2330	Aldehyde Dehydrogenase| Chain A| domain 1	1.11961	0.00978421	cyccny	R	-655	-650	attctttgaaCTCCATagagaactca
gene2122	ACIB2EUKG769830	BQ9382_C2-2330	Aldehyde Dehydrogenase| Chain A| domain 1	1.11961	0.00978421	cyccny	R	-67	-62	taggatatatCTCCACtcaccaacta
gene2210	ACIB2EUKG769911	BQ9382_C2-2770	Acetyl-coenzyme A synthetase 1	4.36172	0.00139645	cyccny	D	-780	-775	ctaccgtcatCCCCTCttccgtaaga
gene2210	ACIB2EUKG769911	BQ9382_C2-2770	Acetyl-coenzyme A synthetase 1	4.36172	0.00139645	cyccny	R	-685	-680	tatcccacttCCCCATtgtaaaatga
gene2210	ACIB2EUKG769911	BQ9382_C2-2770	Acetyl-coenzyme A synthetase 1	4.36172	0.00139645	cyccny	R	-123	-118	cacgaatgctCTCCGTcacatattgt
gene2210	ACIB2EUKG769911	BQ9382_C2-2770	Acetyl-coenzyme A synthetase 1	4.36172	0.00139645	cyccny	D	-350	-345	acctccttgaCTCCGTgcggctccaa
gene2210	ACIB2EUKG769911	BQ9382_C2-2770	Acetyl-coenzyme A synthetase 1	4.36172	0.00139645	cyccny	R	-311	-306	agaaatgctgCCCCTCatgatcatct
gene2210	ACIB2EUKG769911	BQ9382_C2-2770	Acetyl-coenzyme A synthetase 1	4.36172	0.00139645	cyccny	D	-85	-80	aagaatggtcCCCCATtttcttcttt
gene2210	ACIB2EUKG769911	BQ9382_C2-2770	Acetyl-coenzyme A synthetase 1	4.36172	0.00139645	cyccny	D	-744	-739	attctctcttCCCCTCctaggttggt
gene2210	ACIB2EUKG769911	BQ9382_C2-2770	Acetyl-coenzyme A synthetase 1	4.36172	0.00139645	cyccny	R	-186	-181	gatgcatataCCCCTCccgtcacccg
gene2210	ACIB2EUKG769911	BQ9382_C2-2770	Acetyl-coenzyme A synthetase 1	4.36172	0.00139645	cyccny	D	-397	-392	taccactttaCTCCATttccgataat
gene2210	ACIB2EUKG769911	BQ9382_C2-2770	Acetyl-coenzyme A synthetase 1	4.36172	0.00139645	cyccny	D	-358	-353	tcgtctttacCTCCTTgactccgtgc
gene2334	ACIB2EUKG770034	BQ9382_C2-3390	NAD(P)-binding Rossmann-fold domains	1.24904	0.00265235	cyccny	D	-735	-730	taccaacacgCTCCTCagcagtagaa
gene2334	ACIB2EUKG770034	BQ9382_C2-3390	NAD(P)-binding Rossmann-fold domains	1.24904	0.00265235	cyccny	R	-188	-183	gatgttgagaCTCCATgtgccaaata
gene2334	ACIB2EUKG770034	BQ9382_C2-3390	NAD(P)-binding Rossmann-fold domains	1.24904	0.00265235	cyccny	R	-146	-141	tatcagtactCTCCCTtgaataattt
gene2334	ACIB2EUKG770034	BQ9382_C2-3390	NAD(P)-binding Rossmann-fold domains	1.24904	0.00265235	cyccny	R	-385	-380	aagctttcttCTCCTCatacaaactt
gene2334	ACIB2EUKG770034	BQ9382_C2-3390	NAD(P)-binding Rossmann-fold domains	1.24904	0.00265235	cyccny	R	-800	-795	ttaaccaggaCTCCACttacaagttc
gene2334	ACIB2EUKG770034	BQ9382_C2-3390	NAD(P)-binding Rossmann-fold domains	1.24904	0.00265235	cyccny	D	-350	-345	ttttcttagaCTCCACgacgcactga
gene2362	ACIB2EUKG770062	BQ9382_C2-3530	Sac6 actin filament bundling protein,fimbrin	1.08087	0.00299701	cyccny	D	-972	-967	tcagataagtCCCCTCagattaggaa
gene2362	ACIB2EUKG770062	BQ9382_C2-3530	Sac6 actin filament bundling protein,fimbrin	1.08087	0.00299701	cyccny	R	-381	-376	tctctttgaaCTCCTCtagctcattt
gene2362	ACIB2EUKG770062	BQ9382_C2-3530	Sac6 actin filament bundling protein,fimbrin	1.08087	0.00299701	cyccny	R	-670	-665	tagattcactCTCCGTgtcgaaaaag
gene2362	ACIB2EUKG770062	BQ9382_C2-3530	Sac6 actin filament bundling protein,fimbrin	1.08087	0.00299701	cyccny	R	-916	-911	tgttggcaggCTCCTCagtgtctgaa
gene2370	ACIB2EUKG770069	BQ9382_C2-3570	Homo-oligomeric flavin-containing Cysdecarboxylases, HFCD	1.14364	0.00509632	cyccny	R	-942	-937	ctggcaaaacCTCCATtcctttttat
gene2370	ACIB2EUKG770069	BQ9382_C2-3570	Homo-oligomeric flavin-containing Cysdecarboxylases, HFCD	1.14364	0.00509632	cyccny	D	-393	-388	ctaaaagttgCTCCTCattactaaaa
gene2370	ACIB2EUKG770069	BQ9382_C2-3570	Homo-oligomeric flavin-containing Cysdecarboxylases, HFCD	1.14364	0.00509632	cyccny	R	-612	-607	acatcaattcCTCCCTcgatcacgct
gene2370	ACIB2EUKG770069	BQ9382_C2-3570	Homo-oligomeric flavin-containing Cysdecarboxylases, HFCD	1.14364	0.00509632	cyccny	R	-675	-670	cggaaaagctCTCCACtctctgactc
gene2370	ACIB2EUKG770069	BQ9382_C2-3570	Homo-oligomeric flavin-containing Cysdecarboxylases, HFCD	1.14364	0.00509632	cyccny	D	-419	-414	ttttctattgCTCCTCtcatttgccc
gene2370	ACIB2EUKG770069	BQ9382_C2-3570	Homo-oligomeric flavin-containing Cysdecarboxylases, HFCD	1.14364	0.00509632	cyccny	R	-154	-149	tgctgaaaaaCTCCTCaaaaacaggc
gene2370	ACIB2EUKG770069	BQ9382_C2-3570	Homo-oligomeric flavin-containing Cysdecarboxylases, HFCD	1.14364	0.00509632	cyccny	D	-24	-19	tatttgtttgCTCCGCtttgtcagtt
gene2370	ACIB2EUKG770069	BQ9382_C2-3570	Homo-oligomeric flavin-containing Cysdecarboxylases, HFCD	1.14364	0.00509632	cyccny	D	-237	-232	tttttttcttCCCCTTtctctccagt
gene2370	ACIB2EUKG770069	BQ9382_C2-3570	Homo-oligomeric flavin-containing Cysdecarboxylases, HFCD	1.14364	0.00509632	cyccny	R	-874	-869	cagtattattCTCCTCaatcatttgc
gene2370	ACIB2EUKG770069	BQ9382_C2-3570	Homo-oligomeric flavin-containing Cysdecarboxylases, HFCD	1.14364	0.00509632	cyccny	R	-583	-578	aattgatattCTCCTCgtcgtcgtct
gene2372	ACIB2EUKG770071	BQ9382_C2-3580	6-phosphofructo-2-kinase, inhibited by phosphoenolpyruvate and sn-glycerol 3-phosphate,hasnegligib	3.15177	0.0070333	cyccny	R	-774	-769	cacgctcttcCTCCCTgtagaggaga
gene2372	ACIB2EUKG770071	BQ9382_C2-3580	6-phosphofructo-2-kinase, inhibited by phosphoenolpyruvate and sn-glycerol 3-phosphate,hasnegligib	3.15177	0.0070333	cyccny	D	-783	-778	ctactacaatCTCCTCtacagggagg
gene2372	ACIB2EUKG770071	BQ9382_C2-3580	6-phosphofructo-2-kinase, inhibited by phosphoenolpyruvate and sn-glycerol 3-phosphate,hasnegligib	3.15177	0.0070333	cyccny	R	-204	-199	acgaagggtcCCCCATagtaactcca
gene2372	ACIB2EUKG770071	BQ9382_C2-3580	6-phosphofructo-2-kinase, inhibited by phosphoenolpyruvate and sn-glycerol 3-phosphate,hasnegligib	3.15177	0.0070333	cyccny	D	-132	-127	cgaaagatgaCCCCTCtagagtggga
gene2372	ACIB2EUKG770071	BQ9382_C2-3580	6-phosphofructo-2-kinase, inhibited by phosphoenolpyruvate and sn-glycerol 3-phosphate,hasnegligib	3.15177	0.0070333	cyccny	D	-553	-548	agaaaaacgtCTCCATggctgttatc
gene2372	ACIB2EUKG770071	BQ9382_C2-3580	6-phosphofructo-2-kinase, inhibited by phosphoenolpyruvate and sn-glycerol 3-phosphate,hasnegligib	3.15177	0.0070333	cyccny	D	-40	-35	ctttcagttcCTCCATattcaacaca
gene2372	ACIB2EUKG770071	BQ9382_C2-3580	6-phosphofructo-2-kinase, inhibited by phosphoenolpyruvate and sn-glycerol 3-phosphate,hasnegligib	3.15177	0.0070333	cyccny	D	-73	-68	aaaaaaaaatCCCCATacaaatattc
gene2372	ACIB2EUKG770071	BQ9382_C2-3580	6-phosphofructo-2-kinase, inhibited by phosphoenolpyruvate and sn-glycerol 3-phosphate,hasnegligib	3.15177	0.0070333	cyccny	D	-945	-940	tccaaatgtgCCCCCTaaagagatca
gene2376	ACIB2EUKG770075	BQ9382_C2-3600	54S ribosomal protein L27	1.43336	0.000565855	cyccny	D	-402	-397	gccagacatgCTCCATaacatccaca
gene2376	ACIB2EUKG770075	BQ9382_C2-3600	54S ribosomal protein L27	1.43336	0.000565855	cyccny	R	-915	-910	tctccatcttCTCCTTttttgagggt
gene2376	ACIB2EUKG770075	BQ9382_C2-3600	54S ribosomal protein L27	1.43336	0.000565855	cyccny	R	-261	-256	ggagctcctcCTCCCCagcagtacgg
gene2376	ACIB2EUKG770075	BQ9382_C2-3600	54S ribosomal protein L27	1.43336	0.000565855	cyccny	R	-243	-238	cagtaccaacCTCCCTatggagctcc
gene2376	ACIB2EUKG770075	BQ9382_C2-3600	54S ribosomal protein L27	1.43336	0.000565855	cyccny	R	-787	-782	taacttcttcCCCCCTaccttgcttc
gene2376	ACIB2EUKG770075	BQ9382_C2-3600	54S ribosomal protein L27	1.43336	0.000565855	cyccny	R	-255	-250	ccctatggagCTCCTCctccccagca
gene2376	ACIB2EUKG770075	BQ9382_C2-3600	54S ribosomal protein L27	1.43336	0.000565855	cyccny	R	-604	-599	aaaccgtggaCTCCATatgagcggcc
gene2376	ACIB2EUKG770075	BQ9382_C2-3600	54S ribosomal protein L27	1.43336	0.000565855	cyccny	D	-811	-806	tcggacggggCTCCCTttatttccga
gene2376	ACIB2EUKG770075	BQ9382_C2-3600	54S ribosomal protein L27	1.43336	0.000565855	cyccny	R	-357	-352	caacaacctgCTCCGCaaaaagataa
gene2376	ACIB2EUKG770075	BQ9382_C2-3600	54S ribosomal protein L27	1.43336	0.000565855	cyccny	R	-884	-879	ccagatatttCTCCGTtgttccttct
gene2376	ACIB2EUKG770075	BQ9382_C2-3600	54S ribosomal protein L27	1.43336	0.000565855	cyccny	R	-906	-901	ttctctctctCTCCATcttctccttt
gene2376	ACIB2EUKG770075	BQ9382_C2-3600	54S ribosomal protein L27	1.43336	0.000565855	cyccny	R	-817	-812	ataaagggagCCCCGTccgagcgcag
gene2376	ACIB2EUKG770075	BQ9382_C2-3600	54S ribosomal protein L27	1.43336	0.000565855	cyccny	D	-249	-244	ggaggaggagCTCCATagggaggttg
gene2376	ACIB2EUKG770075	BQ9382_C2-3600	54S ribosomal protein L27	1.43336	0.000565855	cyccny	R	-841	-836	agtcccgcgtCTCCCTgttccctctc
gene2376	ACIB2EUKG770075	BQ9382_C2-3600	54S ribosomal protein L27	1.43336	0.000565855	cyccny	R	-854	-849	cctgttccctCTCCTTctttttggcc
gene2457	ACIB2EUKG770155	BQ9382_C2-4005	SH3 Domains	2.63781	0.00557155	cyccny	D	-64	-59	ctccttttctCTCCCTtccctcttct
gene2457	ACIB2EUKG770155	BQ9382_C2-4005	SH3 Domains	2.63781	0.00557155	cyccny	D	-716	-711	acttttacaaCCCCATccacgattaa
gene2457	ACIB2EUKG770155	BQ9382_C2-4005	SH3 Domains	2.63781	0.00557155	cyccny	D	-788	-783	gtgaaaagtcCTCCTTttcccttgct
gene2457	ACIB2EUKG770155	BQ9382_C2-4005	SH3 Domains	2.63781	0.00557155	cyccny	D	-74	-69	cagtgatcgaCTCCTTttctctccct
gene2457	ACIB2EUKG770155	BQ9382_C2-4005	SH3 Domains	2.63781	0.00557155	cyccny	D	-379	-374	cagcaaagtcCCCCACagtgactgga
gene2457	ACIB2EUKG770155	BQ9382_C2-4005	SH3 Domains	2.63781	0.00557155	cyccny	R	-184	-179	tctgcatcacCCCCTCtcaagtacga
gene2541	ACIB2EUKG770237	BQ9382_C2-4425	Alcohol dehydrogenase GroES-like domain	2.0632	0.0091823	cyccny	D	-119	-114	aattggtccaCCCCTCcccaatctct
gene2541	ACIB2EUKG770237	BQ9382_C2-4425	Alcohol dehydrogenase GroES-like domain	2.0632	0.0091823	cyccny	D	-265	-260	acattttgtgCTCCCCccgctgtttg
gene2541	ACIB2EUKG770237	BQ9382_C2-4425	Alcohol dehydrogenase GroES-like domain	2.0632	0.0091823	cyccny	D	-737	-732	cccagcagtcCTCCCCactctttgac
gene2541	ACIB2EUKG770237	BQ9382_C2-4425	Alcohol dehydrogenase GroES-like domain	2.0632	0.0091823	cyccny	R	-569	-564	gaatttttcaCCCCTCgctaactaga
gene2541	ACIB2EUKG770237	BQ9382_C2-4425	Alcohol dehydrogenase GroES-like domain	2.0632	0.0091823	cyccny	D	-553	-548	tgaaaaattcCTCCATcggagatgta
gene2541	ACIB2EUKG770237	BQ9382_C2-4425	Alcohol dehydrogenase GroES-like domain	2.0632	0.0091823	cyccny	R	-802	-797	ccgaatcaccCCCCTCttcttacata
gene2541	ACIB2EUKG770237	BQ9382_C2-4425	Alcohol dehydrogenase GroES-like domain	2.0632	0.0091823	cyccny	D	-832	-827	actgtagagaCCCCACatagtgacaa
gene2541	ACIB2EUKG770237	BQ9382_C2-4425	Alcohol dehydrogenase GroES-like domain	2.0632	0.0091823	cyccny	R	-763	-758	cattgttcacCCCCCTagttgttaga
gene2541	ACIB2EUKG770237	BQ9382_C2-4425	Alcohol dehydrogenase GroES-like domain	2.0632	0.0091823	cyccny	D	-370	-365	ccctttccaaCTCCACaaattgtcca
gene2541	ACIB2EUKG770237	BQ9382_C2-4425	Alcohol dehydrogenase GroES-like domain	2.0632	0.0091823	cyccny	R	-893	-888	gggggcaagtCTCCTCcgggcatgca
gene2541	ACIB2EUKG770237	BQ9382_C2-4425	Alcohol dehydrogenase GroES-like domain	2.0632	0.0091823	cyccny	D	-662	-657	catccttgcaCCCCTCtttggacaaa
gene2541	ACIB2EUKG770237	BQ9382_C2-4425	Alcohol dehydrogenase GroES-like domain	2.0632	0.0091823	cyccny	D	-882	-877	aggagacttgCCCCCTaatttcgcgg
gene2541	ACIB2EUKG770237	BQ9382_C2-4425	Alcohol dehydrogenase GroES-like domain	2.0632	0.0091823	cyccny	D	-440	-435	gcaattctcaCCCCTTctgcccagtc
gene2541	ACIB2EUKG770237	BQ9382_C2-4425	Alcohol dehydrogenase GroES-like domain	2.0632	0.0091823	cyccny	D	-383	-378	ttgattcccaCCCCCCtttccaactc
gene2541	ACIB2EUKG770237	BQ9382_C2-4425	Alcohol dehydrogenase GroES-like domain	2.0632	0.0091823	cyccny	R	-589	-584	actagatgggCCCCTTctaagaaatt
gene2541	ACIB2EUKG770237	BQ9382_C2-4425	Alcohol dehydrogenase GroES-like domain	2.0632	0.0091823	cyccny	D	-947	-942	gaattttacaCCCCCTccaacttttc
gene2541	ACIB2EUKG770237	BQ9382_C2-4425	Alcohol dehydrogenase GroES-like domain	2.0632	0.0091823	cyccny	D	-994	-989	cgattgCCCCTCtacaggcata
gene2541	ACIB2EUKG770237	BQ9382_C2-4425	Alcohol dehydrogenase GroES-like domain	2.0632	0.0091823	cyccny	R	-246	-241	gagcgctcacCCCCGTtttcaaacag
gene2657	ACIB2EUKG770351	BQ9382_C2-5005	Ubiquitin-protein ligase, member of the cullin family with similarity to Cdc53p and human CUL3	1.81343	0.0054933	cyccny	R	-407	-402	aataagcctaCTCCATggagctatgt
gene2657	ACIB2EUKG770351	BQ9382_C2-5005	Ubiquitin-protein ligase, member of the cullin family with similarity to Cdc53p and human CUL3	1.81343	0.0054933	cyccny	D	-704	-699	ccaagttcatCTCCGTttactctctc
gene2657	ACIB2EUKG770351	BQ9382_C2-5005	Ubiquitin-protein ligase, member of the cullin family with similarity to Cdc53p and human CUL3	1.81343	0.0054933	cyccny	D	-411	-406	ttccacatagCTCCATggagtaggct
gene2657	ACIB2EUKG770351	BQ9382_C2-5005	Ubiquitin-protein ligase, member of the cullin family with similarity to Cdc53p and human CUL3	1.81343	0.0054933	cyccny	R	-958	-953	aaaatgggatCTCCGTtggccaataa
gene2657	ACIB2EUKG770351	BQ9382_C2-5005	Ubiquitin-protein ligase, member of the cullin family with similarity to Cdc53p and human CUL3	1.81343	0.0054933	cyccny	D	-691	-686	cgtttactctCTCCTTgtcattttcc
gene2657	ACIB2EUKG770351	BQ9382_C2-5005	Ubiquitin-protein ligase, member of the cullin family with similarity to Cdc53p and human CUL3	1.81343	0.0054933	cyccny	R	-344	-339	caaaacactcCTCCTTtagcagttga
gene2657	ACIB2EUKG770351	BQ9382_C2-5005	Ubiquitin-protein ligase, member of the cullin family with similarity to Cdc53p and human CUL3	1.81343	0.0054933	cyccny	R	-549	-544	agattcaaatCCCCTCgtttacaaaa
gene2669	ACIB2EUKG770362	BQ9382_C2-5065	NUHM (24 kDa) subunit of mitochondrial NADH:ubiquinone oxidoreductase (Complex I)	1.08743	0.00148699	cyccny	D	-74	-69	agctcgatccCTCCTTccaatcattg
gene2669	ACIB2EUKG770362	BQ9382_C2-5065	NUHM (24 kDa) subunit of mitochondrial NADH:ubiquinone oxidoreductase (Complex I)	1.08743	0.00148699	cyccny	D	-415	-410	cgaacttttcCTCCATttcttcttag
gene2669	ACIB2EUKG770362	BQ9382_C2-5065	NUHM (24 kDa) subunit of mitochondrial NADH:ubiquinone oxidoreductase (Complex I)	1.08743	0.00148699	cyccny	R	-965	-960	gttctgatgtCTCCTTtgacagatct
gene2669	ACIB2EUKG770362	BQ9382_C2-5065	NUHM (24 kDa) subunit of mitochondrial NADH:ubiquinone oxidoreductase (Complex I)	1.08743	0.00148699	cyccny	D	-13	-8	aagcacctttCTCCATaaacatc
gene2669	ACIB2EUKG770362	BQ9382_C2-5065	NUHM (24 kDa) subunit of mitochondrial NADH:ubiquinone oxidoreductase (Complex I)	1.08743	0.00148699	cyccny	R	-128	-123	ccaaaccaaaCCCCACaagcataaag
gene2669	ACIB2EUKG770362	BQ9382_C2-5065	NUHM (24 kDa) subunit of mitochondrial NADH:ubiquinone oxidoreductase (Complex I)	1.08743	0.00148699	cyccny	R	-208	-203	aagttgacttCTCCCTgataagctca
gene2669	ACIB2EUKG770362	BQ9382_C2-5065	NUHM (24 kDa) subunit of mitochondrial NADH:ubiquinone oxidoreductase (Complex I)	1.08743	0.00148699	cyccny	R	-490	-485	atgtaaccctCCCCTTtaccagactg
gene2728	ACIB2EUKG770422	BQ9382_C2-5360	Cytosolic Fe-S cluster assembly factor NAR1	2.62405	0.00826436	cyccny	R	-212	-207	aaatgattttCTCCTTgaatagttgc
gene2728	ACIB2EUKG770422	BQ9382_C2-5360	Cytosolic Fe-S cluster assembly factor NAR1	2.62405	0.00826436	cyccny	D	-488	-483	tctccaaagcCTCCGTagacctaaga
gene2798	ACIB2EUKG770491	BQ9382_C2-5710	UBX (Ubiquitin regulatory X) domain-containing protein that interacts with Cdc48p	1.21609	0.00722143	cyccny	D	-553	-548	tatggatatcCTCCTCctttgtaacg
gene2798	ACIB2EUKG770491	BQ9382_C2-5710	UBX (Ubiquitin regulatory X) domain-containing protein that interacts with Cdc48p	1.21609	0.00722143	cyccny	D	-901	-896	tgttacgggaCTCCGTtgatgcaata
gene2821	ACIB2EUKG770514	BQ9382_C2-5825	Nicotinate phosphoribosyltransferase (NAPRTase) family	2.04979	0.00984889	cyccny	R	-494	-489	aatattaatgCTCCTTggttagactt
gene2821	ACIB2EUKG770514	BQ9382_C2-5825	Nicotinate phosphoribosyltransferase (NAPRTase) family	2.04979	0.00984889	cyccny	D	-33	-28	tctattccttCCCCATattcttccag
gene2821	ACIB2EUKG770514	BQ9382_C2-5825	Nicotinate phosphoribosyltransferase (NAPRTase) family	2.04979	0.00984889	cyccny	R	-448	-443	taacgctttaCTCCTTcaattaacgg
gene2826	ACIB2EUKG770519	BQ9382_C2-5850	mRNA-capping enzyme subunit alpha	1.14513	0.00702336	cyccny	D	-370	-365	tagcatcgtaCTCCTTctctgtcgcc
gene2826	ACIB2EUKG770519	BQ9382_C2-5850	mRNA-capping enzyme subunit alpha	1.14513	0.00702336	cyccny	R	-213	-208	ttccaaagatCTCCTTccactttatt
gene2826	ACIB2EUKG770519	BQ9382_C2-5850	mRNA-capping enzyme subunit alpha	1.14513	0.00702336	cyccny	D	-31	-26	tgcaagtataCCCCATttttccagat
gene2826	ACIB2EUKG770519	BQ9382_C2-5850	mRNA-capping enzyme subunit alpha	1.14513	0.00702336	cyccny	D	-718	-713	cagtgaaattCTCCTTtttttcaaac
gene2826	ACIB2EUKG770519	BQ9382_C2-5850	mRNA-capping enzyme subunit alpha	1.14513	0.00702336	cyccny	R	-440	-435	aaagtcacacCTCCTTccactgcgaa
gene2826	ACIB2EUKG770519	BQ9382_C2-5850	mRNA-capping enzyme subunit alpha	1.14513	0.00702336	cyccny	R	-185	-180	tacaggcggtCCCCTCccgcctgatc
gene2826	ACIB2EUKG770519	BQ9382_C2-5850	mRNA-capping enzyme subunit alpha	1.14513	0.00702336	cyccny	D	-584	-579	gatattatggCCCCTTcaagatccag
gene2826	ACIB2EUKG770519	BQ9382_C2-5850	mRNA-capping enzyme subunit alpha	1.14513	0.00702336	cyccny	R	-410	-405	atttcgaagtCTCCTTccaaaagaca
gene2837	ACIB2EUKG770530	BQ9382_C2-5905	Mitochondrial GTPase related todynamin, present in a complex containing Ugo1p and Fzo1p	2.04044	0.00175859	cyccny	D	-547	-542	tacttttcttCTCCTCactcaactca
gene2837	ACIB2EUKG770530	BQ9382_C2-5905	Mitochondrial GTPase related todynamin, present in a complex containing Ugo1p and Fzo1p	2.04044	0.00175859	cyccny	D	-874	-869	gtttcaaaaaCTCCTTtaaagctagg
gene2837	ACIB2EUKG770530	BQ9382_C2-5905	Mitochondrial GTPase related todynamin, present in a complex containing Ugo1p and Fzo1p	2.04044	0.00175859	cyccny	D	-316	-311	tacagaacacCTCCTCtgagttgagg
gene2837	ACIB2EUKG770530	BQ9382_C2-5905	Mitochondrial GTPase related todynamin, present in a complex containing Ugo1p and Fzo1p	2.04044	0.00175859	cyccny	R	-207	-202	gctctgttttCCCCATaataatcacc
gene2837	ACIB2EUKG770530	BQ9382_C2-5905	Mitochondrial GTPase related todynamin, present in a complex containing Ugo1p and Fzo1p	2.04044	0.00175859	cyccny	R	-672	-667	tgaaagaggtCTCCTCaattcttcgt
gene2837	ACIB2EUKG770530	BQ9382_C2-5905	Mitochondrial GTPase related todynamin, present in a complex containing Ugo1p and Fzo1p	2.04044	0.00175859	cyccny	R	-132	-127	gttgcaacagCCCCTTtttacctaaa
gene2872	ACIB2EUKG770565	BQ9382_C2-6080	S-adenosyl-L-methionine-dependent methyltrans ferases	1.09424	0.00177806	cyccny	D	-77	-72	tagctgttttCCCCTTttagagaaaa
gene2872	ACIB2EUKG770565	BQ9382_C2-6080	S-adenosyl-L-methionine-dependent methyltrans ferases	1.09424	0.00177806	cyccny	R	-635	-630	accttgaagaCTCCACcatgagattt
gene2872	ACIB2EUKG770565	BQ9382_C2-6080	S-adenosyl-L-methionine-dependent methyltrans ferases	1.09424	0.00177806	cyccny	D	-963	-958	tatggtcgctCTCCACgcttgttctc
gene2872	ACIB2EUKG770565	BQ9382_C2-6080	S-adenosyl-L-methionine-dependent methyltrans ferases	1.09424	0.00177806	cyccny	R	-835	-830	ctcaacttcaCCCCACtgttgtctcc
gene2872	ACIB2EUKG770565	BQ9382_C2-6080	S-adenosyl-L-methionine-dependent methyltrans ferases	1.09424	0.00177806	cyccny	R	-167	-162	atccatcaccCCCCACgattcggcac
gene2874	ACIB2EUKG770567	BQ9382_C2-6090	Regulatory protein cys-3	1.56564	0.00989579	cyccny	R	-70	-65	cactttttttCCCCGTcgcccatgtt
gene2874	ACIB2EUKG770567	BQ9382_C2-6090	Regulatory protein cys-3	1.56564	0.00989579	cyccny	R	-942	-937	aaaccctggtCTCCGTtaaattccag
gene2874	ACIB2EUKG770567	BQ9382_C2-6090	Regulatory protein cys-3	1.56564	0.00989579	cyccny	D	-129	-124	gactctgtcaCCCCCCaacaagatta
gene2874	ACIB2EUKG770567	BQ9382_C2-6090	Regulatory protein cys-3	1.56564	0.00989579	cyccny	R	-790	-785	tgtctaaaagCCCCCTggacaccggt
gene2874	ACIB2EUKG770567	BQ9382_C2-6090	Regulatory protein cys-3	1.56564	0.00989579	cyccny	D	-520	-515	caactctgcaCCCCATtcaattttgg
gene2964	ACIB2EUKG770659	BQ9382_C2-6540	GDP-mannosepyrophosphorylase (Mannose-1-phosp hate guanyltransferase), synthesizes GDP-mannose	1.31006	0.00361289	cyccny	D	-997	-992	aagCTCCCCcaagatgcta
gene2964	ACIB2EUKG770659	BQ9382_C2-6540	GDP-mannosepyrophosphorylase (Mannose-1-phosp hate guanyltransferase), synthesizes GDP-mannose	1.31006	0.00361289	cyccny	R	-274	-269	caactgcaaaCCCCATtcgaaatggc
gene2964	ACIB2EUKG770659	BQ9382_C2-6540	GDP-mannosepyrophosphorylase (Mannose-1-phosp hate guanyltransferase), synthesizes GDP-mannose	1.31006	0.00361289	cyccny	R	-709	-704	tttctcttctCTCCTTtctgaagcgg
gene2964	ACIB2EUKG770659	BQ9382_C2-6540	GDP-mannosepyrophosphorylase (Mannose-1-phosp hate guanyltransferase), synthesizes GDP-mannose	1.31006	0.00361289	cyccny	R	-487	-482	gtaaagacgaCTCCATtttagccgtg
gene2964	ACIB2EUKG770659	BQ9382_C2-6540	GDP-mannosepyrophosphorylase (Mannose-1-phosp hate guanyltransferase), synthesizes GDP-mannose	1.31006	0.00361289	cyccny	R	-790	-785	agtagcaaagCTCCTTtgagtctatt
gene2964	ACIB2EUKG770659	BQ9382_C2-6540	GDP-mannosepyrophosphorylase (Mannose-1-phosp hate guanyltransferase), synthesizes GDP-mannose	1.31006	0.00361289	cyccny	D	-95	-90	tctcacaaccCTCCACatgtgtgtag
gene2964	ACIB2EUKG770659	BQ9382_C2-6540	GDP-mannosepyrophosphorylase (Mannose-1-phosp hate guanyltransferase), synthesizes GDP-mannose	1.31006	0.00361289	cyccny	D	-721	-716	gtcttccaagCTCCGCttcagaaagg
gene2964	ACIB2EUKG770659	BQ9382_C2-6540	GDP-mannosepyrophosphorylase (Mannose-1-phosp hate guanyltransferase), synthesizes GDP-mannose	1.31006	0.00361289	cyccny	R	-457	-452	gttcctgttgCTCCTTtaaagctgtt
gene2964	ACIB2EUKG770659	BQ9382_C2-6540	GDP-mannosepyrophosphorylase (Mannose-1-phosp hate guanyltransferase), synthesizes GDP-mannose	1.31006	0.00361289	cyccny	D	-683	-678	cctctctcagCTCCCTcagttctatg
gene2986	ACIB2EUKG770681	BQ9382_C2-6650	Delta(9) fatty acid desaturase	1.72675	0.00663146	cyccny	D	-57	-52	acaagataaaCTCCTTcctctttctc
gene2986	ACIB2EUKG770681	BQ9382_C2-6650	Delta(9) fatty acid desaturase	1.72675	0.00663146	cyccny	D	-461	-456	acctctatcgCCCCATcgcccagatc
gene2986	ACIB2EUKG770681	BQ9382_C2-6650	Delta(9) fatty acid desaturase	1.72675	0.00663146	cyccny	D	-542	-537	actatcgaagCTCCCTctaacctccc
gene2986	ACIB2EUKG770681	BQ9382_C2-6650	Delta(9) fatty acid desaturase	1.72675	0.00663146	cyccny	R	-402	-397	gcgcgaaagtCCCCTTtagctcacca
gene2986	ACIB2EUKG770681	BQ9382_C2-6650	Delta(9) fatty acid desaturase	1.72675	0.00663146	cyccny	R	-525	-520	tcccttccttCTCCTTtgggaggtta
gene3191	ACIB2EUKG770873	BQ9382_C3-0670	Mediator of RNA polymerase II transcription subunit 19	1.21026	0.00710903	cyccny	R	-88	-83	gatttttttcCTCCTTtatatcacgt
gene3191	ACIB2EUKG770873	BQ9382_C3-0670	Mediator of RNA polymerase II transcription subunit 19	1.21026	0.00710903	cyccny	D	-877	-872	tgataccaagCTCCTTggctctggcc
gene3191	ACIB2EUKG770873	BQ9382_C3-0670	Mediator of RNA polymerase II transcription subunit 19	1.21026	0.00710903	cyccny	R	-551	-546	gaaacttcagCCCCACgtccaacgat
gene3263	ACIB2EUKG770944	BQ9382_C3-1030	Aldehyde Dehydrogenase| Chain A| domain 1	4.48213	0.000486267	cyccny	R	-169	-164	gtttaaaaacCCCCACttcatcccta
gene3263	ACIB2EUKG770944	BQ9382_C3-1030	Aldehyde Dehydrogenase| Chain A| domain 1	4.48213	0.000486267	cyccny	R	-994	-989	agtcattcacCCCCACttggtt
gene3263	ACIB2EUKG770944	BQ9382_C3-1030	Aldehyde Dehydrogenase| Chain A| domain 1	4.48213	0.000486267	cyccny	R	-915	-910	ccccttcgcaCCCCATgtttcccaca
gene3263	ACIB2EUKG770944	BQ9382_C3-1030	Aldehyde Dehydrogenase| Chain A| domain 1	4.48213	0.000486267	cyccny	D	-219	-214	acaataggcaCCCCCTcactcctaaa
gene3263	ACIB2EUKG770944	BQ9382_C3-1030	Aldehyde Dehydrogenase| Chain A| domain 1	4.48213	0.000486267	cyccny	R	-670	-665	taaattcatgCCCCATtccccggtta
gene3263	ACIB2EUKG770944	BQ9382_C3-1030	Aldehyde Dehydrogenase| Chain A| domain 1	4.48213	0.000486267	cyccny	D	-188	-183	atctccggcaCCCCGTtaatagggat
gene3263	ACIB2EUKG770944	BQ9382_C3-1030	Aldehyde Dehydrogenase| Chain A| domain 1	4.48213	0.000486267	cyccny	D	-55	-50	gttgctaattCTCCTTttttctctta
gene3263	ACIB2EUKG770944	BQ9382_C3-1030	Aldehyde Dehydrogenase| Chain A| domain 1	4.48213	0.000486267	cyccny	R	-905	-900	tcacccccacCCCCTTcgcaccccat
gene3263	ACIB2EUKG770944	BQ9382_C3-1030	Aldehyde Dehydrogenase| Chain A| domain 1	4.48213	0.000486267	cyccny	R	-860	-855	ctttttgtttCTCCCTtcaccccaac
gene3263	ACIB2EUKG770944	BQ9382_C3-1030	Aldehyde Dehydrogenase| Chain A| domain 1	4.48213	0.000486267	cyccny	R	-890	-885	ttgaaagtatCCCCTTcacccccacc
gene3263	ACIB2EUKG770944	BQ9382_C3-1030	Aldehyde Dehydrogenase| Chain A| domain 1	4.48213	0.000486267	cyccny	D	-393	-388	tgagcgtgttCTCCACaacgatcttt
gene3263	ACIB2EUKG770944	BQ9382_C3-1030	Aldehyde Dehydrogenase| Chain A| domain 1	4.48213	0.000486267	cyccny	R	-899	-894	tccccttcacCCCCACccccttcgca
gene3264	ACIB2EUKG770945	BQ9382_C3-1035	alpha/beta-Hydrolases	5.42158	0.000709373	cyccny	D	-21	-16	ttatcctaaaCTCCATcctaagcaac
gene3264	ACIB2EUKG770945	BQ9382_C3-1035	alpha/beta-Hydrolases	5.42158	0.000709373	cyccny	R	-931	-926	aatccagtcaCTCCGCcagtgatcaa
gene3264	ACIB2EUKG770945	BQ9382_C3-1035	alpha/beta-Hydrolases	5.42158	0.000709373	cyccny	D	-247	-242	atcagagctgCCCCTTggcccattgt
gene3264	ACIB2EUKG770945	BQ9382_C3-1035	alpha/beta-Hydrolases	5.42158	0.000709373	cyccny	R	-526	-521	gacttggaagCTCCGTaagcacttag
gene3264	ACIB2EUKG770945	BQ9382_C3-1035	alpha/beta-Hydrolases	5.42158	0.000709373	cyccny	R	-448	-443	agggttttcaCTCCGCtttgattcaa
gene3264	ACIB2EUKG770945	BQ9382_C3-1035	alpha/beta-Hydrolases	5.42158	0.000709373	cyccny	D	-382	-377	ggggtgatcaCCCCATcttctttagt
gene3264	ACIB2EUKG770945	BQ9382_C3-1035	alpha/beta-Hydrolases	5.42158	0.000709373	cyccny	R	-394	-389	ggggtgatcaCCCCGTtgaacattct
gene3264	ACIB2EUKG770945	BQ9382_C3-1035	alpha/beta-Hydrolases	5.42158	0.000709373	cyccny	R	-883	-878	acaaccgtagCTCCCTtttctctgaa
gene3282	ACIB2EUKG770962	BQ9382_C3-1125	Transcription factor involved in cell-type-specific transcription and pheromone response	1.08962	0.00355223	cyccny	R	-715	-710	atttcgaaatCTCCATcagtagtaaa
gene3282	ACIB2EUKG770962	BQ9382_C3-1125	Transcription factor involved in cell-type-specific transcription and pheromone response	1.08962	0.00355223	cyccny	D	-391	-386	accaaacaaaCCCCCCcaagaatctg
gene3282	ACIB2EUKG770962	BQ9382_C3-1125	Transcription factor involved in cell-type-specific transcription and pheromone response	1.08962	0.00355223	cyccny	D	-759	-754	gtttaaaaagCCCCCCgaaatcgact
gene3282	ACIB2EUKG770962	BQ9382_C3-1125	Transcription factor involved in cell-type-specific transcription and pheromone response	1.08962	0.00355223	cyccny	R	-291	-286	ataactacaaCTCCATtcgtcaccga
gene3282	ACIB2EUKG770962	BQ9382_C3-1125	Transcription factor involved in cell-type-specific transcription and pheromone response	1.08962	0.00355223	cyccny	D	-246	-241	gctcttatttCCCCCTctcgtcgcat
gene3324	ACIB2EUKG771003	BQ9382_C3-1335	NAD(P)-binding Rossmann-fold domains	1.97658	0.00623882	cyccny	R	-716	-711	ttttggtacaCTCCTCtttccatagt
gene3324	ACIB2EUKG771003	BQ9382_C3-1335	NAD(P)-binding Rossmann-fold domains	1.97658	0.00623882	cyccny	D	-66	-61	tccttcttttCTCCGCtagttatcaa
gene3324	ACIB2EUKG771003	BQ9382_C3-1335	NAD(P)-binding Rossmann-fold domains	1.97658	0.00623882	cyccny	R	-932	-927	cctctgaagtCTCCTTcgtctagcat
gene3324	ACIB2EUKG771003	BQ9382_C3-1335	NAD(P)-binding Rossmann-fold domains	1.97658	0.00623882	cyccny	D	-200	-195	ctacccccaaCTCCCTgtgcttatac
gene3324	ACIB2EUKG771003	BQ9382_C3-1335	NAD(P)-binding Rossmann-fold domains	1.97658	0.00623882	cyccny	D	-94	-89	aagtttatttCTCCTCcagatgagac
gene3324	ACIB2EUKG771003	BQ9382_C3-1335	NAD(P)-binding Rossmann-fold domains	1.97658	0.00623882	cyccny	D	-77	-72	agatgagactCTCCTTcttttctccg
gene3324	ACIB2EUKG771003	BQ9382_C3-1335	NAD(P)-binding Rossmann-fold domains	1.97658	0.00623882	cyccny	D	-290	-285	cgggatgttgCTCCTCccaaacgcca
gene3444	ACIB2EUKG771120	BQ9382_C3-1935	Succinyl-CoA ligase	1.70716	0.00594493	cyccny	D	-467	-462	ccttacaaatCTCCCCctccacttcc
gene3444	ACIB2EUKG771120	BQ9382_C3-1935	Succinyl-CoA ligase	1.70716	0.00594493	cyccny	D	-404	-399	tctccaatttCCCCCTtacctcacct
gene3444	ACIB2EUKG771120	BQ9382_C3-1935	Succinyl-CoA ligase	1.70716	0.00594493	cyccny	D	-250	-245	ctatacttttCTCCGTagagtaccca
gene3444	ACIB2EUKG771120	BQ9382_C3-1935	Succinyl-CoA ligase	1.70716	0.00594493	cyccny	D	-189	-184	catttcaatgCCCCTCtctggatctt
gene3444	ACIB2EUKG771120	BQ9382_C3-1935	Succinyl-CoA ligase	1.70716	0.00594493	cyccny	D	-531	-526	agagtttacaCTCCTTctgcgttgat
gene3444	ACIB2EUKG771120	BQ9382_C3-1935	Succinyl-CoA ligase	1.70716	0.00594493	cyccny	R	-642	-637	tggatcttacCCCCGCtctttgtaaa
gene3444	ACIB2EUKG771120	BQ9382_C3-1935	Succinyl-CoA ligase	1.70716	0.00594493	cyccny	D	-676	-671	atcagatgttCCCCGTtgaaccgttt
gene3444	ACIB2EUKG771120	BQ9382_C3-1935	Succinyl-CoA ligase	1.70716	0.00594493	cyccny	D	-100	-95	tttgttgtccCTCCCCtcctaaacga
gene3444	ACIB2EUKG771120	BQ9382_C3-1935	Succinyl-CoA ligase	1.70716	0.00594493	cyccny	D	-461	-456	aaatctccccCTCCACttcctcggtg
gene3471	ACIB2EUKG771144	BQ9382_C3-2070	NUCM (49 kDa) subunit of mitochondrial NADH:ubiquinone oxidoreductase (Complex I)	1.33242	0.00905931	cyccny	R	-538	-533	caacaccaggCTCCTCcagtaaccca
gene3471	ACIB2EUKG771144	BQ9382_C3-2070	NUCM (49 kDa) subunit of mitochondrial NADH:ubiquinone oxidoreductase (Complex I)	1.33242	0.00905931	cyccny	R	-272	-267	cgtttcctccCCCCCCccccactggg
gene3471	ACIB2EUKG771144	BQ9382_C3-2070	NUCM (49 kDa) subunit of mitochondrial NADH:ubiquinone oxidoreductase (Complex I)	1.33242	0.00905931	cyccny	R	-278	-273	ctccccccccCCCCACtgggtttatc
gene3471	ACIB2EUKG771144	BQ9382_C3-2070	NUCM (49 kDa) subunit of mitochondrial NADH:ubiquinone oxidoreductase (Complex I)	1.33242	0.00905931	cyccny	R	-487	-482	ccaagagctgCTCCTCaacaggccag
gene3471	ACIB2EUKG771144	BQ9382_C3-2070	NUCM (49 kDa) subunit of mitochondrial NADH:ubiquinone oxidoreductase (Complex I)	1.33242	0.00905931	cyccny	D	-31	-26	aaaaaaggtcCTCCATcaacacccta
gene3481	ACIB2EUKG771154	BQ9382_C3-2120	Multifunctional pyrimidine synthesis protein CAD (Includes carbamoyl-phophate synthetase,aspartatetranscarbamylase, and glutamineamidotransferase)	1.24232	0.00796696	cyccny	D	-17	-12	ctctactcttCCCCTTactgtctcaa
gene3481	ACIB2EUKG771154	BQ9382_C3-2120	Multifunctional pyrimidine synthesis protein CAD (Includes carbamoyl-phophate synthetase,aspartatetranscarbamylase, and glutamineamidotransferase)	1.24232	0.00796696	cyccny	D	-358	-353	gatctaatacCTCCGTacacctgatc
gene3481	ACIB2EUKG771154	BQ9382_C3-2120	Multifunctional pyrimidine synthesis protein CAD (Includes carbamoyl-phophate synthetase,aspartatetranscarbamylase, and glutamineamidotransferase)	1.24232	0.00796696	cyccny	R	-785	-780	tgataagttaCTCCATcagctaatgt
gene3481	ACIB2EUKG771154	BQ9382_C3-2120	Multifunctional pyrimidine synthesis protein CAD (Includes carbamoyl-phophate synthetase,aspartatetranscarbamylase, and glutamineamidotransferase)	1.24232	0.00796696	cyccny	D	-76	-71	cgcattatgaCTCCCTcccgtttttt
gene3481	ACIB2EUKG771154	BQ9382_C3-2120	Multifunctional pyrimidine synthesis protein CAD (Includes carbamoyl-phophate synthetase,aspartatetranscarbamylase, and glutamineamidotransferase)	1.24232	0.00796696	cyccny	R	-989	-984	atcttgtaagCTCCCTtgacagatct
gene3481	ACIB2EUKG771154	BQ9382_C3-2120	Multifunctional pyrimidine synthesis protein CAD (Includes carbamoyl-phophate synthetase,aspartatetranscarbamylase, and glutamineamidotransferase)	1.24232	0.00796696	cyccny	D	-390	-385	ataagaaagcCCCCGTaatccttctg
gene3523	ACIB2EUKG771196	BQ9382_C3-2330	Carnitine acetyltransferase	2.01263	0.00420591	cyccny	D	-40	-35	tctcctccaaCTCCGCttcagtttga
gene3523	ACIB2EUKG771196	BQ9382_C3-2330	Carnitine acetyltransferase	2.01263	0.00420591	cyccny	D	-323	-318	tcgtcagaaaCTCCACgtgcaaactc
gene3523	ACIB2EUKG771196	BQ9382_C3-2330	Carnitine acetyltransferase	2.01263	0.00420591	cyccny	D	-263	-258	atttttgtttCTCCCTttttcccctc
gene3523	ACIB2EUKG771196	BQ9382_C3-2330	Carnitine acetyltransferase	2.01263	0.00420591	cyccny	D	-226	-221	ctctgttgtcCTCCATccaacatcca
gene3523	ACIB2EUKG771196	BQ9382_C3-2330	Carnitine acetyltransferase	2.01263	0.00420591	cyccny	R	-423	-418	cgcgcgagagCTCCGCgacttttgca
gene3523	ACIB2EUKG771196	BQ9382_C3-2330	Carnitine acetyltransferase	2.01263	0.00420591	cyccny	R	-982	-977	gttgatgtttCTCCTTtgagaagagt
gene3523	ACIB2EUKG771196	BQ9382_C3-2330	Carnitine acetyltransferase	2.01263	0.00420591	cyccny	D	-253	-248	ctccctttttCCCCTCatcttcctct
gene3523	ACIB2EUKG771196	BQ9382_C3-2330	Carnitine acetyltransferase	2.01263	0.00420591	cyccny	D	-49	-44	ccctgcaattCTCCTCcaactccgct
gene3523	ACIB2EUKG771196	BQ9382_C3-2330	Carnitine acetyltransferase	2.01263	0.00420591	cyccny	D	-606	-601	acagcttgatCTCCTCagctccctct
gene3523	ACIB2EUKG771196	BQ9382_C3-2330	Carnitine acetyltransferase	2.01263	0.00420591	cyccny	D	-239	-234	tcatcttcctCTCCTCtgttgtcctc
gene3523	ACIB2EUKG771196	BQ9382_C3-2330	Carnitine acetyltransferase	2.01263	0.00420591	cyccny	R	-929	-924	ctagagaagaCTCCACcagagttgga
gene3523	ACIB2EUKG771196	BQ9382_C3-2330	Carnitine acetyltransferase	2.01263	0.00420591	cyccny	R	-103	-98	gttaggtcttCCCCACtatagatgat
gene3523	ACIB2EUKG771196	BQ9382_C3-2330	Carnitine acetyltransferase	2.01263	0.00420591	cyccny	D	-198	-193	caacatccaaCCCCCCttcatccttc
gene3523	ACIB2EUKG771196	BQ9382_C3-2330	Carnitine acetyltransferase	2.01263	0.00420591	cyccny	D	-598	-593	atctcctcagCTCCCTctctgatatc
gene3559	ACIB2EUKG771231	BQ9382_C3-2510	Protein tyrosine phosphatase superfamily	1.66981	0.0001127	cyccny	R	-818	-813	atcatgacaaCTCCTCcagtccagtc
gene3559	ACIB2EUKG771231	BQ9382_C3-2510	Protein tyrosine phosphatase superfamily	1.66981	0.0001127	cyccny	R	-114	-109	aactgctgatCCCCGCgttattagca
gene3559	ACIB2EUKG771231	BQ9382_C3-2510	Protein tyrosine phosphatase superfamily	1.66981	0.0001127	cyccny	R	-753	-748	tagtaccattCTCCACtatccactgt
gene3574	ACIB2EUKG771246	BQ9382_C3-2585	Divalent metal ion transporter involved in iron homeostasis	1.86272	0.00214275	cyccny	R	-291	-286	gcagagatccCTCCCTcaggcaaata
gene3574	ACIB2EUKG771246	BQ9382_C3-2585	Divalent metal ion transporter involved in iron homeostasis	1.86272	0.00214275	cyccny	R	-621	-616	tgctaaacttCTCCATtttgacaacg
gene3574	ACIB2EUKG771246	BQ9382_C3-2585	Divalent metal ion transporter involved in iron homeostasis	1.86272	0.00214275	cyccny	D	-342	-337	tctatgccttCTCCTTtgagaaccaa
gene3574	ACIB2EUKG771246	BQ9382_C3-2585	Divalent metal ion transporter involved in iron homeostasis	1.86272	0.00214275	cyccny	R	-802	-797	agaccaatctCCCCATttaaagggta
gene3574	ACIB2EUKG771246	BQ9382_C3-2585	Divalent metal ion transporter involved in iron homeostasis	1.86272	0.00214275	cyccny	R	-525	-520	ggataagcttCTCCATtccagaactg
gene3676	ACIB2EUKG771347	BQ9382_C3-3095	tRNA ligase, required for tRNA splicing	1.80405	0.00993159	cyccny	R	-906	-901	cgaaagtgatCTCCTCtatgacgtct
gene3676	ACIB2EUKG771347	BQ9382_C3-3095	tRNA ligase, required for tRNA splicing	1.80405	0.00993159	cyccny	D	-806	-801	tacactgctgCTCCCTcgctggatat
gene3676	ACIB2EUKG771347	BQ9382_C3-3095	tRNA ligase, required for tRNA splicing	1.80405	0.00993159	cyccny	R	-720	-715	caggcaaaatCTCCTCtcaggtatca
gene3676	ACIB2EUKG771347	BQ9382_C3-3095	tRNA ligase, required for tRNA splicing	1.80405	0.00993159	cyccny	R	-834	-829	tcggggcacaCCCCATgtttctaggt
gene3676	ACIB2EUKG771347	BQ9382_C3-3095	tRNA ligase, required for tRNA splicing	1.80405	0.00993159	cyccny	R	-633	-628	ggtccttaatCTCCATcttggaacta
gene3676	ACIB2EUKG771347	BQ9382_C3-3095	tRNA ligase, required for tRNA splicing	1.80405	0.00993159	cyccny	R	-520	-515	tcaaatacttCTCCTCaactgaaaaa
gene3689	ACIB2EUKG771359	BQ9382_C3-3160	3-phosphoserine phosphatase	1.61623	0.00477628	cyccny	D	-848	-843	cttgggactaCTCCACtctggatcac
gene3689	ACIB2EUKG771359	BQ9382_C3-3160	3-phosphoserine phosphatase	1.61623	0.00477628	cyccny	D	-763	-758	ccacctgactCTCCATgtcgtttgag
gene3689	ACIB2EUKG771359	BQ9382_C3-3160	3-phosphoserine phosphatase	1.61623	0.00477628	cyccny	D	-688	-683	actggttgtcCTCCACattaatttca
gene3689	ACIB2EUKG771359	BQ9382_C3-3160	3-phosphoserine phosphatase	1.61623	0.00477628	cyccny	R	-416	-411	aactagacctCTCCTCgcgcttaggc
gene3689	ACIB2EUKG771359	BQ9382_C3-3160	3-phosphoserine phosphatase	1.61623	0.00477628	cyccny	R	-297	-292	acgagaatgtCCCCGCctacatgagt
gene3689	ACIB2EUKG771359	BQ9382_C3-3160	3-phosphoserine phosphatase	1.61623	0.00477628	cyccny	D	-775	-770	tcatggttgcCTCCACctgactctcc
gene3689	ACIB2EUKG771359	BQ9382_C3-3160	3-phosphoserine phosphatase	1.61623	0.00477628	cyccny	D	-739	-734	agttaatcttCTCCATcatacgaggc
gene3689	ACIB2EUKG771359	BQ9382_C3-3160	3-phosphoserine phosphatase	1.61623	0.00477628	cyccny	R	-437	-432	taggcttcttCTCCTTctttaaaacg
gene3714	ACIB2EUKG771384	BQ9382_C3-3285	Component of yeast cortical actin cytoskeleton	1.3342	0.00225266	cyccny	D	-220	-215	aatctgtcggCTCCTCatcctatttg
gene3714	ACIB2EUKG771384	BQ9382_C3-3285	Component of yeast cortical actin cytoskeleton	1.3342	0.00225266	cyccny	D	-61	-56	ggaaactgggCCCCGCtccgtacctt
gene3714	ACIB2EUKG771384	BQ9382_C3-3285	Component of yeast cortical actin cytoskeleton	1.3342	0.00225266	cyccny	D	-173	-168	attgagagatCTCCACcgttccccac
gene3714	ACIB2EUKG771384	BQ9382_C3-3285	Component of yeast cortical actin cytoskeleton	1.3342	0.00225266	cyccny	D	-163	-158	ctccaccgttCCCCACctgcctccac
gene3714	ACIB2EUKG771384	BQ9382_C3-3285	Component of yeast cortical actin cytoskeleton	1.3342	0.00225266	cyccny	D	-490	-485	gatgtaaacaCCCCCTtaataacgtc
gene3714	ACIB2EUKG771384	BQ9382_C3-3285	Component of yeast cortical actin cytoskeleton	1.3342	0.00225266	cyccny	D	-563	-558	tgattacatgCTCCATgtatgctaca
gene3714	ACIB2EUKG771384	BQ9382_C3-3285	Component of yeast cortical actin cytoskeleton	1.3342	0.00225266	cyccny	D	-153	-148	ccccacctgcCTCCACttgttaattg
gene3770	ACIB2EUKG771440	BQ9382_C3-3565	Orotate phosphoribosyltransferase	1.82906	0.0079835	cyccny	D	-750	-745	aagggttctgCTCCTCtttttggaaa
gene3770	ACIB2EUKG771440	BQ9382_C3-3565	Orotate phosphoribosyltransferase	1.82906	0.0079835	cyccny	R	-805	-800	ccaaataaaaCTCCTTagtccatgat
gene3770	ACIB2EUKG771440	BQ9382_C3-3565	Orotate phosphoribosyltransferase	1.82906	0.0079835	cyccny	D	-53	-48	gtttttcgtgCTCCTTtgtaatagtc
gene3789	ACIB2EUKG771459	BQ9382_C3-3660	Zinc-regulated transporter 2 (Low-affinityzinc transport protein ZRT2)	1.548	0.00335787	cyccny	D	-702	-697	gtattggaaaCCCCTTaacccaatta
gene3789	ACIB2EUKG771459	BQ9382_C3-3660	Zinc-regulated transporter 2 (Low-affinityzinc transport protein ZRT2)	1.548	0.00335787	cyccny	R	-253	-248	gaagagagtaCTCCTTcaaaaatacc
gene3899	ACIB2EUKG771568	BQ9382_C3-4210	Type I PLP-dependent aspartate aminotransferase-like (Major domain)	1.86257	0.00238675	cyccny	R	-144	-139	ctctagccagCTCCACtgacataaga
gene3899	ACIB2EUKG771568	BQ9382_C3-4210	Type I PLP-dependent aspartate aminotransferase-like (Major domain)	1.86257	0.00238675	cyccny	R	-322	-317	tgatttctaaCTCCGCagtactattt
gene3899	ACIB2EUKG771568	BQ9382_C3-4210	Type I PLP-dependent aspartate aminotransferase-like (Major domain)	1.86257	0.00238675	cyccny	R	-491	-486	ccaagtaccaCCCCCTgagccagtta
gene3899	ACIB2EUKG771568	BQ9382_C3-4210	Type I PLP-dependent aspartate aminotransferase-like (Major domain)	1.86257	0.00238675	cyccny	D	-573	-568	gcagttgatcCTCCATacagcaagga
gene3899	ACIB2EUKG771568	BQ9382_C3-4210	Type I PLP-dependent aspartate aminotransferase-like (Major domain)	1.86257	0.00238675	cyccny	R	-521	-516	tccatttggaCCCCGTcgaactgcgc
gene3899	ACIB2EUKG771568	BQ9382_C3-4210	Type I PLP-dependent aspartate aminotransferase-like (Major domain)	1.86257	0.00238675	cyccny	R	-510	-505	ccagttacaaCTCCATttggaccccg
gene3899	ACIB2EUKG771568	BQ9382_C3-4210	Type I PLP-dependent aspartate aminotransferase-like (Major domain)	1.86257	0.00238675	cyccny	R	-558	-553	ttacaagaacCTCCTTccttgctgta
gene3907	ACIB2EUKG771575	BQ9382_C3-4250	Acetyl-coenzyme A synthetase 2	4.71057	0.00128473	cyccny	D	-186	-181	atcatcttttCCCCATttccatgcat
gene3907	ACIB2EUKG771575	BQ9382_C3-4250	Acetyl-coenzyme A synthetase 2	4.71057	0.00128473	cyccny	R	-736	-731	actgtgtagaCTCCATaagatagtca
gene3907	ACIB2EUKG771575	BQ9382_C3-4250	Acetyl-coenzyme A synthetase 2	4.71057	0.00128473	cyccny	D	-64	-59	gggaacgacaCCCCCCcgccaatatt
gene3907	ACIB2EUKG771575	BQ9382_C3-4250	Acetyl-coenzyme A synthetase 2	4.71057	0.00128473	cyccny	R	-157	-152	ttacacgtccCTCCTCaccaaattgt
gene3908	ACIB2EUKG771576	BQ9382_C3-4255	Nuclear-encoded mitochondrial protein memberof the heat shock protein 70 (HSP70) family	2.65567	0.00472811	cyccny	D	-643	-638	gaaataccaaCTCCACagatgttacc
gene3908	ACIB2EUKG771576	BQ9382_C3-4255	Nuclear-encoded mitochondrial protein memberof the heat shock protein 70 (HSP70) family	2.65567	0.00472811	cyccny	D	-58	-53	ctttcgaggcCCCCATaagttttatt
gene3908	ACIB2EUKG771576	BQ9382_C3-4255	Nuclear-encoded mitochondrial protein memberof the heat shock protein 70 (HSP70) family	2.65567	0.00472811	cyccny	D	-616	-611	cgtaacatttCTCCTCtgatcaaatg
gene3908	ACIB2EUKG771576	BQ9382_C3-4255	Nuclear-encoded mitochondrial protein memberof the heat shock protein 70 (HSP70) family	2.65567	0.00472811	cyccny	D	-774	-769	catcattcaaCTCCGTtgatttcaga
gene3908	ACIB2EUKG771576	BQ9382_C3-4255	Nuclear-encoded mitochondrial protein memberof the heat shock protein 70 (HSP70) family	2.65567	0.00472811	cyccny	D	-599	-594	gatcaaatggCTCCTCaaacaccaag
gene3908	ACIB2EUKG771576	BQ9382_C3-4255	Nuclear-encoded mitochondrial protein memberof the heat shock protein 70 (HSP70) family	2.65567	0.00472811	cyccny	D	-94	-89	agtcgttctaCTCCTTtcgcatggtc
gene3908	ACIB2EUKG771576	BQ9382_C3-4255	Nuclear-encoded mitochondrial protein memberof the heat shock protein 70 (HSP70) family	2.65567	0.00472811	cyccny	R	-452	-447	tccaggacccCTCCCCcaatcagcaa
gene3908	ACIB2EUKG771576	BQ9382_C3-4255	Nuclear-encoded mitochondrial protein memberof the heat shock protein 70 (HSP70) family	2.65567	0.00472811	cyccny	D	-26	-21	gatactattaCTCCACctttcttgct
gene4020	ACIB2EUKG771685	BQ9382_C3-4815	Phosphatidylinositol (PI) phosphodiesterase	1.0076	0.00973856	ND	ND	ND	ND	ND
gene4038	ACIB2EUKG771703	BQ9382_C3-4905	Membrane protein	1.27863	0.000576275	cyccny	D	-746	-741	ttttttcaacCTCCATgggaccggaa
gene4072	ACIB2EUKG771738	BQ9382_C3-5075	P-loop containing nucleosidetriphosphatehydrolases	2.8617	0.00477374	cyccny	D	-220	-215	cacttttcttCCCCATcactcttcaa
gene4072	ACIB2EUKG771738	BQ9382_C3-5075	P-loop containing nucleosidetriphosphatehydrolases	2.8617	0.00477374	cyccny	D	-930	-925	ttccttgattCTCCTCcacagcttca
gene4072	ACIB2EUKG771738	BQ9382_C3-5075	P-loop containing nucleosidetriphosphatehydrolases	2.8617	0.00477374	cyccny	R	-661	-656	aactcacagaCTCCACgcatgcgaat
gene4072	ACIB2EUKG771738	BQ9382_C3-5075	P-loop containing nucleosidetriphosphatehydrolases	2.8617	0.00477374	cyccny	D	-185	-180	tgctttttccCTCCCTcacattcatg
gene4076	ACIB2EUKG771742	BQ9382_C3-5095	Acetyl-CoA hydrolase (Acetyl-CoAdeacylase) (Acetyl-CoA acylase)	1.22158	0.00196556	cyccny	R	-833	-828	acatttgctaCCCCATtttgttgtac
gene4076	ACIB2EUKG771742	BQ9382_C3-5095	Acetyl-CoA hydrolase (Acetyl-CoAdeacylase) (Acetyl-CoA acylase)	1.22158	0.00196556	cyccny	R	-547	-542	agttcctctaCTCCGTctgacacccc
gene4076	ACIB2EUKG771742	BQ9382_C3-5095	Acetyl-CoA hydrolase (Acetyl-CoAdeacylase) (Acetyl-CoA acylase)	1.22158	0.00196556	cyccny	D	-236	-231	ccataaaattCCCCTCttatccagta
gene4076	ACIB2EUKG771742	BQ9382_C3-5095	Acetyl-CoA hydrolase (Acetyl-CoAdeacylase) (Acetyl-CoA acylase)	1.22158	0.00196556	cyccny	R	-315	-310	cacttttcacCCCCACtagtctcaaa
gene4076	ACIB2EUKG771742	BQ9382_C3-5095	Acetyl-CoA hydrolase (Acetyl-CoAdeacylase) (Acetyl-CoA acylase)	1.22158	0.00196556	cyccny	D	-568	-563	gagagttcggCTCCGCtactgggggt
gene4076	ACIB2EUKG771742	BQ9382_C3-5095	Acetyl-CoA hydrolase (Acetyl-CoAdeacylase) (Acetyl-CoA acylase)	1.22158	0.00196556	cyccny	R	-856	-851	tacacacagtCTCCATatgttcctgt
gene4076	ACIB2EUKG771742	BQ9382_C3-5095	Acetyl-CoA hydrolase (Acetyl-CoAdeacylase) (Acetyl-CoA acylase)	1.22158	0.00196556	cyccny	D	-39	-34	cttaaacttaCTCCGCttaaaaaaac
gene4077	ACIB2EUKG771743	BQ9382_C3-5100	alpha/beta-Hydrolases	2.00014	0.000867546	cyccny	D	-256	-251	tttaaactctCTCCTCtcctcttggg
gene4077	ACIB2EUKG771743	BQ9382_C3-5100	alpha/beta-Hydrolases	2.00014	0.000867546	cyccny	D	-214	-209	gatgaccaagCTCCTCagtgcgggcc
gene4077	ACIB2EUKG771743	BQ9382_C3-5100	alpha/beta-Hydrolases	2.00014	0.000867546	cyccny	D	-825	-820	ttgtctccaaCTCCCCagaaattatt
gene4077	ACIB2EUKG771743	BQ9382_C3-5100	alpha/beta-Hydrolases	2.00014	0.000867546	cyccny	R	-161	-156	cgggtcgaacCTCCTTtatctgaggc
gene4077	ACIB2EUKG771743	BQ9382_C3-5100	alpha/beta-Hydrolases	2.00014	0.000867546	cyccny	D	-38	-33	ctaatgtcatCTCCCCataggaaaag
gene4094	ACIB2EUKG771760	BQ9382_C3-5185	Elongation of fatty acids protein	1.36311	0.00439445	cyccny	R	-474	-469	tgctgaggtaCTCCTTcccagtagat
gene4094	ACIB2EUKG771760	BQ9382_C3-5185	Elongation of fatty acids protein	1.36311	0.00439445	cyccny	D	-845	-840	ccaaacagggCTCCTCacacttgatc
gene4094	ACIB2EUKG771760	BQ9382_C3-5185	Elongation of fatty acids protein	1.36311	0.00439445	cyccny	R	-67	-62	agagaatctgCTCCACtttgatcgag
gene4094	ACIB2EUKG771760	BQ9382_C3-5185	Elongation of fatty acids protein	1.36311	0.00439445	cyccny	R	-925	-920	gggacatcaaCTCCTTacctgacttg
gene4094	ACIB2EUKG771760	BQ9382_C3-5185	Elongation of fatty acids protein	1.36311	0.00439445	cyccny	R	-397	-392	aatctccagtCTCCACatttctgatc
gene4103	ACIB2EUKG771768	BQ9382_C3-5230	P-loop containing nucleosidetriphosphatehydrolases	1.70235	0.005381	cyccny	R	-391	-386	ccaccaggagCTCCACcaggagctcc
gene4103	ACIB2EUKG771768	BQ9382_C3-5230	P-loop containing nucleosidetriphosphatehydrolases	1.70235	0.005381	cyccny	R	-310	-305	ggtccgctgtCTCCGCctggggcagc
gene4103	ACIB2EUKG771768	BQ9382_C3-5230	P-loop containing nucleosidetriphosphatehydrolases	1.70235	0.005381	cyccny	D	-112	-107	accagttgccCTCCACtaattagtgt
gene4103	ACIB2EUKG771768	BQ9382_C3-5230	P-loop containing nucleosidetriphosphatehydrolases	1.70235	0.005381	cyccny	R	-415	-410	ccaccagcagCTCCATagaacttgct
gene4103	ACIB2EUKG771768	BQ9382_C3-5230	P-loop containing nucleosidetriphosphatehydrolases	1.70235	0.005381	cyccny	R	-403	-398	ccaccaggagCTCCACcagcagctcc
gene4103	ACIB2EUKG771768	BQ9382_C3-5230	P-loop containing nucleosidetriphosphatehydrolases	1.70235	0.005381	cyccny	D	-996	-991	gaaaCTCCACaatcccagcc
gene4103	ACIB2EUKG771768	BQ9382_C3-5230	P-loop containing nucleosidetriphosphatehydrolases	1.70235	0.005381	cyccny	R	-355	-350	gctgcgccagCTCCGCcagggaaacc
gene4124	ACIB2EUKG771789	BQ9382_C3-5335	Glycolipid2-alpha-mannosyltransferase (Alpha-1,2-mannosyltransferase)	1.26717	0.00516835	cyccny	R	-785	-780	gacaccatatCCCCATtaatcatcgc
gene4124	ACIB2EUKG771789	BQ9382_C3-5335	Glycolipid2-alpha-mannosyltransferase (Alpha-1,2-mannosyltransferase)	1.26717	0.00516835	cyccny	R	-60	-55	agcttagcccCCCCTCggtcgctggt
gene4124	ACIB2EUKG771789	BQ9382_C3-5335	Glycolipid2-alpha-mannosyltransferase (Alpha-1,2-mannosyltransferase)	1.26717	0.00516835	cyccny	D	-136	-131	ggatgaggaaCCCCATtagggacgaa
gene4124	ACIB2EUKG771789	BQ9382_C3-5335	Glycolipid2-alpha-mannosyltransferase (Alpha-1,2-mannosyltransferase)	1.26717	0.00516835	cyccny	R	-278	-273	agtaagttggCTCCGCtctacgccct
gene4124	ACIB2EUKG771789	BQ9382_C3-5335	Glycolipid2-alpha-mannosyltransferase (Alpha-1,2-mannosyltransferase)	1.26717	0.00516835	cyccny	D	-617	-612	aagcttcgaaCTCCTCcaaatagact
gene4126	ACIB2EUKG771791	BQ9382_C3-5345	Transferase (Phosphotransferase) domain 1	1.14865	0.00171986	cyccny	R	-280	-275	tccctttattCCCCTCctattgcggg
gene4126	ACIB2EUKG771791	BQ9382_C3-5345	Transferase (Phosphotransferase) domain 1	1.14865	0.00171986	cyccny	R	-269	-264	ccccttccatCTCCCTttattcccct
gene4126	ACIB2EUKG771791	BQ9382_C3-5345	Transferase (Phosphotransferase) domain 1	1.14865	0.00171986	cyccny	R	-259	-254	taaatcggctCCCCTTccatctccct
gene4126	ACIB2EUKG771791	BQ9382_C3-5345	Transferase (Phosphotransferase) domain 1	1.14865	0.00171986	cyccny	R	-358	-353	tatctaaactCTCCTCtgatcttggg
gene4126	ACIB2EUKG771791	BQ9382_C3-5345	Transferase (Phosphotransferase) domain 1	1.14865	0.00171986	cyccny	R	-315	-310	cagaaaaaatCTCCTCactaccaccg
gene4126	ACIB2EUKG771791	BQ9382_C3-5345	Transferase (Phosphotransferase) domain 1	1.14865	0.00171986	cyccny	D	-393	-388	gtttcaggttCTCCATggtactgaaa
gene4126	ACIB2EUKG771791	BQ9382_C3-5345	Transferase (Phosphotransferase) domain 1	1.14865	0.00171986	cyccny	D	-645	-640	tctctttgttCTCCATgtttggcaaa
gene4183	ACIB2EUKG771845	BQ9382_C3-5630	Acid proteases	2.78163	0.000411954	cyccny	R	-616	-611	caaggaggctCCCCACcacctcccca
gene4183	ACIB2EUKG771845	BQ9382_C3-5630	Acid proteases	2.78163	0.000411954	cyccny	R	-627	-622	cccaccacctCCCCACcgcctggccc
gene4183	ACIB2EUKG771845	BQ9382_C3-5630	Acid proteases	2.78163	0.000411954	cyccny	D	-607	-602	ggtggggagcCTCCTTggtcgaatgt
gene4183	ACIB2EUKG771845	BQ9382_C3-5630	Acid proteases	2.78163	0.000411954	cyccny	D	-782	-777	tcagtttggtCTCCGCcacaacgtaa
gene4183	ACIB2EUKG771845	BQ9382_C3-5630	Acid proteases	2.78163	0.000411954	cyccny	D	-145	-140	actgccatggCCCCCCttacgtgatc
gene4186	ACIB2EUKG771848	BQ9382_C3-5645	Conserved predicted protein	1.78566	0.00389175	cyccny	D	-768	-763	tagagtaagaCCCCTCaccaagggtt
gene4186	ACIB2EUKG771848	BQ9382_C3-5645	Conserved predicted protein	1.78566	0.00389175	cyccny	D	-421	-416	attccgctttCTCCCTtcaaggaaga
gene4186	ACIB2EUKG771848	BQ9382_C3-5645	Conserved predicted protein	1.78566	0.00389175	cyccny	D	-606	-601	gatcaggaccCTCCATctcactgtca
gene4186	ACIB2EUKG771848	BQ9382_C3-5645	Conserved predicted protein	1.78566	0.00389175	cyccny	R	-201	-196	cttgtctttgCTCCATttttggaaca
gene4186	ACIB2EUKG771848	BQ9382_C3-5645	Conserved predicted protein	1.78566	0.00389175	cyccny	R	-28	-23	tttgttgacgCCCCGTctattcttgt
gene4186	ACIB2EUKG771848	BQ9382_C3-5645	Conserved predicted protein	1.78566	0.00389175	cyccny	R	-8	-3	ttCCCCTTgttttttgtt
gene4218	ACIB2EUKG771879	BQ9382_C3-5805	Conserved predicted protein	4.05408	0.00193907	cyccny	D	-541	-536	agaagattttCTCCTTtatcaccgaa
gene4218	ACIB2EUKG771879	BQ9382_C3-5805	Conserved predicted protein	4.05408	0.00193907	cyccny	D	-33	-28	aaacaaaagaCTCCGTttactgatca
gene4218	ACIB2EUKG771879	BQ9382_C3-5805	Conserved predicted protein	4.05408	0.00193907	cyccny	D	-850	-845	ccaatcttcaCCCCTTtcaaaatttc
gene4219	ACIB2EUKG771880	BQ9382_C3-5810	DNA-directed RNA polymerase II subunit RPB1	2.01724	0.00793075	cyccny	R	-204	-199	accagggacaCTCCATttaagcctct
gene4219	ACIB2EUKG771880	BQ9382_C3-5810	DNA-directed RNA polymerase II subunit RPB1	2.01724	0.00793075	cyccny	R	-493	-488	aagatcggatCTCCTTggggctacca
gene4219	ACIB2EUKG771880	BQ9382_C3-5810	DNA-directed RNA polymerase II subunit RPB1	2.01724	0.00793075	cyccny	D	-885	-880	gcacgtattgCTCCTCccacctggct
gene4219	ACIB2EUKG771880	BQ9382_C3-5810	DNA-directed RNA polymerase II subunit RPB1	2.01724	0.00793075	cyccny	R	-425	-420	atgttttttcCCCCTTctttaccccg
gene4219	ACIB2EUKG771880	BQ9382_C3-5810	DNA-directed RNA polymerase II subunit RPB1	2.01724	0.00793075	cyccny	R	-988	-983	gccagagtctCTCCTCagatggttgt
gene4219	ACIB2EUKG771880	BQ9382_C3-5810	DNA-directed RNA polymerase II subunit RPB1	2.01724	0.00793075	cyccny	D	-372	-367	caaattgtagCTCCATacaatcagcc
gene4219	ACIB2EUKG771880	BQ9382_C3-5810	DNA-directed RNA polymerase II subunit RPB1	2.01724	0.00793075	cyccny	R	-436	-431	cccttctttaCCCCGTttctcttata
gene4219	ACIB2EUKG771880	BQ9382_C3-5810	DNA-directed RNA polymerase II subunit RPB1	2.01724	0.00793075	cyccny	D	-256	-251	gcttaatcttCTCCATctcaggactc
gene4240	ACIB2EUKG771901	BQ9382_C3-5915	Type I PLP-dependent aspartate aminotransferase-like (Major domain)	1.08828	0.00157984	cyccny	R	-883	-878	gagttgccctCTCCCTtcataacttt
gene4240	ACIB2EUKG771901	BQ9382_C3-5915	Type I PLP-dependent aspartate aminotransferase-like (Major domain)	1.08828	0.00157984	cyccny	R	-424	-419	ctacctcattCTCCGCaagaaccttt
gene4240	ACIB2EUKG771901	BQ9382_C3-5915	Type I PLP-dependent aspartate aminotransferase-like (Major domain)	1.08828	0.00157984	cyccny	R	-636	-631	agaggaagacCCCCACaagggattgg
gene4265	ACIB2EUKG771926	BQ9382_C3-6040	Spindle pole body interacting protein	1.14546	0.00288008	cyccny	R	-931	-926	aaacttccctCTCCCTtacactgcga
gene4265	ACIB2EUKG771926	BQ9382_C3-6040	Spindle pole body interacting protein	1.14546	0.00288008	cyccny	R	-254	-249	atgaaatcatCTCCTCcaacaaaaaa
gene4275	ACIB2EUKG771936	BQ9382_C3-6090	Potential fungal zinc cluster transcription factor	2.06293	0.000329199	cyccny	R	-170	-165	taaactaaccCCCCGCaggtaaaagc
gene4275	ACIB2EUKG771936	BQ9382_C3-6090	Potential fungal zinc cluster transcription factor	2.06293	0.000329199	cyccny	R	-261	-256	ttgtggccttCTCCGTtaacatcctt
gene4275	ACIB2EUKG771936	BQ9382_C3-6090	Potential fungal zinc cluster transcription factor	2.06293	0.000329199	cyccny	D	-699	-694	tttgttctacCTCCTCcttttcaaaa
gene4275	ACIB2EUKG771936	BQ9382_C3-6090	Potential fungal zinc cluster transcription factor	2.06293	0.000329199	cyccny	R	-356	-351	caaataacctCTCCATgctcaatcag
gene4293	ACIB2EUKG771954	BQ9382_C3-6180	Carnitine acetyl-CoA transferase present in both mitochondria and peroxisomes	3.8796	0.00642962	cyccny	R	-713	-708	ttgtagtaatCTCCACtagttacgtc
gene4293	ACIB2EUKG771954	BQ9382_C3-6180	Carnitine acetyl-CoA transferase present in both mitochondria and peroxisomes	3.8796	0.00642962	cyccny	D	-293	-288	attcctgctaCCCCGTcacgacgaac
gene4293	ACIB2EUKG771954	BQ9382_C3-6180	Carnitine acetyl-CoA transferase present in both mitochondria and peroxisomes	3.8796	0.00642962	cyccny	D	-84	-79	atataacatgCTCCCCcttcggtaac
gene4293	ACIB2EUKG771954	BQ9382_C3-6180	Carnitine acetyl-CoA transferase present in both mitochondria and peroxisomes	3.8796	0.00642962	cyccny	R	-743	-738	ttctaagcgcCTCCATtgctattgat
gene4293	ACIB2EUKG771954	BQ9382_C3-6180	Carnitine acetyl-CoA transferase present in both mitochondria and peroxisomes	3.8796	0.00642962	cyccny	R	-649	-644	tactagttccCCCCCTgtgcagctcc
gene4293	ACIB2EUKG771954	BQ9382_C3-6180	Carnitine acetyl-CoA transferase present in both mitochondria and peroxisomes	3.8796	0.00642962	cyccny	D	-455	-450	taaggaataaCTCCTCgacatccgaa
gene4293	ACIB2EUKG771954	BQ9382_C3-6180	Carnitine acetyl-CoA transferase present in both mitochondria and peroxisomes	3.8796	0.00642962	cyccny	R	-405	-400	catccaccatCTCCCTcactccgcaa
gene4293	ACIB2EUKG771954	BQ9382_C3-6180	Carnitine acetyl-CoA transferase present in both mitochondria and peroxisomes	3.8796	0.00642962	cyccny	R	-626	-621	ccgtctaaaaCTCCGCctactcttac
gene4293	ACIB2EUKG771954	BQ9382_C3-6180	Carnitine acetyl-CoA transferase present in both mitochondria and peroxisomes	3.8796	0.00642962	cyccny	D	-136	-131	ttctcgccatCTCCCCgaaccttgat
gene4293	ACIB2EUKG771954	BQ9382_C3-6180	Carnitine acetyl-CoA transferase present in both mitochondria and peroxisomes	3.8796	0.00642962	cyccny	D	-240	-235	ggcagatatcCTCCACccgtgaaccg
gene4293	ACIB2EUKG771954	BQ9382_C3-6180	Carnitine acetyl-CoA transferase present in both mitochondria and peroxisomes	3.8796	0.00642962	cyccny	R	-413	-408	atctccctcaCTCCGCaagtccctct
gene4293	ACIB2EUKG771954	BQ9382_C3-6180	Carnitine acetyl-CoA transferase present in both mitochondria and peroxisomes	3.8796	0.00642962	cyccny	D	-29	-24	aatataacttCCCCATctcgtcagtt
gene4297	ACIB2EUKG771958	BQ9382_C3-6200	AMMECR1-like	2.2768	0.00971566	ND	ND	ND	ND	ND
gene4301	ACIB2EUKG771962	BQ9382_C3-6220	Ribose-phosphate pyrophosphokinase 1	2.02743	0.0043927	cyccny	D	-22	-17	gacagaactaCCCCGCgttcttaaat
gene4301	ACIB2EUKG771962	BQ9382_C3-6220	Ribose-phosphate pyrophosphokinase 1	2.02743	0.0043927	cyccny	R	-739	-734	agtattccagCTCCATggtatcaacc
gene4301	ACIB2EUKG771962	BQ9382_C3-6220	Ribose-phosphate pyrophosphokinase 1	2.02743	0.0043927	cyccny	R	-469	-464	gatcctcgttCTCCTTcttgagctga
gene4301	ACIB2EUKG771962	BQ9382_C3-6220	Ribose-phosphate pyrophosphokinase 1	2.02743	0.0043927	cyccny	R	-670	-665	tcttttcttcCTCCATtatcttggtc
gene4301	ACIB2EUKG771962	BQ9382_C3-6220	Ribose-phosphate pyrophosphokinase 1	2.02743	0.0043927	cyccny	R	-700	-695	tcttttcataCTCCTCtagttgtgca
gene4301	ACIB2EUKG771962	BQ9382_C3-6220	Ribose-phosphate pyrophosphokinase 1	2.02743	0.0043927	cyccny	R	-823	-818	tgagagacaaCTCCACtaattttcca
gene4301	ACIB2EUKG771962	BQ9382_C3-6220	Ribose-phosphate pyrophosphokinase 1	2.02743	0.0043927	cyccny	R	-412	-407	ctttgtacttCTCCATcgtttgaaaa
gene4302	ACIB2EUKG771963	BQ9382_C3-6225	HAD-like	1.27658	0.00176753	cyccny	D	-181	-176	aatcctttacCCCCACtatgaatgta
gene4302	ACIB2EUKG771963	BQ9382_C3-6225	HAD-like	1.27658	0.00176753	cyccny	D	-943	-938	ccaacaacgaCCCCACagcaacaaaa
gene4302	ACIB2EUKG771963	BQ9382_C3-6225	HAD-like	1.27658	0.00176753	cyccny	R	-437	-432	catgatgtccCTCCTCttcagatgcg
gene4330	ACIB2EUKG771994	BQ9382_C3-6365	Type I PLP-dependent aspartate aminotransferase-like (Major domain)	1.45099	0.0045648	cyccny	D	-870	-865	atcaccccttCTCCATtctcatttct
gene4330	ACIB2EUKG771994	BQ9382_C3-6365	Type I PLP-dependent aspartate aminotransferase-like (Major domain)	1.45099	0.0045648	cyccny	R	-350	-345	acgtacttttCCCCTTctctagtcaa
gene4330	ACIB2EUKG771994	BQ9382_C3-6365	Type I PLP-dependent aspartate aminotransferase-like (Major domain)	1.45099	0.0045648	cyccny	D	-876	-871	cctctaatcaCCCCTTctccattctc
gene4330	ACIB2EUKG771994	BQ9382_C3-6365	Type I PLP-dependent aspartate aminotransferase-like (Major domain)	1.45099	0.0045648	cyccny	D	-39	-34	attctcttttCTCCTCactagcggat
gene4330	ACIB2EUKG771994	BQ9382_C3-6365	Type I PLP-dependent aspartate aminotransferase-like (Major domain)	1.45099	0.0045648	cyccny	D	-573	-568	cccttccagcCCCCATtctgaaaaaa
gene4330	ACIB2EUKG771994	BQ9382_C3-6365	Type I PLP-dependent aspartate aminotransferase-like (Major domain)	1.45099	0.0045648	cyccny	R	-627	-622	atagcctcagCCCCATctgcatcatt
gene4426	ACIB2EUKG772086	BQ9382_C4-0340	Vacuolar membrane protein YOR292C	1.08165	0.00365804	cyccny	D	-361	-356	acacaatttaCCCCCTattactaaag
gene4426	ACIB2EUKG772086	BQ9382_C4-0340	Vacuolar membrane protein YOR292C	1.08165	0.00365804	cyccny	R	-664	-659	actactactaCTCCTTgactgatgat
gene4426	ACIB2EUKG772086	BQ9382_C4-0340	Vacuolar membrane protein YOR292C	1.08165	0.00365804	cyccny	D	-563	-558	tagtaccaatCTCCTCatgttgaatt
gene4426	ACIB2EUKG772086	BQ9382_C4-0340	Vacuolar membrane protein YOR292C	1.08165	0.00365804	cyccny	D	-522	-517	gcaacaacaaCTCCCTctacaaatgt
gene4426	ACIB2EUKG772086	BQ9382_C4-0340	Vacuolar membrane protein YOR292C	1.08165	0.00365804	cyccny	R	-764	-759	acccgagcgtCTCCCCagacgcggtg
gene4369	ACIB2EUKG772032	BQ9382_C4-0055	Genomic scaffold, Kuraishia_capsulata_scaffold_2	1.03973	0.000687705	cyccny	D	-438	-433	actttaatttCCCCTCttactatcat
gene4369	ACIB2EUKG772032	BQ9382_C4-0055	Genomic scaffold, Kuraishia_capsulata_scaffold_2	1.03973	0.000687705	cyccny	D	-953	-948	ctcgaaatcgCTCCCCcctcttcctg
gene4369	ACIB2EUKG772032	BQ9382_C4-0055	Genomic scaffold, Kuraishia_capsulata_scaffold_2	1.03973	0.000687705	cyccny	D	-663	-658	gacccgttcgCCCCTTttgtagtaat
gene4458	ACIB2EUKG772117	BQ9382_C4-0500	Genomic scaffold, Kuraishia_capsulata_scaffold_1	2.54028	0.00348549	cyccny	R	-795	-790	accttattttCTCCATtaaaggtaga
gene4458	ACIB2EUKG772117	BQ9382_C4-0500	Genomic scaffold, Kuraishia_capsulata_scaffold_1	2.54028	0.00348549	cyccny	R	-963	-958	cagccagctgCTCCCTgaaaaaagat
gene4464	ACIB2EUKG772123	BQ9382_C4-0530	C2H2 Zinc finger domain-containing protein	1.37516	0.00337873	cyccny	D	-386	-381	ttctaatatgCCCCTCtagctgaaga
gene4464	ACIB2EUKG772123	BQ9382_C4-0530	C2H2 Zinc finger domain-containing protein	1.37516	0.00337873	cyccny	D	-210	-205	tcacctaaatCTCCATgttgttcaag
gene4464	ACIB2EUKG772123	BQ9382_C4-0530	C2H2 Zinc finger domain-containing protein	1.37516	0.00337873	cyccny	R	-907	-902	cttatcccctCTCCCTctatgtggtc
gene4493	ACIB2EUKG772152	BQ9382_C4-0675	DNA-directed RNA polymerases I and III subunit RPAC1	1.42732	0.00155788	cyccny	D	-182	-177	tgcctactgtCTCCATctgactggtt
gene4493	ACIB2EUKG772152	BQ9382_C4-0675	DNA-directed RNA polymerases I and III subunit RPAC1	1.42732	0.00155788	cyccny	R	-660	-655	ttggcaaactCTCCTCatgaagatca
gene4493	ACIB2EUKG772152	BQ9382_C4-0675	DNA-directed RNA polymerases I and III subunit RPAC1	1.42732	0.00155788	cyccny	D	-209	-204	ctggaagcgtCCCCCCaaatgattca
gene4495	ACIB2EUKG772154	BQ9382_C4-0685	Protein required for resistance to the antifungal drug ciclopirox olamine	2.35605	0.000364612	cyccny	D	-448	-443	aacggggacaCTCCATatgttttcca
gene4495	ACIB2EUKG772154	BQ9382_C4-0685	Protein required for resistance to the antifungal drug ciclopirox olamine	2.35605	0.000364612	cyccny	R	-116	-111	caaggatgttCTCCATaacaacatat
gene4495	ACIB2EUKG772154	BQ9382_C4-0685	Protein required for resistance to the antifungal drug ciclopirox olamine	2.35605	0.000364612	cyccny	D	-367	-362	cccgcatggtCTCCCTatgttgtata
gene4495	ACIB2EUKG772154	BQ9382_C4-0685	Protein required for resistance to the antifungal drug ciclopirox olamine	2.35605	0.000364612	cyccny	R	-509	-504	gagagagattCTCCACtcaagacagt
gene4495	ACIB2EUKG772154	BQ9382_C4-0685	Protein required for resistance to the antifungal drug ciclopirox olamine	2.35605	0.000364612	cyccny	D	-380	-375	caaagggctgCTCCCCgcatggtctc
gene4495	ACIB2EUKG772154	BQ9382_C4-0685	Protein required for resistance to the antifungal drug ciclopirox olamine	2.35605	0.000364612	cyccny	D	-788	-783	tatcatgatgCCCCTCtatcttgata
gene4495	ACIB2EUKG772154	BQ9382_C4-0685	Protein required for resistance to the antifungal drug ciclopirox olamine	2.35605	0.000364612	cyccny	R	-457	-452	tatggagtgtCCCCGTttgtctacgg
gene4495	ACIB2EUKG772154	BQ9382_C4-0685	Protein required for resistance to the antifungal drug ciclopirox olamine	2.35605	0.000364612	cyccny	D	-328	-323	agatgacaagCCCCTTacataatcaa
gene4510	ACIB2EUKG772168	BQ9382_C4-0760	Genomic scaffold, Kuraishia_capsulata_scaffold_6	1.64393	0.00390349	cyccny	D	-130	-125	atatcatctgCCCCTTatcatacgtt
gene4510	ACIB2EUKG772168	BQ9382_C4-0760	Genomic scaffold, Kuraishia_capsulata_scaffold_6	1.64393	0.00390349	cyccny	D	-991	-986	ggtttttttCTCCCCttagaatagt
gene4510	ACIB2EUKG772168	BQ9382_C4-0760	Genomic scaffold, Kuraishia_capsulata_scaffold_6	1.64393	0.00390349	cyccny	R	-618	-613	tcagctgcctCTCCTCctgctgaatc
gene4510	ACIB2EUKG772168	BQ9382_C4-0760	Genomic scaffold, Kuraishia_capsulata_scaffold_6	1.64393	0.00390349	cyccny	R	-597	-592	agagcgcgcgCCCCTCtttaatcagc
gene4510	ACIB2EUKG772168	BQ9382_C4-0760	Genomic scaffold, Kuraishia_capsulata_scaffold_6	1.64393	0.00390349	cyccny	R	-725	-720	gttctatcgaCCCCTTcatcattcct
gene4526	ACIB2EUKG772184	BQ9382_C4-0840	Homoaconitase, catalyzes the conversion of homocitrate to homoisocitrate	2.2841	0.000876522	cyccny	D	-46	-41	aattttttttCTCCATtttttttccc
gene4526	ACIB2EUKG772184	BQ9382_C4-0840	Homoaconitase, catalyzes the conversion of homocitrate to homoisocitrate	2.2841	0.000876522	cyccny	D	-974	-969	caactcacaaCTCCTCcatcggactc
gene4526	ACIB2EUKG772184	BQ9382_C4-0840	Homoaconitase, catalyzes the conversion of homocitrate to homoisocitrate	2.2841	0.000876522	cyccny	D	-338	-333	tatgaaattaCCCCACtaaatctgag
gene4526	ACIB2EUKG772184	BQ9382_C4-0840	Homoaconitase, catalyzes the conversion of homocitrate to homoisocitrate	2.2841	0.000876522	cyccny	R	-716	-711	tccttatcccCTCCATcttcaacgtc
gene4526	ACIB2EUKG772184	BQ9382_C4-0840	Homoaconitase, catalyzes the conversion of homocitrate to homoisocitrate	2.2841	0.000876522	cyccny	R	-750	-745	ttttctcgtcCTCCTCgggacgctcc
gene4526	ACIB2EUKG772184	BQ9382_C4-0840	Homoaconitase, catalyzes the conversion of homocitrate to homoisocitrate	2.2841	0.000876522	cyccny	R	-450	-445	tagatactgcCTCCTCggtaaatttc
gene4526	ACIB2EUKG772184	BQ9382_C4-0840	Homoaconitase, catalyzes the conversion of homocitrate to homoisocitrate	2.2841	0.000876522	cyccny	R	-735	-730	caacgtcgtcCTCCTTtttctcgtcc
gene4634	ACIB2EUKG772288	BQ9382_C4-1380	Imidazole glycerol phosphate synthase subunit hisF	1.71568	0.000708319	cyccny	R	-435	-430	cggaccgtatCCCCGTgatctgtgag
gene4634	ACIB2EUKG772288	BQ9382_C4-1380	Imidazole glycerol phosphate synthase subunit hisF	1.71568	0.000708319	cyccny	D	-454	-449	tgtcagacttCTCCACtttctcacag
gene4634	ACIB2EUKG772288	BQ9382_C4-1380	Imidazole glycerol phosphate synthase subunit hisF	1.71568	0.000708319	cyccny	D	-905	-900	gatcaattacCTCCTTggacaatgca
gene4634	ACIB2EUKG772288	BQ9382_C4-1380	Imidazole glycerol phosphate synthase subunit hisF	1.71568	0.000708319	cyccny	R	-839	-834	tgtgtattttCTCCTTtaaacgagat
gene4634	ACIB2EUKG772288	BQ9382_C4-1380	Imidazole glycerol phosphate synthase subunit hisF	1.71568	0.000708319	cyccny	D	-712	-707	tttattcaatCTCCTCaacacctgga
gene4634	ACIB2EUKG772288	BQ9382_C4-1380	Imidazole glycerol phosphate synthase subunit hisF	1.71568	0.000708319	cyccny	D	-394	-389	tccgcattgcCTCCGCctttcgcttt
gene4634	ACIB2EUKG772288	BQ9382_C4-1380	Imidazole glycerol phosphate synthase subunit hisF	1.71568	0.000708319	cyccny	R	-339	-334	ctcttactaaCCCCGTctagatgcga
gene4634	ACIB2EUKG772288	BQ9382_C4-1380	Imidazole glycerol phosphate synthase subunit hisF	1.71568	0.000708319	cyccny	D	-677	-672	aacgtgttttCTCCGCtgtaaagaac
gene4634	ACIB2EUKG772288	BQ9382_C4-1380	Imidazole glycerol phosphate synthase subunit hisF	1.71568	0.000708319	cyccny	R	-947	-942	cttcctgtaaCTCCTTtacaatggct
gene4634	ACIB2EUKG772288	BQ9382_C4-1380	Imidazole glycerol phosphate synthase subunit hisF	1.71568	0.000708319	cyccny	R	-308	-303	acgtgatagtCTCCTTccttcggtgg
gene4652	ACIB2EUKG772306	BQ9382_C4-1470	Succinate/fumarate mitochondrial transporter	4.61286	0.00261794	cyccny	D	-197	-192	ttgacactttCTCCTTgcctacagac
gene4652	ACIB2EUKG772306	BQ9382_C4-1470	Succinate/fumarate mitochondrial transporter	4.61286	0.00261794	cyccny	D	-854	-849	tgtggaatttCCCCATtgcaatgagt
gene4652	ACIB2EUKG772306	BQ9382_C4-1470	Succinate/fumarate mitochondrial transporter	4.61286	0.00261794	cyccny	D	-22	-17	tttttcccttCCCCATatccaacttc
gene4652	ACIB2EUKG772306	BQ9382_C4-1470	Succinate/fumarate mitochondrial transporter	4.61286	0.00261794	cyccny	D	-94	-89	tgcacacccaCTCCCCcggactactt
gene4652	ACIB2EUKG772306	BQ9382_C4-1470	Succinate/fumarate mitochondrial transporter	4.61286	0.00261794	cyccny	D	-752	-747	aatgtttattCCCCTCggctagcaag
gene4652	ACIB2EUKG772306	BQ9382_C4-1470	Succinate/fumarate mitochondrial transporter	4.61286	0.00261794	cyccny	D	-156	-151	atccacctatCCCCCCaccgatcccg
gene4652	ACIB2EUKG772306	BQ9382_C4-1470	Succinate/fumarate mitochondrial transporter	4.61286	0.00261794	cyccny	R	-734	-729	tttgttcaagCCCCTTcccttgctag
gene4652	ACIB2EUKG772306	BQ9382_C4-1470	Succinate/fumarate mitochondrial transporter	4.61286	0.00261794	cyccny	D	-118	-113	ctggcttcggCTCCGCgactgcgctg
gene4652	ACIB2EUKG772306	BQ9382_C4-1470	Succinate/fumarate mitochondrial transporter	4.61286	0.00261794	cyccny	R	-720	-715	taacgccggcCCCCTTtgttcaagcc
gene4658	ACIB2EUKG772312	BQ9382_C4-1500	Cortical Rho GTPase activating protein	1.82838	0.00179515	cyccny	D	-38	-33	ttgtactcttCTCCCTttgtataata
gene4658	ACIB2EUKG772312	BQ9382_C4-1500	Cortical Rho GTPase activating protein	1.82838	0.00179515	cyccny	D	-317	-312	cttgatccagCTCCTTcaacgaggat
gene4658	ACIB2EUKG772312	BQ9382_C4-1500	Cortical Rho GTPase activating protein	1.82838	0.00179515	cyccny	R	-103	-98	gtgctcgcgcCTCCTTccagcaggtt
gene4658	ACIB2EUKG772312	BQ9382_C4-1500	Cortical Rho GTPase activating protein	1.82838	0.00179515	cyccny	D	-897	-892	tagtttacaaCCCCATcaacatgtag
gene4658	ACIB2EUKG772312	BQ9382_C4-1500	Cortical Rho GTPase activating protein	1.82838	0.00179515	cyccny	R	-359	-354	ttgaatacctCTCCATtgttttcaac
gene4658	ACIB2EUKG772312	BQ9382_C4-1500	Cortical Rho GTPase activating protein	1.82838	0.00179515	cyccny	R	-834	-829	tcgtgcaagaCTCCATacaaaggtgc
gene4658	ACIB2EUKG772312	BQ9382_C4-1500	Cortical Rho GTPase activating protein	1.82838	0.00179515	cyccny	R	-942	-937	gtagcatagtCTCCACagtttctttt
gene4660	ACIB2EUKG772314	BQ9382_C4-1510	Component of the Rpd3 histone deacetylase complex	1.76928	0.00733942	cyccny	R	-541	-536	caatccaaacCTCCATcgaatttcca
gene4660	ACIB2EUKG772314	BQ9382_C4-1510	Component of the Rpd3 histone deacetylase complex	1.76928	0.00733942	cyccny	R	-283	-278	aaagttcctcCTCCGCattccttatc
gene4660	ACIB2EUKG772314	BQ9382_C4-1510	Component of the Rpd3 histone deacetylase complex	1.76928	0.00733942	cyccny	R	-717	-712	cctacctgttCTCCCTtctcatttag
gene4660	ACIB2EUKG772314	BQ9382_C4-1510	Component of the Rpd3 histone deacetylase complex	1.76928	0.00733942	cyccny	D	-40	-35	tcctttcaagCTCCTTgctagnnaaa
gene4660	ACIB2EUKG772314	BQ9382_C4-1510	Component of the Rpd3 histone deacetylase complex	1.76928	0.00733942	cyccny	R	-185	-180	tctacacctcCCCCATcatcctctat
gene4660	ACIB2EUKG772314	BQ9382_C4-1510	Component of the Rpd3 histone deacetylase complex	1.76928	0.00733942	cyccny	R	-376	-371	tactataatcCTCCGCctactggagg
gene4660	ACIB2EUKG772314	BQ9382_C4-1510	Component of the Rpd3 histone deacetylase complex	1.76928	0.00733942	cyccny	D	-571	-566	ctagggtagtCCCCGTtgtagctggg
gene4668	ACIB2EUKG772322	BQ9382_C4-1550	NADH-ubiquinone reductase complex 1MLRQ subunit	1.12567	0.00642053	cyccny	D	-638	-633	gaaatctaagCTCCACggacgaacga
gene4668	ACIB2EUKG772322	BQ9382_C4-1550	NADH-ubiquinone reductase complex 1MLRQ subunit	1.12567	0.00642053	cyccny	D	-678	-673	agacccgactCTCCATacaaacggct
gene4668	ACIB2EUKG772322	BQ9382_C4-1550	NADH-ubiquinone reductase complex 1MLRQ subunit	1.12567	0.00642053	cyccny	D	-77	-72	gcgcgaaatcCTCCATcagccaataa
gene4668	ACIB2EUKG772322	BQ9382_C4-1550	NADH-ubiquinone reductase complex 1MLRQ subunit	1.12567	0.00642053	cyccny	R	-275	-270	atcctttgtaCCCCTCttgggcaaca
gene4668	ACIB2EUKG772322	BQ9382_C4-1550	NADH-ubiquinone reductase complex 1MLRQ subunit	1.12567	0.00642053	cyccny	R	-182	-177	cagtgatgaaCTCCTTgatcagatca
gene4668	ACIB2EUKG772322	BQ9382_C4-1550	NADH-ubiquinone reductase complex 1MLRQ subunit	1.12567	0.00642053	cyccny	D	-57	-52	caataactctCTCCCTtttctcacac
gene4668	ACIB2EUKG772322	BQ9382_C4-1550	NADH-ubiquinone reductase complex 1MLRQ subunit	1.12567	0.00642053	cyccny	R	-571	-566	agcgatcttaCTCCACcttcatttaa
gene4668	ACIB2EUKG772322	BQ9382_C4-1550	NADH-ubiquinone reductase complex 1MLRQ subunit	1.12567	0.00642053	cyccny	R	-961	-956	ttagtatcaaCTCCTTggacctgata
gene4668	ACIB2EUKG772322	BQ9382_C4-1550	NADH-ubiquinone reductase complex 1MLRQ subunit	1.12567	0.00642053	cyccny	D	-520	-515	attggtgttgCTCCGTatgtcgctct
gene4668	ACIB2EUKG772322	BQ9382_C4-1550	NADH-ubiquinone reductase complex 1MLRQ subunit	1.12567	0.00642053	cyccny	R	-937	-932	ttcaatactcCCCCTTtatacgattt
gene4673	ACIB2EUKG772327	BQ9382_C4-1575	N-terminal nucleophile aminohydrolases (Ntnhydrolases)	1.05463	0.00410988	cyccny	R	-442	-437	gcacccagacCTCCGTaaatcggttg
gene4673	ACIB2EUKG772327	BQ9382_C4-1575	N-terminal nucleophile aminohydrolases (Ntnhydrolases)	1.05463	0.00410988	cyccny	D	-727	-722	gttctaagatCTCCTCagcctttggt
gene4673	ACIB2EUKG772327	BQ9382_C4-1575	N-terminal nucleophile aminohydrolases (Ntnhydrolases)	1.05463	0.00410988	cyccny	D	-817	-812	aatcgatgtgCTCCTCaataccgaaa
gene4679	ACIB2EUKG772333	BQ9382_C4-1605	Conserved predicted protein	1.29797	0.00588575	cyccny	R	-143	-138	tcttctttctCCCCACatttatgaca
gene4679	ACIB2EUKG772333	BQ9382_C4-1605	Conserved predicted protein	1.29797	0.00588575	cyccny	D	-75	-70	atcccattccCTCCTCcgtcgcgcgg
gene4679	ACIB2EUKG772333	BQ9382_C4-1605	Conserved predicted protein	1.29797	0.00588575	cyccny	D	-936	-931	tgtcatatctCTCCCCagaattgggg
gene4679	ACIB2EUKG772333	BQ9382_C4-1605	Conserved predicted protein	1.29797	0.00588575	cyccny	R	-969	-964	aaaaaaatggCTCCCTggtgaatgcg
gene4679	ACIB2EUKG772333	BQ9382_C4-1605	Conserved predicted protein	1.29797	0.00588575	cyccny	R	-63	-58	ttcggttgatCTCCGCgcgacggagg
gene4679	ACIB2EUKG772333	BQ9382_C4-1605	Conserved predicted protein	1.29797	0.00588575	cyccny	D	-528	-523	ctccagtgtaCTCCTCtcctcccgat
gene4679	ACIB2EUKG772333	BQ9382_C4-1605	Conserved predicted protein	1.29797	0.00588575	cyccny	D	-211	-206	gttcctaaagCTCCGTctaggactct
gene4679	ACIB2EUKG772333	BQ9382_C4-1605	Conserved predicted protein	1.29797	0.00588575	cyccny	R	-782	-777	cagatggcacCTCCATaccggaagta
gene4679	ACIB2EUKG772333	BQ9382_C4-1605	Conserved predicted protein	1.29797	0.00588575	cyccny	D	-882	-877	tagagaatagCTCCACtgccccgtta
gene4679	ACIB2EUKG772333	BQ9382_C4-1605	Conserved predicted protein	1.29797	0.00588575	cyccny	D	-747	-742	attgattgctCTCCTCcctgcaatta
gene4679	ACIB2EUKG772333	BQ9382_C4-1605	Conserved predicted protein	1.29797	0.00588575	cyccny	D	-874	-869	agctccactgCCCCGTtagcagtgct
gene4679	ACIB2EUKG772333	BQ9382_C4-1605	Conserved predicted protein	1.29797	0.00588575	cyccny	D	-547	-542	ttgctaatagCTCCATactctccagt
gene4679	ACIB2EUKG772333	BQ9382_C4-1605	Conserved predicted protein	1.29797	0.00588575	cyccny	D	-463	-458	gctttattttCTCCCTcattctggtc
gene4713	ACIB2EUKG772366	BQ9382_C4-1775	GTPase-activating protein (RhoGAP) for Cdc42p and Rho5p	1.79251	0.00398637	cyccny	D	-72	-67	cagcttatttCCCCTTtccaccgttc
gene4713	ACIB2EUKG772366	BQ9382_C4-1775	GTPase-activating protein (RhoGAP) for Cdc42p and Rho5p	1.79251	0.00398637	cyccny	D	-247	-242	agctcggagtCCCCATttacactttg
gene4713	ACIB2EUKG772366	BQ9382_C4-1775	GTPase-activating protein (RhoGAP) for Cdc42p and Rho5p	1.79251	0.00398637	cyccny	D	-770	-765	ttcaatctacCTCCATtaaacgtaaa
gene4713	ACIB2EUKG772366	BQ9382_C4-1775	GTPase-activating protein (RhoGAP) for Cdc42p and Rho5p	1.79251	0.00398637	cyccny	R	-465	-460	aatattattgCTCCTTtgaaagagtt
gene4721	ACIB2EUKG772374	BQ9382_C4-1815	Copper amine oxidase| Domain 3	3.12712	0.00402964	cyccny	R	-308	-303	gcatgagatgCCCCATacaaacggtc
gene4721	ACIB2EUKG772374	BQ9382_C4-1815	Copper amine oxidase| Domain 3	3.12712	0.00402964	cyccny	D	-903	-898	aaacctgcatCTCCACcaaaagtagg
gene4721	ACIB2EUKG772374	BQ9382_C4-1815	Copper amine oxidase| Domain 3	3.12712	0.00402964	cyccny	D	-20	-15	cacactctctCTCCATtgacaaggaa
gene4721	ACIB2EUKG772374	BQ9382_C4-1815	Copper amine oxidase| Domain 3	3.12712	0.00402964	cyccny	R	-174	-169	catccaacccCTCCATtgacctaaaa
gene4721	ACIB2EUKG772374	BQ9382_C4-1815	Copper amine oxidase| Domain 3	3.12712	0.00402964	cyccny	R	-626	-621	tgccgacagcCCCCTTcgggatttcg
gene4757	ACIB2EUKG772408	BQ9382_C4-1995	Shm1 mitochondrial serine hydroxymethyltransferase	1.17887	0.00774064	cyccny	R	-727	-722	gattccgttgCTCCATtgacctttgc
gene4757	ACIB2EUKG772408	BQ9382_C4-1995	Shm1 mitochondrial serine hydroxymethyltransferase	1.17887	0.00774064	cyccny	R	-628	-623	tgtttcgatcCTCCTTccatatgtag
gene4757	ACIB2EUKG772408	BQ9382_C4-1995	Shm1 mitochondrial serine hydroxymethyltransferase	1.17887	0.00774064	cyccny	R	-490	-485	aaaatcccatCTCCTTtcttggaatt
gene4757	ACIB2EUKG772408	BQ9382_C4-1995	Shm1 mitochondrial serine hydroxymethyltransferase	1.17887	0.00774064	cyccny	R	-403	-398	agctgggctgCTCCTTttatgatctt
gene4757	ACIB2EUKG772408	BQ9382_C4-1995	Shm1 mitochondrial serine hydroxymethyltransferase	1.17887	0.00774064	cyccny	R	-74	-69	gtttttctttCTCCCTctctcaccaa
gene4757	ACIB2EUKG772408	BQ9382_C4-1995	Shm1 mitochondrial serine hydroxymethyltransferase	1.17887	0.00774064	cyccny	R	-892	-887	ttgtcgacttCTCCTTtgattgtcat
gene4757	ACIB2EUKG772408	BQ9382_C4-1995	Shm1 mitochondrial serine hydroxymethyltransferase	1.17887	0.00774064	cyccny	D	-51	-46	aacctcttccCTCCCCtctatttcac
gene4757	ACIB2EUKG772408	BQ9382_C4-1995	Shm1 mitochondrial serine hydroxymethyltransferase	1.17887	0.00774064	cyccny	D	-330	-325	tacctgatgaCCCCTCgaccaattca
gene4808	ACIB2EUKG772458	BQ9382_C4-2250	Thiamine repressible genes regulatory protein thi1	2.31657	0.00606399	cyccny	D	-390	-385	cagcttctaaCCCCATacttaaaact
gene4808	ACIB2EUKG772458	BQ9382_C4-2250	Thiamine repressible genes regulatory protein thi1	2.31657	0.00606399	cyccny	D	-99	-94	aactcttttaCTCCCCtttatttgtt
gene4808	ACIB2EUKG772458	BQ9382_C4-2250	Thiamine repressible genes regulatory protein thi1	2.31657	0.00606399	cyccny	D	-274	-269	aatgatagatCCCCATtctgtttgtc
gene4808	ACIB2EUKG772458	BQ9382_C4-2250	Thiamine repressible genes regulatory protein thi1	2.31657	0.00606399	cyccny	R	-750	-745	tttgtaaggaCTCCGTaactatctta
gene4808	ACIB2EUKG772458	BQ9382_C4-2250	Thiamine repressible genes regulatory protein thi1	2.31657	0.00606399	cyccny	R	-464	-459	ccctacctttCTCCTTtggcgtgaat
gene4808	ACIB2EUKG772458	BQ9382_C4-2250	Thiamine repressible genes regulatory protein thi1	2.31657	0.00606399	cyccny	R	-797	-792	gcagtatgtgCCCCACtttttctcgt
gene4808	ACIB2EUKG772458	BQ9382_C4-2250	Thiamine repressible genes regulatory protein thi1	2.31657	0.00606399	cyccny	D	-33	-28	gtttggtatcCTCCTCatccgtttta
gene4808	ACIB2EUKG772458	BQ9382_C4-2250	Thiamine repressible genes regulatory protein thi1	2.31657	0.00606399	cyccny	D	-569	-564	tagcaaatatCTCCTTtagcaccata
gene4837	ACIB2EUKG772485	BQ9382_C4-2395	TFIIF (Transcription Factor II) largest subunit	1.19089	0.000197754	cyccny	R	-415	-410	actgtcgaacCTCCTTttttatgttt
gene4837	ACIB2EUKG772485	BQ9382_C4-2395	TFIIF (Transcription Factor II) largest subunit	1.19089	0.000197754	cyccny	D	-17	-12	ttcctccaacCTCCTTgtgtcgtaaa
gene4837	ACIB2EUKG772485	BQ9382_C4-2395	TFIIF (Transcription Factor II) largest subunit	1.19089	0.000197754	cyccny	R	-162	-157	aaagggcattCTCCTTtcatcactgt
gene4837	ACIB2EUKG772485	BQ9382_C4-2395	TFIIF (Transcription Factor II) largest subunit	1.19089	0.000197754	cyccny	D	-139	-134	tttgagagctCTCCTTctggaaaatg
gene4837	ACIB2EUKG772485	BQ9382_C4-2395	TFIIF (Transcription Factor II) largest subunit	1.19089	0.000197754	cyccny	D	-612	-607	gatgaactacCCCCATtaatattcat
gene4837	ACIB2EUKG772485	BQ9382_C4-2395	TFIIF (Transcription Factor II) largest subunit	1.19089	0.000197754	cyccny	D	-374	-369	aagaatgctaCTCCTTgtaatgattc
gene4837	ACIB2EUKG772485	BQ9382_C4-2395	TFIIF (Transcription Factor II) largest subunit	1.19089	0.000197754	cyccny	D	-490	-485	tacgagttagCCCCTTcaaataaatg
gene4854	ACIB2EUKG772502	BQ9382_C4-2480	SH3 Domains	1.52531	0.00607549	cyccny	D	-717	-712	tgggaggtttCTCCACtgccaaatac
gene4854	ACIB2EUKG772502	BQ9382_C4-2480	SH3 Domains	1.52531	0.00607549	cyccny	R	-695	-690	aattgcataaCTCCATttatgagtat
gene4854	ACIB2EUKG772502	BQ9382_C4-2480	SH3 Domains	1.52531	0.00607549	cyccny	R	-619	-614	tgggtcaaatCCCCTTtaatgttgaa
gene4857	ACIB2EUKG772505	BQ9382_C4-2495	Regulatory subunit for phosphoprotein phosphatase type 1 (PP-1)	2.88909	0.001576	cyccny	D	-368	-363	tggtagtacaCTCCCTccaaatagat
gene4857	ACIB2EUKG772505	BQ9382_C4-2495	Regulatory subunit for phosphoprotein phosphatase type 1 (PP-1)	2.88909	0.001576	cyccny	D	-679	-674	cttcactcaaCCCCATttaagtaact
gene4857	ACIB2EUKG772505	BQ9382_C4-2495	Regulatory subunit for phosphoprotein phosphatase type 1 (PP-1)	2.88909	0.001576	cyccny	D	-386	-381	caacccttccCTCCACtttggtagta
gene4857	ACIB2EUKG772505	BQ9382_C4-2495	Regulatory subunit for phosphoprotein phosphatase type 1 (PP-1)	2.88909	0.001576	cyccny	D	-410	-405	ttagtttattCCCCTCccgattccca
gene4944	ACIB2EUKG772589	BQ9382_C4-2930	Genomic scaffold, Kuraishia_capsulata_scaffold_5	2.2281	0.0046326	cyccny	D	-229	-224	taaggtcattCTCCTTaactcttctc
gene4944	ACIB2EUKG772589	BQ9382_C4-2930	Genomic scaffold, Kuraishia_capsulata_scaffold_5	2.2281	0.0046326	cyccny	R	-169	-164	aaattttttcCTCCCTaacaaatctt
gene4944	ACIB2EUKG772589	BQ9382_C4-2930	Genomic scaffold, Kuraishia_capsulata_scaffold_5	2.2281	0.0046326	cyccny	D	-54	-49	gagatcatttCTCCTCttgttcttct
gene4945	ACIB2EUKG772590	BQ9382_C4-2935	Nuclear/nucleolar GTP-binding protein 2	1.75883	0.00571346	ND	ND	ND	ND	ND
gene5107	ACIB2EUKG772747	BQ9382_C4-3745	Protein interacting with poly(A)-binding protein Pab1p	1.03716	5.48e-05	cyccny	R	-917	-912	tgagactctgCCCCCCaataatgtcc
gene5107	ACIB2EUKG772747	BQ9382_C4-3745	Protein interacting with poly(A)-binding protein Pab1p	1.03716	5.48e-05	cyccny	D	-659	-654	atcaagatacCTCCTTctacttccac
gene5107	ACIB2EUKG772747	BQ9382_C4-3745	Protein interacting with poly(A)-binding protein Pab1p	1.03716	5.48e-05	cyccny	D	-563	-558	tgaccttcgaCTCCTTgaattctgac
gene5107	ACIB2EUKG772747	BQ9382_C4-3745	Protein interacting with poly(A)-binding protein Pab1p	1.03716	5.48e-05	cyccny	D	-253	-248	cctgccccccCTCCACttcccttcta
gene5107	ACIB2EUKG772747	BQ9382_C4-3745	Protein interacting with poly(A)-binding protein Pab1p	1.03716	5.48e-05	cyccny	D	-259	-254	cctcaacctgCCCCCCctccacttcc
gene5107	ACIB2EUKG772747	BQ9382_C4-3745	Protein interacting with poly(A)-binding protein Pab1p	1.03716	5.48e-05	cyccny	D	-227	-222	cgctttctatCTCCCCttgcaaacgc
gene5107	ACIB2EUKG772747	BQ9382_C4-3745	Protein interacting with poly(A)-binding protein Pab1p	1.03716	5.48e-05	cyccny	R	-298	-293	cgacctaagtCTCCATctaccttacc
gene5107	ACIB2EUKG772747	BQ9382_C4-3745	Protein interacting with poly(A)-binding protein Pab1p	1.03716	5.48e-05	cyccny	R	-777	-772	tctggcatacCTCCCCtagcatcaag
gene5169	ACIB2EUKG772807	BQ9382_C4-4055	C-1-tetrahydrofolate synthase	2.72775	0.00606219	ND	ND	ND	ND	ND
gene5201	ACIB2EUKG772839	BQ9382_C4-4215	Major ADP/ATP carrier of the mitochondrial inner membrane	1.58223	0.00666945	ND	ND	ND	ND	ND
gene5204	ACIB2EUKG772843	BQ9382_C4-4230	Conserved predicted protein	1.98269	0.000205376	cyccny	R	-974	-969	cgtaccgtccCTCCACtttttcataa
gene5204	ACIB2EUKG772843	BQ9382_C4-4230	Conserved predicted protein	1.98269	0.000205376	cyccny	D	-812	-807	cgcttcctgcCTCCGCaccacagtta
gene5204	ACIB2EUKG772843	BQ9382_C4-4230	Conserved predicted protein	1.98269	0.000205376	cyccny	D	-831	-826	aatccttctgCCCCTTcctcgcttcc
gene5204	ACIB2EUKG772843	BQ9382_C4-4230	Conserved predicted protein	1.98269	0.000205376	cyccny	D	-209	-204	acgtaccaacCTCCGTtctgcatact
gene5204	ACIB2EUKG772843	BQ9382_C4-4230	Conserved predicted protein	1.98269	0.000205376	cyccny	R	-141	-136	tgtaagataaCCCCTTtagataatca
gene5204	ACIB2EUKG772843	BQ9382_C4-4230	Conserved predicted protein	1.98269	0.000205376	cyccny	R	-187	-182	taacggtgcaCCCCATaataatagta
gene5221	ACIB2EUKG772860	BQ9382_C4-4315	2',3'-cyclic-nucleotide 2'-phosphodiesterase	4.71415	0.000243723	cyccny	D	-58	-53	acaccagtgcCTCCCCacgttacttc
gene5221	ACIB2EUKG772860	BQ9382_C4-4315	2',3'-cyclic-nucleotide 2'-phosphodiesterase	4.71415	0.000243723	cyccny	D	-309	-304	ggcccactgcCTCCACcgtcgcatgg
gene5223	ACIB2EUKG772862	BQ9382_C4-4325	P-loop containing nucleosidetriphosphatehydrolases	3.61958	0.00244822	cyccny	D	-115	-110	atttgatgtaCTCCACccacccagag
gene5223	ACIB2EUKG772862	BQ9382_C4-4325	P-loop containing nucleosidetriphosphatehydrolases	3.61958	0.00244822	cyccny	D	-509	-504	ctcaatgtacCTCCTTtgaatccaaa
gene5223	ACIB2EUKG772862	BQ9382_C4-4325	P-loop containing nucleosidetriphosphatehydrolases	3.61958	0.00244822	cyccny	D	-281	-276	tcaaactaagCTCCGCatgaaccatt
gene5223	ACIB2EUKG772862	BQ9382_C4-4325	P-loop containing nucleosidetriphosphatehydrolases	3.61958	0.00244822	cyccny	D	-169	-164	tctaagttatCTCCGTtgagatctct
gene5223	ACIB2EUKG772862	BQ9382_C4-4325	P-loop containing nucleosidetriphosphatehydrolases	3.61958	0.00244822	cyccny	R	-678	-673	gtgttttactCCCCACcttagtgtat
gene5223	ACIB2EUKG772862	BQ9382_C4-4325	P-loop containing nucleosidetriphosphatehydrolases	3.61958	0.00244822	cyccny	R	-694	-689	cttagtgtatCCCCCTagcatacatt
gene5326	ACIB2EUKG772967	BQ9382_C4-4840	P-loop containing nucleosidetriphosphatehydrolases	1.09644	0.00863328	cyccny	R	-514	-509	cgatggtcctCCCCACggaggagaac
gene5326	ACIB2EUKG772967	BQ9382_C4-4840	P-loop containing nucleosidetriphosphatehydrolases	1.09644	0.00863328	cyccny	D	-521	-516	gcattttgttCTCCTCcgtggggagg
gene5326	ACIB2EUKG772967	BQ9382_C4-4840	P-loop containing nucleosidetriphosphatehydrolases	1.09644	0.00863328	cyccny	R	-952	-947	atcggttcgtCTCCGTtttcccatat
gene5347	ACIB2EUKG772989	BQ9382_C4-4945	Diphthamide biosynthesis protein 1	2.79532	0.00736314	cyccny	R	-581	-576	tcttctgtaaCTCCCCcaactatgga
gene5347	ACIB2EUKG772989	BQ9382_C4-4945	Diphthamide biosynthesis protein 1	2.79532	0.00736314	cyccny	R	-116	-111	accatgattaCCCCATttttcacagt
gene5361	ACIB2EUKG773004	BQ9382_C4-5015	Conserved predicted protein	1.73638	0.00594655	cyccny	D	-974	-969	caggagagttCCCCGTccagatgtag
gene5361	ACIB2EUKG773004	BQ9382_C4-5015	Conserved predicted protein	1.73638	0.00594655	cyccny	R	-438	-433	ttccattacgCTCCTTcgaaaatccg
gene5361	ACIB2EUKG773004	BQ9382_C4-5015	Conserved predicted protein	1.73638	0.00594655	cyccny	R	-198	-193	gacgagacgtCTCCCTcgcttttgaa
gene5361	ACIB2EUKG773004	BQ9382_C4-5015	Conserved predicted protein	1.73638	0.00594655	cyccny	R	-836	-831	tttgttatcaCCCCCCagtttcacag
gene5361	ACIB2EUKG773004	BQ9382_C4-5015	Conserved predicted protein	1.73638	0.00594655	cyccny	D	-256	-251	caatagctgtCTCCACttggggagcg
gene5361	ACIB2EUKG773004	BQ9382_C4-5015	Conserved predicted protein	1.73638	0.00594655	cyccny	R	-248	-243	ggtttcatcgCTCCCCaagtggagac
gene5384	ACIB2EUKG773024	BQ9382_C4-5130	P-loop containing nucleosidetriphosphatehydrolases	1.52303	0.00528985	cyccny	D	-300	-295	ataacatagcCTCCCCccataaccca
gene5384	ACIB2EUKG773024	BQ9382_C4-5130	P-loop containing nucleosidetriphosphatehydrolases	1.52303	0.00528985	cyccny	D	-359	-354	caaaaaaaggCCCCACctatacagat
gene5384	ACIB2EUKG773024	BQ9382_C4-5130	P-loop containing nucleosidetriphosphatehydrolases	1.52303	0.00528985	cyccny	D	-972	-967	acccccagctCTCCATgcattctatc
gene1656	ACIB2EUKG769384	BQ9382_C1-8285	Conserved predicted protein	1.43759	0.00744568	ND	ND	ND	ND	ND
gene4630	ACIB2EUKG772287	BQ9382_C4-1360	Autophagy-related protein 8	2.02606	0.0018473	ND	ND	ND	ND	ND
gene2351	ACIB2EUKG770051	BQ9382_C2-3475	Serine/threonine-protein kinase ATG1(Autophagy-related protein 1)	1.35586	0.00342214	ND	ND	ND	ND	ND
gene3326	ACIB2EUKG771005	BQ9382_C3-1345	YVTN repeat-like/Quinoprotein amine dehydrogenase	1.52996	0.00383392	ND	ND	ND	ND	ND
NA	BQ9382_C3-4245	BQ9382_C3-4245	5' UTR	5.18058	0.00270079	ND	ND	ND	ND	ND
NA	BQ9382_C1-3985	BQ9382_C1-3985	hypothetical non-coding splicing	2.45346	0.00864495	ND	ND	ND	ND	ND
NA	BQ9382_C1-4360	BQ9382_C1-4360	hypothetical non-coding splicing	1.27394	0.0028892	ND	ND	ND	ND	ND
NA	BQ9382_C4-1975	BQ9382_C4-1975	hypothetical non-coding splicing	1.06547	0.0017573	ND	ND	ND	ND	ND
